# Supplementary material for: Chromatin remodeling mediated by ARID1A is indispensable for normal hematopoiesis in mice
Source: Leukemia. 2019 Mar 11;33(9):2291–305. doi: 10.1038/s41375-019-0438-4 (PMC6756219; doi:10.1038/s41375-019-0438-4)
Supplement: Supplementary file 2 — Supplementary Table 4 [file 41375_2019_438_MOESM2_ESM.xlsx]

## Sheet: KO_vs_WT_DEG.xls
Supplemental Table 4: Differentially expressed genes in LT-HSCs of Arid1af/f;Mx1Cre+ mice (FDR<0.25)
Gene	Ensembl_id	log2FoldChange	lfcSE	pvalue	FDR	biotype	245_WT 1	244_KO 1	269_WT 2	270_KO 2
Sult1a1	ENSMUSG00000030711	-5.10176	0.389308	3.0957e-39	6.8805e-35	protein_coding	75.2612	2.0405	76.888	2.39435
Pde2a	ENSMUSG00000030653	-3.02195	0.371895	4.44378e-16	4.93837e-12	protein_coding	16.88	2.2769	18.1426	2.03384
Cd163l1	ENSMUSG00000025461	-12.0352	1.55069	8.41432e-15	6.23389e-11	protein_coding	3.47637	0	5.00833	0
Fam64a	ENSMUSG00000020808	3.09203	0.414877	9.13326e-14	3.25632e-10	protein_coding	5.85224	50.461	8.87175	75.109
Tns2	ENSMUSG00000037003	-3.06857	0.411213	8.50627e-14	3.25632e-10	protein_coding	8.37199	1.28161	11.7046	1.11052
Ltbp4	ENSMUSG00000040488	-4.72223	0.632497	8.26651e-14	3.25632e-10	protein_coding	3.2945	0.157569	2.50511	0.0617241
Slc16a11	ENSMUSG00000040938	4.87989	0.656114	1.02557e-13	3.25632e-10	protein_coding	1.20796	22.4038	0.216978	18.0102
Mlph	ENSMUSG00000026303	-3.78521	0.529353	8.6377e-13	2.39977e-09	protein_coding	7.69881	0.306983	4.43714	0.575487
B3gnt7	ENSMUSG00000079445	2.9098	0.429952	1.30815e-11	3.23056e-08	protein_coding	3.03117	18.7369	1.83187	17.8192
Vasn	ENSMUSG00000039646	-4.66287	0.70551	3.86341e-11	8.58681e-08	protein_coding	3.22166	0.0787045	4.80257	0.241622
Meg3	ENSMUSG00000021268	-4.54697	0.741732	8.77706e-10	1.7488e-06	lincRNA	3.46334	0.298119	4.28827	0.0489089
Rhoj	ENSMUSG00000046768	-2.72961	0.446119	9.44192e-10	1.7488e-06	protein_coding	12.3207	2.48964	19.0018	2.23224
Shisa8	ENSMUSG00000096883	2.27436	0.378138	1.80296e-09	3.08251e-06	protein_coding	25.1557	166.64	42.0114	158.287
Clu	ENSMUSG00000022037	-3.1633	0.52749	2.01119e-09	3.19291e-06	protein_coding	12.1076	2.02903	32.817	2.9891
Mc5r	ENSMUSG00000007480	2.34343	0.391662	2.18675e-09	3.24018e-06	protein_coding	21.452	90.4344	13.6255	87.61
Chga	ENSMUSG00000021194	6.32627	1.06274	2.63593e-09	3.48009e-06	protein_coding	0.0348362	2.80689	0.0249437	2.00398
Igkv6-14	ENSMUSG00000096844	28.4751	4.78476	2.66182e-09	3.48009e-06	IG_V_gene	0	0	0	2841.82
Csf3r	ENSMUSG00000028859	-2.08315	0.351921	3.23163e-09	3.99035e-06	protein_coding	56.5825	14.3777	53.7847	11.6659
Lgals1	ENSMUSG00000068220	2.4047	0.419456	9.87296e-09	1.15493e-05	protein_coding	54.4548	506.903	112.014	374.516
Etl4	ENSMUSG00000036617	-3.30523	0.593912	2.61881e-08	2.91028e-05	protein_coding	4.41317	0.625455	5.12406	0.339122
Klk1	ENSMUSG00000063903	-5.8637	1.05958	3.13075e-08	3.31353e-05	protein_coding	4.79924	0.284186	11.8537	0
Mmp2	ENSMUSG00000031740	-2.68727	0.486874	3.40079e-08	3.43573e-05	protein_coding	7.31736	1.02379	5.22155	0.922363
Amotl2	ENSMUSG00000032531	-4.10617	0.745714	3.66322e-08	3.53994e-05	protein_coding	4.38272	0.650523	7.98608	0.0815793
Klk8	ENSMUSG00000064023	-2.81216	0.511542	3.85411e-08	3.56923e-05	protein_coding	22.4457	4.05935	21.6474	2.22245
Igkv10-94	ENSMUSG00000096490	26.2266	4.78481	4.22411e-08	3.7554e-05	IG_V_gene	0	614.44	0	0
Padi4	ENSMUSG00000025330	-1.9348	0.354887	4.98392e-08	4.26048e-05	protein_coding	58.0771	14.7135	63.6526	17.1276
Hbb-bt	ENSMUSG00000073940	1.85488	0.341871	5.77372e-08	4.5831e-05	protein_coding	202.394	692.064	166.736	643.177
Bex6	ENSMUSG00000075269	3.07562	0.566263	5.59061e-08	4.5831e-05	protein_coding	2.57672	40.3376	4.84265	22.1466
4930515G01Rik	ENSMUSG00000092183	2.70438	0.503922	8.02077e-08	6.14723e-05	antisense	2.12043	21.2703	3.82004	17.4232
Crmp1	ENSMUSG00000029121	-7.57265	1.43346	1.27252e-07	9.35398e-05	protein_coding	2.27526	0.0077675	1.08137	0.00998161
Ephb4	ENSMUSG00000029710	-3.42295	0.648508	1.30466e-07	9.35398e-05	protein_coding	2.87391	0.14432	4.31923	0.530629
Lrig1	ENSMUSG00000030029	-3.15795	0.601766	1.53914e-07	0.000106903	protein_coding	2.8693	0.293915	4.15286	0.49868
Rgmb	ENSMUSG00000048027	-4.68273	0.907811	2.49247e-07	0.000167872	protein_coding	2.08637	0.0524776	1.19227	0.0759642
Dusp26	ENSMUSG00000039661	-9.42364	1.83551	2.83545e-07	0.000185355	protein_coding	1.74575	0	2.22742	0
Ffar2	ENSMUSG00000051314	2.52883	0.49373	3.02479e-07	0.000189265	protein_coding	3.9816	34.46	4.98425	17.2712
AI427809	ENSMUSG00000086712	-6.6074	1.29067	3.06558e-07	0.000189265	lincRNA	2.87232	0.00881214	4.51676	0.120481
Gzma	ENSMUSG00000023132	6.17578	1.21076	3.38296e-07	0.000203215	protein_coding	0.183123	2.20769	0	11.2635
Gfra4	ENSMUSG00000027316	2.72064	0.535395	3.74371e-07	0.000218968	protein_coding	2.16868	11.2272	2.95439	22.5529
Plxnb2	ENSMUSG00000036606	-2.55645	0.507028	4.60603e-07	0.000262496	protein_coding	14.561	1.52671	22.6807	4.81066
Man1c1	ENSMUSG00000037306	-2.03842	0.41011	6.68038e-07	0.000371195	protein_coding	9.32566	1.85257	9.41056	2.71126
Pkdrej	ENSMUSG00000052496	6.65066	1.34669	7.87155e-07	0.000426715	protein_coding	0.0110687	0.102314	0	1.02868
Rbpjl	ENSMUSG00000017007	-6.69238	1.35681	8.12075e-07	0.000429742	protein_coding	0.822521	0.00715748	0.80747	0.00912357
6430548M08Rik	ENSMUSG00000031824	-3.44945	0.701248	8.69819e-07	0.000449595	protein_coding	1.57844	0.198775	4.6127	0.370282
Cd19	ENSMUSG00000030724	-23.4748	4.78511	9.30452e-07	0.000465912	protein_coding	5.13746	0	0	0
4930427A07Rik	ENSMUSG00000037466	1.82109	0.371416	9.43311e-07	0.000465912	protein_coding	13.8246	57.8043	19.2313	58.9975
Foxh1	ENSMUSG00000033837	-9.25426	1.90526	1.19042e-06	0.000575178	protein_coding	1.00927	0	2.77043	0
Col20a1	ENSMUSG00000016356	-9.26522	1.91414	1.29579e-06	0.000600003	protein_coding	0.640488	0	2.15688	0
Lpin3	ENSMUSG00000027412	-5.3114	1.09653	1.27354e-06	0.000600003	protein_coding	1.22751	0.0400031	0.950842	0.013546
Plekhg1	ENSMUSG00000040624	-2.71113	0.563096	1.47433e-06	0.000668746	protein_coding	6.01631	1.2431	5.09303	0.454261
Sh2d4a	ENSMUSG00000053886	-2.54544	0.534253	1.89337e-06	0.000841639	protein_coding	6.88486	1.01288	12.1755	2.25686
Slc15a2	ENSMUSG00000022899	-5.55715	1.17141	2.09571e-06	0.000913317	protein_coding	1.40069	0.197663	7.73254	0
Als2cl	ENSMUSG00000044037	-2.2185	0.468167	2.15098e-06	0.000919379	protein_coding	9.04025	2.85023	10.9221	1.43271
Podnl1	ENSMUSG00000012889	-2.1499	0.45417	2.20474e-06	0.00092041	protein_coding	8.64029	1.87729	11.1746	2.59049
Ephx2	ENSMUSG00000022040	-3.27959	0.69324	2.23622e-06	0.00092041	protein_coding	2.47204	0.563332	7.50843	0.46324
Kank1	ENSMUSG00000032702	-7.79226	1.65359	2.44899e-06	0.000989658	protein_coding	2.14943	0	1.12737	0.0117858
Tlr7	ENSMUSG00000044583	-6.62859	1.41738	2.91611e-06	0.00115738	protein_coding	0.457816	0.0290313	2.98716	0
Zfp462	ENSMUSG00000060206	-5.0417	1.07894	2.97067e-06	0.00115835	protein_coding	0.539271	0.0181519	0.203631	0.00391397
Hspb8	ENSMUSG00000041548	-3.02318	0.648467	3.13091e-06	0.00119979	protein_coding	4.6293	0.533269	4.10882	0.541715
S100a6	ENSMUSG00000001025	1.86054	0.401384	3.56419e-06	0.00134267	protein_coding	72.7189	311.422	128.144	417.994
Retnlg	ENSMUSG00000022651	-3.05824	0.662367	3.89088e-06	0.00139482	protein_coding	52.1863	22.6179	176.63	4.81725
Plscr2	ENSMUSG00000032372	-2.9557	0.639586	3.81402e-06	0.00139482	protein_coding	17.9821	2.41514	7.43715	0.853055
Atp1a3	ENSMUSG00000040907	-3.6797	0.796698	3.8617e-06	0.00139482	protein_coding	0.884101	0.489366	9.10516	0.288631
Rgcc	ENSMUSG00000022018	1.87797	0.408162	4.20368e-06	0.00148303	protein_coding	25.2624	142.014	43.4463	110.494
Phlda2	ENSMUSG00000010760	-2.5704	0.559121	4.28166e-06	0.00148694	protein_coding	21.9156	3.52758	26.3808	4.60633
Ltbp4	ENSMUSG00000108715	-8.96712	1.96945	5.28565e-06	0.00180737	protein_coding	0.697459	0	0.317177	0
Emid1	ENSMUSG00000034164	-2.21354	0.487728	5.66605e-06	0.00190808	protein_coding	21.6437	6.92068	23.8233	2.87764
Cpa3	ENSMUSG00000001865	2.36243	0.521292	5.84632e-06	0.00193941	protein_coding	2.17149	9.29668	2.31655	13.7844
Tspan15	ENSMUSG00000037031	2.16546	0.479635	6.33763e-06	0.00207147	protein_coding	1.50213	10.0802	1.93812	5.3472
Cep55	ENSMUSG00000024989	1.98842	0.441254	6.59698e-06	0.00209464	protein_coding	2.61758	8.57074	2.7551	12.7519
Trank1	ENSMUSG00000062296	-4.9546	1.09892	6.52552e-06	0.00209464	protein_coding	2.90846	0.107858	0.805862	0.0113436
Ighv5-4	ENSMUSG00000095612	6.31918	1.40715	7.09668e-06	0.00222156	IG_V_gene	0.415987	3.83788	0	30.3791
Tmem190	ENSMUSG00000013091	7.97603	1.78467	7.85213e-06	0.00242391	protein_coding	0.0562569	8.3103	0	7.7846
Sell	ENSMUSG00000026581	1.58648	0.355879	8.27583e-06	0.00251971	protein_coding	83.0132	246.512	62.8777	191.623
Mlf1	ENSMUSG00000048416	3.27576	0.737851	9.01279e-06	0.002707	protein_coding	0.895877	5.55794	0.546383	8.38676
Cracr2b	ENSMUSG00000048200	-2.11551	0.47978	1.03687e-05	0.00307273	protein_coding	36.8204	5.90927	39.0725	11.6233
Kcna3	ENSMUSG00000047959	1.85879	0.421895	1.05384e-05	0.00308193	protein_coding	6.80194	23.0156	4.73067	18.8169
C4b	ENSMUSG00000073418	-4.66368	1.06285	1.14456e-05	0.00330375	protein_coding	1.58039	0.0906945	0.768933	0
Rorc	ENSMUSG00000028150	-2.65509	0.606226	1.18844e-05	0.00338644	protein_coding	4.4635	0.515979	5.26747	1.03457
Padi3	ENSMUSG00000025328	-4.67796	1.06908	1.21048e-05	0.0034056	protein_coding	0.781074	0.0930058	1.81845	0.00656143
Cd36	ENSMUSG00000002944	-2.78956	0.641915	1.38847e-05	0.00376342	protein_coding	3.39558	0.697503	5.56291	0.595826
Gm13110	ENSMUSG00000086810	-8.82514	2.03077	1.3883e-05	0.00376342	processed_transcript	0.704099	0	0.224139	0
Tnfsf13	ENSMUSG00000089669	-1.82632	0.420247	1.38756e-05	0.00376342	protein_coding	26.8939	6.44147	21.7405	7.27576
Il6ra	ENSMUSG00000027947	-2.39329	0.553469	1.53107e-05	0.00409994	protein_coding	1.9025	0.412116	2.18159	0.364057
Gm996	ENSMUSG00000029419	8.64318	2.00241	1.58598e-05	0.00419644	protein_coding	0	0.443383	0	0.368114
Upp1	ENSMUSG00000020407	-1.88673	0.438363	1.67707e-05	0.00438524	protein_coding	32.3375	7.64323	23.5541	7.47018
Slfn4	ENSMUSG00000000204	-3.96071	0.925418	1.86965e-05	0.00483195	protein_coding	0.776129	0.0856104	1.20619	0.0406736
Rin1	ENSMUSG00000024883	-4.83465	1.13292	1.97736e-05	0.00505158	protein_coding	0.470897	0.0474958	1.06734	0.00510707
Adcy4	ENSMUSG00000022220	-5.04677	1.18361	2.00923e-05	0.00507469	protein_coding	1.51376	0.0622749	0.604671	0
B3gnt5	ENSMUSG00000022686	1.50615	0.357415	2.50878e-05	0.00619558	protein_coding	14.6654	41.7606	13.7602	38.9819
Myo15	ENSMUSG00000042678	-3.52067	0.835054	2.48562e-05	0.00619558	protein_coding	2.02062	0.228399	1.44255	0.0692821
Shisa6	ENSMUSG00000053930	-6.22294	1.48351	2.73177e-05	0.00667212	protein_coding	1.79179	0.0176827	0.0115447	0.00571485
Tnfaip8l2	ENSMUSG00000013707	1.70386	0.407383	2.88378e-05	0.00696565	protein_coding	19.037	87.1559	33.9595	85.4726
Kcnh2	ENSMUSG00000038319	-2.18009	0.521549	2.91463e-05	0.00696565	protein_coding	4.99934	1.18299	7.9061	1.66395
Mastl	ENSMUSG00000026779	2.08992	0.501708	3.10535e-05	0.00734249	protein_coding	0.982607	4.63595	1.74852	6.97348
Bok	ENSMUSG00000026278	2.62952	0.635932	3.55104e-05	0.00830795	protein_coding	1.17192	7.04923	1.73846	10.9104
Cd7	ENSMUSG00000025163	1.63981	0.396948	3.61139e-05	0.00831682	protein_coding	21.0912	66.8051	17.3272	52.9122
Mc2r	ENSMUSG00000045569	2.95872	0.716419	3.62967e-05	0.00831682	protein_coding	0.752537	4.33097	0.388732	4.55234
Tm4sf1	ENSMUSG00000027800	-2.54738	0.622833	4.314e-05	0.00968514	protein_coding	12.1027	2.23813	7.60507	1.13383
Ighv1-34	ENSMUSG00000093955	-6.98284	1.70635	4.27175e-05	0.00968514	IG_V_gene	1.27078	0	32.653	0.288518
Igkv3-1	ENSMUSG00000095682	-7.2221	1.78344	5.13188e-05	0.0114061	IG_V_gene	0.606117	0.299534	45.9492	0
Matn4	ENSMUSG00000016995	-2.68122	0.662929	5.24343e-05	0.0115387	protein_coding	2.18036	0.475971	3.82981	0.460789
Pcdhb21	ENSMUSG00000044022	-4.13072	1.02805	5.86908e-05	0.0127888	protein_coding	0.664561	0.0522632	0.581358	0.0179922
Gm20946	ENSMUSG00000094421	-8.46689	2.11068	6.03473e-05	0.0130221	protein_coding	1.70866	0	1.40589	0
Col6a4	ENSMUSG00000032572	-7.31967	1.8287	6.26353e-05	0.0133859	protein_coding	0.785868	0.00216801	0.00566211	0.00280284
Spon2	ENSMUSG00000037379	-2.58631	0.648283	6.62206e-05	0.0140173	protein_coding	6.26089	0.755747	14.2749	2.66268
Fhdc1	ENSMUSG00000041842	-1.82173	0.457216	6.76504e-05	0.0141849	protein_coding	6.89857	1.41523	6.69842	2.43404
Gm2115	ENSMUSG00000097789	-4.75903	1.19534	6.85303e-05	0.0142351	lincRNA	2.29492	0.0818877	0.121766	0.00588075
Cd209g	ENSMUSG00000079168	-5.40729	1.36149	7.13955e-05	0.0146929	protein_coding	1.24567	0.0442279	0.831367	0
Ttc39a	ENSMUSG00000028555	-2.84899	0.719367	7.48212e-05	0.015118	protein_coding	6.21727	1.57795	9.09269	0.498823
RP24-62O14.1	ENSMUSG00000108963	-8.53795	2.15565	7.472e-05	0.015118	processed_pseudogene	0.413414	0	0.0836929	0
S100a4	ENSMUSG00000001020	1.90694	0.483652	8.05362e-05	0.0161261	protein_coding	19.2238	104.92	40.2771	118.175
AY702103	ENSMUSG00000067103	-8.562	2.18541	8.93632e-05	0.0177338	lincRNA	0.414863	0	0.0503155	0
Dupd1	ENSMUSG00000063821	-8.39062	2.14903	9.44675e-05	0.0184179	protein_coding	1.56256	0	1.04741	0
Igkv12-46	ENSMUSG00000076564	11.46	2.93434	9.40387e-05	0.0184179	IG_V_gene	0.677959	0.92524	0.155472	2355.32
Kctd15	ENSMUSG00000030499	-8.40604	2.16501	0.000103311	0.0199669	protein_coding	0.359532	0	0.968565	0
4632404M16Rik	ENSMUSG00000106296	-8.35467	2.16062	0.000110276	0.0211292	sense_intronic	0.459447	0	0.346765	0
Myocd	ENSMUSG00000020542	-4.78765	1.24238	0.000116382	0.0221085	protein_coding	2.47386	0.0596133	0.229864	0.0368596
Mapk12	ENSMUSG00000022610	-2.1709	0.564557	0.000120398	0.0226777	protein_coding	6.47476	1.21965	10.1952	2.48799
Bdh1	ENSMUSG00000046598	-2.68179	0.698208	0.00012255	0.022889	protein_coding	4.4343	2.17933	15.3746	0.901754
Gm11485	ENSMUSG00000082566	-8.4398	2.20438	0.000128848	0.0238647	processed_pseudogene	2.10227	0	0.35461	0
Itgb3	ENSMUSG00000020689	-1.55496	0.407035	0.000133333	0.0242907	protein_coding	6.76366	3.14493	9.46602	2.37704
Rai2	ENSMUSG00000043518	-2.37742	0.622142	0.000132726	0.0242907	protein_coding	3.35888	0.620752	4.6246	0.917746
Il12a	ENSMUSG00000027776	1.40907	0.369482	0.000136937	0.0247445	protein_coding	31.8545	77.568	30.8452	88.9491
Npnt	ENSMUSG00000040998	-4.31427	1.13627	0.000146538	0.0262657	protein_coding	1.43414	0.152075	1.63841	0
Gpr62	ENSMUSG00000091735	4.9576	1.30653	0.000147952	0.0263071	protein_coding	0.0877486	1.70243	0	1.0514
Ifit1bl1	ENSMUSG00000079339	1.92612	0.508377	0.000151403	0.0267071	protein_coding	2.34312	13.0831	2.80442	6.4709
Dusp27	ENSMUSG00000026564	-8.2939	2.19222	0.000154738	0.0270803	protein_coding	0.195281	0	0.34389	0
Smok2b	ENSMUSG00000073457	-4.91305	1.30063	0.00015845	0.0275134	protein_coding	4.17289	0.0914569	0.0764462	0.0489771
Nr3c2	ENSMUSG00000031618	-3.27147	0.86671	0.000160275	0.0276145	protein_coding	5.6889	0.852868	3.18316	0.0685445
Lctl	ENSMUSG00000032401	-6.16236	1.64329	0.000176827	0.030232	protein_coding	9.0578	0.0907103	0.520579	0.0538787
Hcar2	ENSMUSG00000045502	-8.24798	2.20243	0.000180437	0.0306136	protein_coding	0.631555	0	0.545052	0
Fbxo2	ENSMUSG00000041556	-7.34719	1.96634	0.000186619	0.0314226	protein_coding	0.806923	0.0153617	1.97145	0
Slco6d1	ENSMUSG00000026336	-4.54037	1.22039	0.000198886	0.0323843	protein_coding	4.21417	0.238064	1.92494	0.0226355
Gem	ENSMUSG00000028214	1.56891	0.422453	0.000204172	0.0323843	protein_coding	16.9262	62.2988	33.5236	87.3715
Tanc1	ENSMUSG00000035168	-2.40233	0.645461	0.000197739	0.0323843	protein_coding	18.9117	2.26914	2.75432	1.82226
Crb2	ENSMUSG00000035403	-8.68943	2.33277	0.000195361	0.0323843	protein_coding	1.95985	0	0.0198124	0
Gp1ba	ENSMUSG00000050675	1.548	0.416033	0.000198554	0.0323843	protein_coding	4.16824	10.8654	4.34029	14.0169
Nrk	ENSMUSG00000052854	-2.35624	0.633647	0.00020038	0.0323843	protein_coding	1.8325	0.63081	3.90697	0.492335
Gm13571	ENSMUSG00000086196	-7.36501	1.98282	0.000203679	0.0323843	antisense	0.926726	0.00836229	0.791005	0
2900079G21Rik	ENSMUSG00000087038	-7.57288	2.03998	0.000205443	0.0323843	lincRNA	0.227244	0.00621297	1.40185	0
RP24-62E17.2	ENSMUSG00000108958	-8.2242	2.21497	0.000204817	0.0323843	processed_pseudogene	0.332978	0	0.505687	0
Adgrb2	ENSMUSG00000028782	-5.01461	1.3566	0.000218622	0.034219	protein_coding	0.989207	0.033119	0.406312	0.00949933
Egln3	ENSMUSG00000035105	1.74845	0.473325	0.000220786	0.034316	protein_coding	1.75551	6.86195	2.54078	7.57107
Slc47a1	ENSMUSG00000010122	-7.52496	2.03845	0.000222932	0.034409	protein_coding	1.37333	0.00654298	0.203873	0
1500009L16Rik	ENSMUSG00000087651	1.69368	0.460038	0.000231769	0.0355262	protein_coding	8.4485	20.0077	5.80275	26.1073
Hecw2	ENSMUSG00000042807	-4.70214	1.27858	0.00023542	0.0355948	protein_coding	3.02466	0.10025	0.108814	0.0256236
Kcnb1	ENSMUSG00000050556	2.34334	0.636919	0.000233986	0.0355948	protein_coding	0.598852	1.38075	0.261143	2.98011
Acsl6	ENSMUSG00000020333	-2.66925	0.727246	0.000242208	0.0361981	protein_coding	2.48647	0.725909	6.31497	0.65797
Fam83d	ENSMUSG00000027654	2.17229	0.591924	0.000242667	0.0361981	protein_coding	1.05474	7.1877	3.42668	13.0091
Pcdhga8	ENSMUSG00000023036	-1.98859	0.542127	0.000244329	0.036203	protein_coding	8.83666	3.398	9.31655	1.18004
Gcat	ENSMUSG00000006378	1.44754	0.39561	0.000253195	0.0370231	protein_coding	8.57783	29.3451	13.0373	29.6083
Rnf39	ENSMUSG00000036492	-8.21994	2.24574	0.000251987	0.0370231	protein_coding	0.428549	0	1.29	0
Ildr1	ENSMUSG00000022900	-2.27545	0.622294	0.000255623	0.0371338	protein_coding	4.1985	1.20226	4.25072	0.543961
Ifitm1	ENSMUSG00000025491	1.27126	0.34791	0.000258188	0.0372629	protein_coding	1321.52	3170.14	1680.32	4075.48
Ifit1	ENSMUSG00000034459	1.509	0.414884	0.000275654	0.0395271	protein_coding	5.3033	21.7748	8.08005	16.3087
Sp6	ENSMUSG00000038560	-8.48778	2.33563	0.000279007	0.0395661	protein_coding	0.0171812	0	0.688388	0
Tgm5	ENSMUSG00000053675	2.07927	0.572234	0.000279487	0.0395661	protein_coding	0.946291	8.22788	2.25601	5.29954
Pax5	ENSMUSG00000014030	-8.46673	2.33558	0.000288833	0.0406304	protein_coding	1.53624	0.00199498	0	0
Cnn2	ENSMUSG00000004665	1.24405	0.344054	0.000299371	0.0413435	protein_coding	86.4994	210.472	107.53	249.114
H2afy	ENSMUSG00000015937	1.28355	0.354998	0.000299603	0.0413435	protein_coding	382.728	1232.19	555.929	1052.83
Twist1	ENSMUSG00000035799	-8.14952	2.25317	0.000298132	0.0413435	protein_coding	0.861453	0	0.492614	0
Gm10605	ENSMUSG00000097974	-5.62551	1.55653	0.000301343	0.0413435	lincRNA	0.712815	0	0.639432	0.0272493
Gm43415	ENSMUSG00000106973	-8.19139	2.26982	0.000307579	0.0419402	TEC	3.03306	0	0.830165	0
Mtss1l	ENSMUSG00000033763	-1.74328	0.484279	0.000318527	0.0431682	protein_coding	4.41408	1.34621	6.74559	1.99333
Rgs10	ENSMUSG00000030844	-2.0145	0.560679	0.000326942	0.0440401	protein_coding	14.6252	5.69175	29.4477	5.22168
Ppara	ENSMUSG00000022383	-4.18883	1.16751	0.000333427	0.0445529	protein_coding	3.93203	0.123091	0.200789	0.099802
Glp1r	ENSMUSG00000024027	-8.11219	2.26168	0.000334758	0.0445529	protein_coding	0.803227	0	0.663952	0
Pth1r	ENSMUSG00000032492	8.0933	2.2577	0.000337392	0.0446361	protein_coding	0	0.255781	0	1.09474
Tmem72	ENSMUSG00000048108	-2.06841	0.577542	0.000341756	0.044946	protein_coding	12.9551	2.05685	2.36438	1.59552
Thbs1	ENSMUSG00000040152	-1.84844	0.516977	0.000349579	0.0457044	protein_coding	3.68984	0.722512	5.16875	1.74117
Ppp1r32	ENSMUSG00000035179	-8.09917	2.26666	0.000352692	0.0458417	protein_coding	0.770818	0	0.710007	0
Socs2	ENSMUSG00000020027	1.48592	0.416616	0.000361568	0.0467221	protein_coding	32.3205	91.6783	54.4452	151.32
Itga9	ENSMUSG00000039115	-1.83004	0.514291	0.000373167	0.0479422	protein_coding	6.76783	1.17754	4.19168	1.91798
Tnr	ENSMUSG00000015829	-3.16503	0.890455	0.000378845	0.0483921	protein_coding	0.574326	0.0969126	0.569388	0.0300982
Osm	ENSMUSG00000058755	-2.1386	0.602563	0.000386447	0.0490809	protein_coding	3.37832	1.36433	9.58299	1.57949
Fmn1	ENSMUSG00000044042	-3.60155	1.0172	0.000399126	0.0504032	protein_coding	1.52452	0.135923	0.409361	0.0240856
Efna1	ENSMUSG00000027954	-1.87724	0.530789	0.000405164	0.0504263	protein_coding	12.8625	2.26641	13.9264	5.0344
Slco4a1	ENSMUSG00000038963	1.33819	0.37844	0.000406115	0.0504263	protein_coding	12.8459	34.8106	18.478	44.3872
Gm9499	ENSMUSG00000097480	-8.06697	2.28129	0.000406019	0.0504263	processed_pseudogene	1.28672	0	1.18287	0
Pou6f1	ENSMUSG00000009739	-2.35032	0.665289	0.000411221	0.0507767	protein_coding	4.6171	0.785216	2.47112	0.607851
Tmem154	ENSMUSG00000056498	-1.5314	0.433872	0.000416169	0.0511037	protein_coding	14.7927	4.43339	9.44699	3.9507
Sel1l3	ENSMUSG00000029189	-2.69997	0.766613	0.0004284	0.0522427	protein_coding	1.72444	0.538353	2.679	0.134287
Dsg2	ENSMUSG00000044393	-1.84529	0.5241	0.000430146	0.0522427	protein_coding	3.15383	1.14425	3.10408	0.596505
Crlf1	ENSMUSG00000007888	7.29671	2.07503	0.000437381	0.0528327	protein_coding	0.0136128	2.19334	0	0.635984
Fscn1	ENSMUSG00000029581	-2.59124	0.737368	0.000441118	0.0529962	protein_coding	1.60574	0.296442	2.32625	0.356605
Trps1	ENSMUSG00000038679	-1.95728	0.557721	0.000449066	0.0533741	protein_coding	2.26348	0.733818	2.40297	0.466876
Gk2	ENSMUSG00000050553	-8.25	2.35034	0.000447885	0.0533741	protein_coding	1.13939	0	0.0749237	0
Gm15091	ENSMUSG00000095082	-8.04433	2.29505	0.000456481	0.0539668	protein_coding	0.56518	0	0.400817	0
Pcdh1	ENSMUSG00000051375	-8.47313	2.41858	0.000459448	0.0540301	protein_coding	0.0328398	0	4.16804	0
Gp9	ENSMUSG00000030054	1.2747	0.364005	0.00046201	0.0540454	protein_coding	57.6508	168.956	77.3792	157.73
Cfap69	ENSMUSG00000040473	-4.46547	1.2768	0.000469836	0.0546731	protein_coding	0.666027	0.125071	2.17914	0.00482081
Gabrp	ENSMUSG00000020159	-5.26015	1.51084	0.000498406	0.0574135	protein_coding	3.19985	0.00514233	0.033443	0.0795217
Myom1	ENSMUSG00000024049	-2.41185	0.692756	0.000498552	0.0574135	protein_coding	0.773292	0.284214	1.94322	0.225708
Pde1b	ENSMUSG00000022489	-1.52128	0.438037	0.000514785	0.0577859	protein_coding	14.0435	4.39718	20.7287	7.72122
Zbtb46	ENSMUSG00000027583	-1.8915	0.544595	0.000514252	0.0577859	protein_coding	9.81173	7.37053	30.1962	3.40995
Zfp92	ENSMUSG00000031374	-1.98303	0.570538	0.000509477	0.0577859	protein_coding	3.2516	1.30989	3.64197	0.431875
Unc80	ENSMUSG00000055567	-3.40756	0.979827	0.000505717	0.0577859	protein_coding	0.620172	0.0460446	0.322239	0.0439878
RP24-294M17.1	ENSMUSG00000109432	-5.25823	1.51394	0.000514293	0.0577859	lincRNA	2.89836	0.0238155	1.36045	0.0902645
Spns3	ENSMUSG00000020798	1.33448	0.385008	0.00052803	0.0589748	protein_coding	23.7637	54.8718	15.6042	44.4117
Aebp1	ENSMUSG00000020473	-3.10193	0.895844	0.000535036	0.0594585	protein_coding	0.621817	0.198396	2.03017	0.112034
Lbx2	ENSMUSG00000034968	-8.15399	2.35857	0.000545871	0.0603608	protein_coding	0.304535	0	3.13032	0
S100a9	ENSMUSG00000056071	-2.05932	0.596337	0.000553807	0.060635	protein_coding	136.148	126.748	856.089	111.306
Gm43567	ENSMUSG00000104878	-8.00615	2.31804	0.000552662	0.060635	lincRNA	0.613882	0	0.353185	0
Ache	ENSMUSG00000023328	1.97114	0.571065	0.00055709	0.0606955	protein_coding	1.76061	18.6947	7.51054	17.6391
Plac8	ENSMUSG00000029322	1.51334	0.438808	0.000563197	0.0609668	protein_coding	148.46	471.864	94.4314	221.509
9030619P08Rik	ENSMUSG00000053168	1.31301	0.380819	0.000565066	0.0609668	transcribed_unprocessed_pseudogene	57.1261	124.691	40.4275	117.702
Pcsk1	ENSMUSG00000021587	-8.02995	2.3345	0.000582376	0.0623484	protein_coding	0.163557	0	0.535095	0
4932438H23Rik	ENSMUSG00000039851	-8.2	2.38429	0.000583482	0.0623484	protein_coding	0.0432603	0	0.783646	0
Slc52a3	ENSMUSG00000027463	-1.82575	0.531385	0.000590733	0.0628138	protein_coding	5.55492	2.6419	8.54221	1.33022
Osbpl10	ENSMUSG00000040875	-5.21304	1.51817	0.000595237	0.0628138	protein_coding	0.78205	0.0491868	1.21082	0
Cldn5	ENSMUSG00000041378	7.91729	2.30604	0.000596316	0.0628138	protein_coding	0	0.40939	0	1.11528
Phlda3	ENSMUSG00000041801	1.73343	0.505371	0.000603562	0.0632772	protein_coding	2.98508	11.1329	4.30276	13.091
Cspg5	ENSMUSG00000032482	-2.97998	0.869233	0.000607391	0.0633797	protein_coding	0.581644	0.0588922	0.440304	0.0708964
Epb41l3	ENSMUSG00000024044	-1.98992	0.580922	0.000613797	0.0637489	protein_coding	2.00318	0.628955	4.26376	0.950006
Nrp2	ENSMUSG00000025969	-2.31113	0.676519	0.000635006	0.0656449	protein_coding	0.986279	0.21777	0.938494	0.169663
1700003E16Rik	ENSMUSG00000030030	-2.9399	0.861186	0.000640684	0.0659252	protein_coding	1.77911	0.183841	1.99992	0.310211
Gm26778	ENSMUSG00000097142	-7.97077	2.33714	0.000648463	0.0664182	lincRNA	0.297266	0	0.159505	0
Fam169a	ENSMUSG00000041817	2.77492	0.814548	0.000657525	0.0670374	protein_coding	0.333096	1.41139	0.0663507	1.32743
Serpinb1a	ENSMUSG00000044734	1.24532	0.366303	0.000674622	0.0684665	protein_coding	29.9163	90.6435	36.0978	65.8472
Gm2117	ENSMUSG00000085534	-4.87677	1.43756	0.000692848	0.0699965	lincRNA	7.99231	0.162575	0.128882	0.111404
S100a5	ENSMUSG00000001023	3.5797	1.05883	0.000722749	0.0718901	protein_coding	1.58313	12.6109	0.71469	14.9705
N4bp3	ENSMUSG00000001053	1.37541	0.406912	0.000724529	0.0718901	protein_coding	5.18274	13.6931	6.14974	15.7088
Sbspon	ENSMUSG00000032719	2.20057	0.650595	0.000718554	0.0718901	protein_coding	0.431257	3.10791	1.22639	4.5074
C87977	ENSMUSG00000046262	-7.23016	2.13874	0.000723361	0.0718901	protein_coding	1.20605	0.00712751	0.183856	0
Tmem30b	ENSMUSG00000034435	-6.95834	2.06591	0.000756689	0.0747474	protein_coding	0.535591	0	0.207209	0.00662241
Tinagl1	ENSMUSG00000028776	-1.45791	0.433317	0.000766712	0.0754024	protein_coding	25.7953	6.53348	25.553	12.164
Arhgef28	ENSMUSG00000021662	-2.02996	0.604914	0.000791398	0.0771808	protein_coding	2.42091	0.273244	1.57113	0.706196
Rasgrp2	ENSMUSG00000032946	1.37429	0.409543	0.000791741	0.0771808	protein_coding	69.4196	286.266	117.863	199.158
Teddm3	ENSMUSG00000090356	-6.45782	1.92771	0.000808117	0.0784333	protein_coding	2.6036	0.0290429	0.0932832	0
Ubash3a	ENSMUSG00000042345	-1.59707	0.476939	0.000812267	0.0784933	protein_coding	12.4409	7.63758	25.1638	4.80096
Camk1g	ENSMUSG00000016179	-7.92757	2.3697	0.000821668	0.079058	protein_coding	0.714846	0	0.282224	0
Ceacam20	ENSMUSG00000070777	-4.71566	1.41303	0.000846054	0.0810534	protein_coding	2.30995	0.082837	0.110447	0.00761867
Slamf1	ENSMUSG00000015316	1.27314	0.381996	0.00085956	0.0817508	protein_coding	9.41214	28.6716	13.7992	27.4206
RP23-361O12.3	ENSMUSG00000108660	-3.01248	0.903969	0.000860689	0.0817508	antisense	1.07734	0.142807	0.732042	0.080573
Neil3	ENSMUSG00000039396	1.36294	0.411154	0.000916681	0.0863311	protein_coding	5.96311	15.7525	8.00941	20.187
RP23-272E5.1	ENSMUSG00000108533	-2.36329	0.712734	0.000913799	0.0863311	TEC	15.7142	2.91359	4.06897	0.92498
Robo1	ENSMUSG00000022883	-2.68126	0.810061	0.000933125	0.0871876	protein_coding	0.628483	0.0952144	0.422765	0.0683897
Galnt18	ENSMUSG00000038296	-4.58804	1.3862	0.000933621	0.0871876	protein_coding	0.724091	0.0686075	0.970483	0
Aox4	ENSMUSG00000038242	-3.57171	1.08041	0.000946736	0.0880425	protein_coding	1.769	0.149838	0.470473	0.0377488
Slc26a1	ENSMUSG00000046959	1.58594	0.480197	0.000957662	0.0886874	protein_coding	2.6262	12.6754	6.60958	15.047
Stx1a	ENSMUSG00000007207	-3.8552	1.16841	0.000968445	0.0893139	protein_coding	0.790367	0.033687	1.5033	0.126486
Slfn9	ENSMUSG00000069793	1.14532	0.347786	0.000990622	0.0909817	protein_coding	16.344	36.8598	18.0161	39.141
Ighd	ENSMUSG00000104213	-4.53434	1.37766	0.000997174	0.0912066	IG_C_gene	1.76666	0.070895	0.903095	0.0373674
Adgre1	ENSMUSG00000004730	2.78456	0.848818	0.00103616	0.0943838	protein_coding	0.245898	0.74405	0.162412	2.07331
Sirpb1b	ENSMUSG00000095028	-4.28954	1.30814	0.00104134	0.0944684	protein_coding	0.350641	0.110511	2.02663	0.00888391
H1fx	ENSMUSG00000044927	1.26087	0.38488	0.00105283	0.0951229	protein_coding	16.9647	46.6719	20.4225	42.9158
Tead2	ENSMUSG00000030796	-2.25256	0.688088	0.00106165	0.0955316	protein_coding	3.40904	0.388349	3.88075	1.14702
Fabp5	ENSMUSG00000027533	1.24109	0.379407	0.00107117	0.095887	protein_coding	45.1894	142.31	58.0726	101.754
Kif4-ps	ENSMUSG00000092054	-7.68689	2.35049	0.00107423	0.095887	transcribed_processed_pseudogene	1.24127	0.00455648	0	0
Kcnh3	ENSMUSG00000037579	-7.86809	2.41091	0.00110031	0.097822	protein_coding	0.107601	0	0.346433	0
Esrp2	ENSMUSG00000084128	-4.40436	1.35118	0.00111556	0.0987825	protein_coding	0.960281	0.102488	1.30359	0.00610754
Tex101	ENSMUSG00000062773	-7.87748	2.41819	0.00112362	0.0991013	protein_coding	0.377804	0	1.49736	0
Tespa1	ENSMUSG00000034833	1.81216	0.556756	0.00113448	0.0993305	protein_coding	2.44353	13.4589	3.0907	5.96494
Olfr65	ENSMUSG00000101488	-7.93898	2.43924	0.00113515	0.0993305	protein_coding	0.246881	0	2.06674	0
Irf7	ENSMUSG00000025498	1.31793	0.4067	0.00119305	0.0993675	protein_coding	34.8027	140.368	55.5862	84.9597
Pf4	ENSMUSG00000029373	1.47947	0.455473	0.00116137	0.0993675	protein_coding	33.974	78.0017	45.1536	142.679
Slc16a2	ENSMUSG00000033965	-1.43373	0.440684	0.00114022	0.0993675	protein_coding	8.01094	3.0556	11.8241	4.28989
C1qc	ENSMUSG00000036896	1.99869	0.616988	0.00119769	0.0993675	protein_coding	2.37962	7.67076	1.5051	7.86157
Orm1	ENSMUSG00000039196	-7.98144	2.45579	0.00115388	0.0993675	protein_coding	0.219334	0	2.96203	0
Ncoa7	ENSMUSG00000039697	1.16415	0.359215	0.00119184	0.0993675	protein_coding	15.6023	30.3083	14.8374	37.9106
Cacna2d4	ENSMUSG00000041460	-1.85035	0.570318	0.00117693	0.0993675	protein_coding	3.60341	1.67357	5.67635	0.902935
Olfr1414	ENSMUSG00000042849	-8.40235	2.5924	0.00119051	0.0993675	protein_coding	2.69102	0	0	0
1700001C19Rik	ENSMUSG00000047150	-2.13814	0.659288	0.00118235	0.0993675	protein_coding	8.87695	1.92274	5.09956	1.2465
Adamts17	ENSMUSG00000058145	-3.10513	0.956235	0.00116526	0.0993675	protein_coding	1.99934	0.421484	1.94104	0.0381319
Hbq1b	ENSMUSG00000073063	7.71749	2.37789	0.00117237	0.0993675	protein_coding	0	1.97948	0	2.71088
Gm26119	ENSMUSG00000093342	-3.28999	1.01304	0.00116362	0.0993675	miRNA	342.624	23.5771	25.5961	13.9461
Gm38194	ENSMUSG00000102307	-1.53157	0.472552	0.00119087	0.0993675	TEC	30.2662	7.50961	12.5912	7.3155
RP24-62E17.4	ENSMUSG00000109476	-7.82317	2.41507	0.00119817	0.0993675	processed_pseudogene	0.42493	0	0.197963	0
Thbs2	ENSMUSG00000023885	-4.81443	1.48808	0.00121504	0.0996512	protein_coding	0.245874	0.0191233	0.310132	0
Dagla	ENSMUSG00000035735	-5.39086	1.66603	0.00121325	0.0996512	protein_coding	0.206546	0.00580797	0.199066	0.00375134
RP23-231J2.1	ENSMUSG00000108532	-2.27048	0.701559	0.00121074	0.0996512	lincRNA	17.2107	2.67453	2.22514	1.35194
Sulf1	ENSMUSG00000016918	-5.85506	1.81099	0.00122467	0.100072	protein_coding	1.26483	0.0134166	0.0249641	0.00863031
Gm8094	ENSMUSG00000091733	-7.79874	2.41441	0.00123757	0.100755	protein_coding	0.476114	0	0.794003	0
Cyp4b1	ENSMUSG00000028713	-4.03807	1.25394	0.00128053	0.103574	protein_coding	2.91713	0.276253	1.59956	0
Gm4969	ENSMUSG00000085601	2.94516	0.914622	0.00128151	0.103574	protein_coding	0.16211	1.14969	0.309879	2.4634
Hs3st1	ENSMUSG00000051022	1.44085	0.44766	0.00128809	0.103728	protein_coding	6.47616	18.0902	10.2041	27.195
Krt78	ENSMUSG00000050463	-8.06881	2.51006	0.0013063	0.104815	protein_coding	0.0118586	0	0.534539	0
Emb	ENSMUSG00000021728	1.14306	0.356122	0.00132859	0.105461	protein_coding	42.8825	76.5297	39.045	104.413
Cd177	ENSMUSG00000052212	-2.13674	0.665462	0.00132312	0.105461	protein_coding	2.54005	1.86422	15.415	2.21975
Gm38142	ENSMUSG00000102383	-2.25017	0.701042	0.00132853	0.105461	TEC	8.05307	1.34229	1.48947	0.661872
Arnt2	ENSMUSG00000015709	-3.61744	1.12841	0.0013469	0.106438	protein_coding	2.39489	0.235958	5.27627	0.391259
5830411N06Rik	ENSMUSG00000054672	4.59714	1.43481	0.00135526	0.106438	protein_coding	0.0366388	0.0403041	0.0262153	1.48519
RP23-455O6.7	ENSMUSG00000109250	-7.78675	2.43015	0.00135423	0.106438	processed_pseudogene	0.664288	0	0.342543	0
Greb1	ENSMUSG00000036523	-4.43175	1.38415	0.00136581	0.106514	protein_coding	1.6204	0.0647131	0.0105097	0.0104046
Gm18553	ENSMUSG00000102626	-7.85515	2.45288	0.00136278	0.106514	processed_pseudogene	3.38899	0	0.596874	0
Tmem121	ENSMUSG00000049036	1.79863	0.562115	0.00137548	0.106893	protein_coding	1.80677	11.9994	4.31388	9.28088
Lpl	ENSMUSG00000015568	-1.99542	0.626385	0.0014445	0.107038	protein_coding	15.5369	3.93941	5.23733	1.26633
Pipox	ENSMUSG00000017453	-7.76302	2.43285	0.0014182	0.107038	protein_coding	0.577982	0	0.73619	0
Sftpa1	ENSMUSG00000021789	-4.76311	1.49371	0.00142879	0.107038	protein_coding	1.78692	0.0719431	0.288201	0
Mycl	ENSMUSG00000028654	8.26513	2.5876	0.00140253	0.107038	protein_coding	0	0.729046	0	0
Gdf3	ENSMUSG00000030117	1.14937	0.360326	0.00142369	0.107038	protein_coding	20.7776	54.4528	25.3405	47.8444
Fgd5	ENSMUSG00000034037	-1.24038	0.388267	0.00139996	0.107038	protein_coding	14.2639	5.03403	16.4853	7.9834
Diaph2	ENSMUSG00000034480	-1.45238	0.455926	0.00144477	0.107038	protein_coding	2.918	1.15919	2.93639	0.979273
Gramd1b	ENSMUSG00000040111	-1.3595	0.425525	0.00139892	0.107038	protein_coding	19.7416	6.26626	15.9889	7.65452
Disc1	ENSMUSG00000043051	-2.77081	0.869672	0.00144235	0.107038	protein_coding	2.88963	0.491582	2.10579	0.231876
Marcksl1	ENSMUSG00000047945	1.14899	0.359436	0.0013903	0.107038	protein_coding	34.9927	94.6735	41.7343	75.4665
Phldb1	ENSMUSG00000048537	-1.84284	0.578145	0.00143509	0.107038	protein_coding	4.20118	1.33658	7.66161	1.97128
Myof	ENSMUSG00000048612	-1.23064	0.38619	0.00143948	0.107038	protein_coding	10.936	3.4716	8.93855	4.99931
1700110I01Rik	ENSMUSG00000079407	-2.17299	0.681192	0.00142284	0.107038	lincRNA	28.5696	5.14953	5.33092	2.36948
Gm43707	ENSMUSG00000104903	-6.81457	2.13757	0.00143261	0.107038	sense_intronic	0.450109	0.00530716	0.213946	0
Ptprf	ENSMUSG00000033295	-5.44349	1.71553	0.00150843	0.111258	protein_coding	0.449013	0.0136194	0.192311	0
Smok2a	ENSMUSG00000073458	-6.27236	1.97715	0.00151174	0.111258	protein_coding	1.8997	0	0.0265007	0.0262888
Relt	ENSMUSG00000008318	1.09867	0.346854	0.00153737	0.111309	protein_coding	31.3642	70.1658	31.4847	64.4279
Pde8a	ENSMUSG00000025584	-1.57007	0.495287	0.00152427	0.111309	protein_coding	4.70634	1.73845	3.84938	1.14084
Nfasc	ENSMUSG00000026442	-3.54994	1.11972	0.00152231	0.111309	protein_coding	1.75284	0.140761	0.214966	0.0252278
Alpk3	ENSMUSG00000038763	-1.7091	0.539723	0.00154224	0.111309	protein_coding	1.5551	0.430298	1.91283	0.631312
Rptn	ENSMUSG00000041984	-5.79466	1.82995	0.00154252	0.111309	protein_coding	0.653695	0.0119662	0.0415685	0
Tmem256	ENSMUSG00000070394	1.14233	0.360853	0.00154749	0.111309	protein_coding	208.57	547.768	231.291	423.116
Gm12784	ENSMUSG00000086631	-3.35733	1.05989	0.00153689	0.111309	lincRNA	5.3801	0.562969	1.18627	0.0862536
Kcnab1	ENSMUSG00000027827	-1.95407	0.617595	0.00155619	0.111574	protein_coding	3.62344	0.923127	2.65578	0.695011
Mal	ENSMUSG00000027375	-7.7552	2.46038	0.00162133	0.11564	protein_coding	0.714211	0	0.264169	0
Fcmr	ENSMUSG00000042474	-8.29927	2.63406	0.00162851	0.11564	protein_coding	1.51855	0	0	0
Obox4-ps27	ENSMUSG00000095274	-8.29927	2.63406	0.00162851	0.11564	unprocessed_pseudogene	1.84731	0	0	0
Epx	ENSMUSG00000052234	5.53755	1.75823	0.0016355	0.115767	protein_coding	3.42899	8.60441	1.30764	211.473
Tbx15	ENSMUSG00000027868	-3.2699	1.03913	0.00165091	0.116486	protein_coding	0.870934	0.0938798	0.62242	0.0605196
Gm43672	ENSMUSG00000106019	1.88099	0.59796	0.00165705	0.116549	lincRNA	1.90812	5.43323	1.11428	5.7048
Nrm	ENSMUSG00000059791	1.21857	0.387726	0.00167305	0.117303	protein_coding	32.0497	108.172	51.1326	85.3931
Kif1c	ENSMUSG00000020821	-2.98541	0.950286	0.00168029	0.117441	protein_coding	1.14052	0.374374	2.12268	0.0369812
Syce2	ENSMUSG00000003824	1.2354	0.394879	0.00175661	0.12239	protein_coding	55.4821	194.351	90.3819	149.048
Nkx6-3	ENSMUSG00000063672	-7.69867	2.46575	0.00179482	0.124661	protein_coding	0.361734	0	0.316861	0
Tcf23	ENSMUSG00000006642	-7.80302	2.50197	0.0018162	0.124975	protein_coding	0.331832	0	0.0418924	0
Col24a1	ENSMUSG00000028197	-5.44188	1.74394	0.0018057	0.124975	protein_coding	0.664148	0.0193067	0.28165	0
Foxl2os	ENSMUSG00000097072	-4.49123	1.43974	0.00181177	0.124975	processed_transcript	1.90271	0.0657715	0.0926363	0.0211818
Gm44415	ENSMUSG00000108195	-6.14132	1.9728	0.00185198	0.127043	TEC	1.16931	0.0168619	0.0873492	0
Fn1	ENSMUSG00000026193	-1.98445	0.639829	0.00192519	0.130657	protein_coding	3.80337	1.61971	4.60258	0.50253
Pkd1l2	ENSMUSG00000034416	-4.28729	1.38251	0.00192817	0.130657	protein_coding	1.40544	0.106746	0.684512	0
Anpep	ENSMUSG00000039062	-2.69574	0.868804	0.00191687	0.130657	protein_coding	1.50682	0.132557	1.21315	0.29179
Igkv6-32	ENSMUSG00000076576	-8.24482	2.65676	0.0019135	0.130657	IG_V_gene	15.0822	0	0	0
Dcdc2c	ENSMUSG00000020633	-3.19677	1.03127	0.00193632	0.13081	protein_coding	4.84262	0.418032	1.22489	0.23978
Slamf6	ENSMUSG00000015314	-1.85543	0.598869	0.00194681	0.131121	protein_coding	2.55015	0.650067	2.77271	0.825058
Mov10l1	ENSMUSG00000015365	-5.65503	1.82592	0.0019543	0.131227	protein_coding	1.85358	0.0367946	0.362386	0
Timp2	ENSMUSG00000017466	-1.25243	0.404543	0.00196213	0.131356	protein_coding	26.5667	7.46913	20.5145	12.297
Gm13165	ENSMUSG00000086654	-6.97303	2.25511	0.00198744	0.132254	antisense	18.1735	0.127024	1.60955	0
5430416N02Rik	ENSMUSG00000097772	1.24954	0.404011	0.00198244	0.132254	lincRNA	20.081	47.6483	23.0959	54.9859
Tmem180	ENSMUSG00000025227	1.18977	0.385108	0.00200539	0.132813	protein_coding	17.3203	47.8148	27.64	54.7417
Ighv1-26	ENSMUSG00000094546	-10.6116	3.43547	0.00200942	0.132813	IG_V_gene	3.02956	0.952658	1494.78	0
Gm37896	ENSMUSG00000103923	-5.24802	1.69938	0.00201377	0.132813	lincRNA	0.505732	0.00614602	0.311357	0.0158234
Gm2a	ENSMUSG00000000594	1.0291	0.333426	0.00202567	0.133106	protein_coding	43.5409	83.4203	42.6242	92.4225
Gm20749	ENSMUSG00000101847	-8.22318	2.66486	0.00203019	0.133106	processed_pseudogene	0.59975	0	0	0
Unc5a	ENSMUSG00000025876	-1.41405	0.458933	0.00206184	0.134784	protein_coding	4.70566	2.19971	7.81277	2.49834
Gm4524	ENSMUSG00000090257	-7.83445	2.54487	0.00208026	0.135589	antisense	0.736493	0	0.0427487	0
Gm37924	ENSMUSG00000102482	-2.29385	0.74592	0.00210368	0.136715	TEC	4.87829	0.526801	0.858637	0.643846
Tns3	ENSMUSG00000020422	-1.57315	0.512215	0.00213157	0.137323	protein_coding	4.05886	1.8785	3.80356	0.761456
Lrrc16a	ENSMUSG00000021338	-1.48159	0.482279	0.00212585	0.137323	protein_coding	4.97294	1.63316	4.08951	1.61226
Ppp2r2b	ENSMUSG00000024500	-2.78217	0.905515	0.00212291	0.137323	protein_coding	3.76785	0.905219	3.61857	0.155844
Hid1	ENSMUSG00000034586	-1.37925	0.449364	0.00214541	0.137815	protein_coding	24.3304	5.94782	26.9326	13.765
Siglec1	ENSMUSG00000027322	-3.78549	1.23379	0.00215372	0.13795	protein_coding	1.50771	0.0503535	0.036499	0.0614395
Myh13	ENSMUSG00000060180	-3.48167	1.13538	0.00216569	0.138152	protein_coding	0.253908	0.0417564	0.497929	0.0251755
1110002O04Rik	ENSMUSG00000102531	-7.64927	2.49486	0.00216932	0.138152	lincRNA	2.40914	0	1.78228	0
Olfr554	ENSMUSG00000073971	-7.8499	2.56144	0.00217931	0.138393	protein_coding	2.06673	0	0.0878055	0
Tsku	ENSMUSG00000049580	-5.90665	1.93244	0.00223882	0.141648	protein_coding	0.258921	0.01382	0.618713	0
Gm17040	ENSMUSG00000091366	7.57872	2.47997	0.00224332	0.141648	transcribed_processed_pseudogene	0	0.637507	0	2.08323
Cep112it	ENSMUSG00000085811	-2.02431	0.662884	0.00225964	0.142274	sense_intronic	6.02918	0.792455	1.17501	0.979225
Gm15593	ENSMUSG00000084203	-7.6581	2.51014	0.00228179	0.143263	processed_pseudogene	1.26142	0	0.48862	0
2810021J22Rik	ENSMUSG00000020491	1.49309	0.490237	0.00232179	0.145363	protein_coding	5.66697	9.42867	2.94006	14.7625
Depdc1b	ENSMUSG00000021697	1.26551	0.415855	0.00234117	0.146097	protein_coding	5.93927	16.6777	7.68463	16.0973
Gm14854	ENSMUSG00000082275	-7.62838	2.50732	0.00234665	0.146097	processed_pseudogene	1.29816	0	0.909926	0
Tbx4	ENSMUSG00000000094	-3.29474	1.08681	0.00243276	0.14978	protein_coding	0.704359	0.138235	1.03181	0.0370879
Ly6d	ENSMUSG00000034634	-1.69514	0.558925	0.00242243	0.14978	protein_coding	21.0244	10.1298	58.9174	14.565
4933424H11Rik	ENSMUSG00000105527	-7.63701	2.51847	0.00242617	0.14978	lincRNA	0.214248	0	0.517688	0
Gm43111	ENSMUSG00000106472	-7.74202	2.55295	0.00242475	0.14978	sense_intronic	0.760628	0	0.0731569	0
2900026A02Rik	ENSMUSG00000051339	-1.29415	0.427298	0.00245633	0.150813	protein_coding	7.80851	2.19249	7.29215	3.9679
Tgfa	ENSMUSG00000029999	-2.96695	0.980974	0.0024905	0.152071	protein_coding	1.3866	0.402283	2.08178	0.0356293
Cenpm	ENSMUSG00000068101	1.21057	0.400202	0.00248716	0.152071	protein_coding	18.3618	56.6311	28.5499	51.9232
Dnmt3b	ENSMUSG00000027478	1.15325	0.381422	0.00249823	0.152125	protein_coding	21.8204	54.7808	34.6522	70.8259
Gm5118	ENSMUSG00000098854	-4.34651	1.43835	0.0025121	0.152552	lincRNA	0.794663	0.0321233	0.489078	0.0309512
Ugt8a	ENSMUSG00000032854	-3.25329	1.07784	0.00254161	0.153857	protein_coding	0.161502	0.115163	2.13695	0.125672
Ckap2	ENSMUSG00000037725	1.25103	0.414713	0.00255618	0.153857	protein_coding	5.78187	14.7505	8.57246	19.4142
Trim62	ENSMUSG00000041000	-1.39339	0.461775	0.00254898	0.153857	protein_coding	5.76026	2.16253	8.74196	3.36028
Gm42714	ENSMUSG00000106805	-8.1443	2.70036	0.00256129	0.153857	unprocessed_pseudogene	1.65614	0	0	0
Isg15	ENSMUSG00000035692	1.31133	0.434979	0.0025723	0.154102	protein_coding	29.8559	108.918	38.5049	60.6977
Dmrtc1a	ENSMUSG00000031323	-4.62753	1.53599	0.002589	0.154686	protein_coding	2.02334	0.124844	1.12958	0
Egfl7	ENSMUSG00000026921	1.08222	0.359591	0.00261614	0.155888	protein_coding	123.34	332.393	181.006	311.975
Cd74	ENSMUSG00000024610	-1.45246	0.48285	0.00262884	0.155994	protein_coding	629.593	272.388	370.634	93.0747
Foxd2os	ENSMUSG00000085399	1.23167	0.4095	0.00263194	0.155994	processed_transcript	16.4797	43.1844	14.9627	30.645
Plxna4os1	ENSMUSG00000086763	-1.2363	0.411279	0.00264721	0.156481	antisense	19.3157	6.67316	15.5257	8.11913
A330094K24Rik	ENSMUSG00000097666	-7.59045	2.52586	0.00265494	0.156522	lincRNA	0.861046	0	0.767589	0
Pbld2	ENSMUSG00000020072	-2.13995	0.712577	0.0026723	0.157129	protein_coding	11.3145	2.35807	3.07214	0.904519
Gm15599	ENSMUSG00000081783	-4.80785	1.60167	0.0026842	0.157411	processed_pseudogene	1.71996	0.0581407	0.466848	0.0185437
Camsap3	ENSMUSG00000044433	-1.13724	0.379376	0.00272067	0.159131	protein_coding	12.2215	5.7427	11.2527	4.92857
Ncam1	ENSMUSG00000039542	-2.40972	0.804273	0.00273416	0.1595	protein_coding	2.00468	0.390109	0.952453	0.164208
Gm30948	ENSMUSG00000103168	-1.97274	0.658771	0.00274823	0.159901	lincRNA	5.00136	0.976496	1.18909	0.599739
Ptpn14	ENSMUSG00000026604	-1.43514	0.479741	0.00277623	0.159931	protein_coding	2.85979	1.69348	5.00524	1.21535
Glt1d1	ENSMUSG00000049971	-3.59546	1.20195	0.00277753	0.159931	protein_coding	2.10728	0.142785	0.140932	0.0414539
Fat2	ENSMUSG00000055333	-4.28909	1.43344	0.00277012	0.159931	protein_coding	0.25704	0.0152483	0.0466562	0
5830432E09Rik	ENSMUSG00000097471	1.44963	0.484486	0.00277068	0.159931	lincRNA	3.68826	10.6244	3.32828	8.53906
Otx2os1	ENSMUSG00000098682	-7.67507	2.56651	0.00278548	0.159974	lincRNA	4.91767	0	0.658069	0
Klf12	ENSMUSG00000072294	-2.22119	0.743151	0.00280005	0.160397	protein_coding	3.38704	0.843263	2.61119	0.440051
Gm42833	ENSMUSG00000105657	-2.08851	0.699347	0.00282304	0.161298	TEC	28.9634	4.77428	3.42802	2.8397
Prg2	ENSMUSG00000027073	4.50974	1.51124	0.00284389	0.162029	protein_coding	102.817	174.634	28.7423	2822.47
Clca3a1	ENSMUSG00000056025	-1.33456	0.447325	0.00285041	0.162029	protein_coding	7.47781	3.80447	7.83404	2.26319
Cntnap4	ENSMUSG00000031772	-3.47056	1.16503	0.00289246	0.164	protein_coding	1.00202	0.195964	1.43793	0.0222136
Slc7a8	ENSMUSG00000022180	1.13213	0.380639	0.00293671	0.165593	protein_coding	7.3513	13.494	5.57133	14.8325
C1qb	ENSMUSG00000036905	2.0166	0.678158	0.00294292	0.165593	protein_coding	2.415	10.9771	1.59292	5.23795
Gm42995	ENSMUSG00000105495	-7.57594	2.54691	0.00293403	0.165593	TEC	0.77517	0	0.378739	0
Mcf2l	ENSMUSG00000031442	-1.73197	0.582886	0.00296476	0.166401	protein_coding	3.75801	1.25272	4.66179	1.28263
Zfp334	ENSMUSG00000017667	-4.55067	1.53479	0.00302673	0.168564	protein_coding	0.118377	0.0155548	0.256514	0
Arg1	ENSMUSG00000019987	2.64911	0.893448	0.00302647	0.168564	protein_coding	1.08483	1.04778	0.73276	10.365
Gsdmc2	ENSMUSG00000056293	-6.59455	2.22465	0.00303364	0.168564	protein_coding	0.667525	0.00908243	0.305558	0
Apol9b	ENSMUSG00000068246	1.72087	0.580521	0.00303319	0.168564	protein_coding	2.88875	16.4573	3.93895	6.03598
Dsc2	ENSMUSG00000024331	-2.74021	0.92617	0.00308991	0.169728	protein_coding	0.711935	0.166092	0.852281	0.0663558
Maged1	ENSMUSG00000025151	-1.23309	0.416815	0.00309276	0.169728	protein_coding	47.2861	13.8931	52.7748	28.6802
Pla2g4c	ENSMUSG00000033847	1.27569	0.430998	0.00307775	0.169728	protein_coding	4.00705	9.77711	3.74443	8.98784
Chil1	ENSMUSG00000064246	-2.09965	0.709023	0.00306312	0.169728	protein_coding	6.63003	1.84115	8.2151	1.62073
Klra8	ENSMUSG00000089727	-7.7743	2.627	0.0030825	0.169728	protein_coding	1.49964	0	0.0441805	0
Zcchc24	ENSMUSG00000055538	-1.47	0.497371	0.0031212	0.170866	protein_coding	6.5171	3.1803	5.92616	1.30788
Arid1a	ENSMUSG00000007880	-1.0238	0.346816	0.0031573	0.171995	protein_coding	19.2452	9.58065	20.6614	10.0464
Cldn34d	ENSMUSG00000079525	-7.56907	2.56345	0.00315016	0.171995	protein_coding	1.21914	0	0.437272	0
Neb	ENSMUSG00000026950	-1.92942	0.654232	0.00318655	0.172075	protein_coding	7.54167	1.53233	2.57068	1.12385
Zfp697	ENSMUSG00000050064	-2.63759	0.89402	0.00317508	0.172075	protein_coding	2.27902	0.400345	0.858959	0.103821
Cyp26b1	ENSMUSG00000063415	-2.47028	0.837714	0.00318972	0.172075	protein_coding	1.15196	0.294662	1.35078	0.160533
Ankrd63	ENSMUSG00000078137	1.99841	0.677323	0.00317305	0.172075	protein_coding	0.592944	1.19472	0.241323	2.1422
Plcl1	ENSMUSG00000038349	-1.45201	0.492702	0.00320848	0.172668	protein_coding	2.49832	0.755911	2.15547	0.945343
Stmn1	ENSMUSG00000028832	1.10815	0.376214	0.003224	0.172783	protein_coding	529.237	1590.69	926.948	1548.38
Thsd4	ENSMUSG00000032289	-1.65296	0.561216	0.00322617	0.172783	protein_coding	4.56633	0.934274	2.80751	1.41688
Lilra6	ENSMUSG00000030427	-2.48394	0.843934	0.00324749	0.173506	protein_coding	1.07509	0.306586	2.79111	0.385513
Slc22a8	ENSMUSG00000063796	-3.07888	1.04643	0.00325819	0.173661	protein_coding	1.70926	0.217052	0.464454	0.0382614
Alox8	ENSMUSG00000020891	-3.5544	1.20884	0.00327849	0.174021	protein_coding	0.950219	0.136156	0.982938	0.0269913
Cdkn1a	ENSMUSG00000023067	1.57084	0.534408	0.00328843	0.174021	protein_coding	3.31656	13.5391	6.58504	15.8592
Tox2	ENSMUSG00000074607	-2.91885	0.992836	0.00328312	0.174021	protein_coding	0.623982	0.288357	6.50217	0.665423
Apc2	ENSMUSG00000020135	-1.54954	0.527578	0.0033132	0.174695	protein_coding	1.63328	0.630607	1.38755	0.400008
Slc27a6	ENSMUSG00000024600	-1.74986	0.595853	0.0033169	0.174695	protein_coding	6.43904	0.93815	7.20361	3.12445
Il1f9	ENSMUSG00000044103	-2.52941	0.862404	0.00335732	0.176406	protein_coding	2.42965	0.599029	2.55189	0.260447
Edar	ENSMUSG00000003227	-1.55566	0.530932	0.00338896	0.176814	protein_coding	3.55532	0.928099	4.3717	1.77139
Fzd4	ENSMUSG00000049791	-1.77931	0.607238	0.00338769	0.176814	protein_coding	0.963876	0.332639	1.15589	0.284562
Gm5787	ENSMUSG00000098154	-4.39935	1.50129	0.00338544	0.176814	processed_pseudogene	1.85309	0.121825	1.32043	0.0257457
Fxyd4	ENSMUSG00000004988	-3.38493	1.15621	0.00341594	0.177389	protein_coding	12.0868	0.473923	3.96239	1.07685
Tyw3	ENSMUSG00000047583	1.28573	0.439086	0.00340928	0.177389	protein_coding	4.87094	14.0927	5.01048	10.0059
Usp13	ENSMUSG00000056900	-3.59359	1.22855	0.00344391	0.178425	protein_coding	2.41966	0.167547	0.088661	0.0409384
Tenm2	ENSMUSG00000049336	-3.08471	1.05486	0.00345244	0.178451	protein_coding	2.70366	0.222144	1.19828	0.241828
Ramp2	ENSMUSG00000001240	-3.26392	1.11767	0.00349723	0.180066	protein_coding	3.28195	1.34791	9.82031	0.0495114
Htr2b	ENSMUSG00000026228	-7.70103	2.63858	0.00351578	0.180066	protein_coding	1.14727	0	0.0443713	0
Zfp808	ENSMUSG00000074867	1.23101	0.421697	0.00350952	0.180066	protein_coding	4.49662	9.34514	4.04028	10.6961
Gm3604	ENSMUSG00000094942	1.36708	0.468404	0.00351609	0.180066	protein_coding	3.76793	9.36322	4.83965	12.8303
Igf1	ENSMUSG00000020053	-2.04028	0.699912	0.00355623	0.180459	protein_coding	1.75989	0.854058	4.73324	0.718444
Exoc6b	ENSMUSG00000033769	-1.14144	0.391384	0.00354077	0.180459	protein_coding	14.1976	9.23607	22.1893	7.25699
Gm12250	ENSMUSG00000082292	1.2471	0.427799	0.00355512	0.180459	processed_pseudogene	36.3493	85.3899	21.6072	52.1757
Gm6645	ENSMUSG00000083554	-7.51553	2.57801	0.00355415	0.180459	processed_pseudogene	0.167937	0	0.311386	0
Tbxa2r	ENSMUSG00000034881	1.31277	0.450614	0.00357645	0.181071	protein_coding	15.1149	45.5052	32.472	72.7075
Slc22a4	ENSMUSG00000020334	1.70407	0.585367	0.00360141	0.181201	protein_coding	1.65906	7.93717	2.53786	5.77126
Angel1	ENSMUSG00000021257	-1.16643	0.400708	0.00360347	0.181201	protein_coding	14.1463	8.69851	20.7644	6.85002
Gm26571	ENSMUSG00000096953	7.93825	2.72576	0.00358763	0.181201	protein_coding	0	4.56659	0	0
Arhgef39	ENSMUSG00000051517	1.35746	0.466477	0.00361389	0.181314	protein_coding	10.779	36.1556	24.6812	54.6951
Fgfr1	ENSMUSG00000031565	-1.35622	0.466319	0.00363351	0.181888	protein_coding	4.65714	1.78978	4.1923	1.66645
Cd48	ENSMUSG00000015355	1.57144	0.540588	0.00365031	0.182319	protein_coding	7.60883	57.1575	20.3918	26.0322
Gli1	ENSMUSG00000025407	-8.0194	2.76239	0.00369528	0.184151	protein_coding	0	0	0.492289	0
Tuba1a	ENSMUSG00000072235	1.06144	0.366031	0.00373321	0.185625	protein_coding	26.4195	64.0292	35.9275	66.0858
Slc2a12	ENSMUSG00000037490	-7.63774	2.63484	0.0037466	0.185875	protein_coding	0.308233	0	0.0206724	0
C77370	ENSMUSG00000046449	-7.51747	2.59435	0.00375988	0.186118	protein_coding	0.0608005	0	0.175401	0
Cyp17a1	ENSMUSG00000003555	-8.00383	2.76511	0.00379668	0.186693	protein_coding	6.69866	0	0	0
Me1	ENSMUSG00000032418	-1.80991	0.625025	0.0037826	0.186693	protein_coding	2.29375	0.929646	3.36807	0.687361
Tcrg-C4	ENSMUSG00000076757	-2.16486	0.747813	0.00379255	0.186693	TR_C_gene	4.47736	1.8273	20.3082	3.70623
P2rx6	ENSMUSG00000022758	-2.17074	0.75172	0.00388077	0.190278	protein_coding	2.18121	0.322201	4.40317	1.14341
2810417H13Rik	ENSMUSG00000040204	1.18281	0.409672	0.00388671	0.190278	protein_coding	14.4347	45.7152	26.8425	47.983
Nkd2	ENSMUSG00000021567	-7.55714	2.6196	0.00391613	0.190877	protein_coding	0.280554	0	0.0430093	0
Gm28693	ENSMUSG00000101964	-5.38712	1.86715	0.00391148	0.190877	transcribed_processed_pseudogene	0.688717	0.0196373	0.169965	0
Gm43154	ENSMUSG00000086804	-6.76112	2.3446	0.0039303	0.191148	lincRNA	3.8317	0	0.604197	0.0385101
Nr4a1	ENSMUSG00000023034	1.55709	0.540468	0.00396417	0.192375	protein_coding	2.87414	8.14805	6.49089	19.4103
Serpinb8	ENSMUSG00000026315	-1.65122	0.573397	0.0039804	0.192742	protein_coding	6.80335	2.54434	4.84555	1.15625
Prdm9	ENSMUSG00000051977	-1.49038	0.518136	0.00402202	0.193912	protein_coding	10.4932	3.58542	7.10106	2.68042
4933424M12Rik	ENSMUSG00000087289	-7.47344	2.59756	0.00401353	0.193912	lincRNA	0.617837	0	0.425254	0
Ank3	ENSMUSG00000069601	-1.8889	0.657143	0.00404779	0.194732	protein_coding	4.97492	0.821804	1.84145	1.02242
Rtp4	ENSMUSG00000033355	1.11554	0.388293	0.00406672	0.19522	protein_coding	28.1267	81.2982	33.0572	51.26
Gm8050	ENSMUSG00000091814	-7.55486	2.63076	0.00408218	0.195275	protein_coding	0.804464	0	0.106144	0
Gm10822	ENSMUSG00000097377	-4.84842	1.68847	0.00408543	0.195275	lincRNA	0.79517	0.0151379	0.196268	0.0194571
Gm37482	ENSMUSG00000104122	-4.219	1.47017	0.00410817	0.195941	TEC	0.728849	0.0368761	0.263456	0.0158234
Vmn1r104	ENSMUSG00000096903	-7.46458	2.60417	0.00415174	0.197594	protein_coding	1.05143	0	0.673146	0
Ptpro	ENSMUSG00000030223	-2.92419	1.02076	0.00417367	0.198214	protein_coding	6.42945	0.66428	3.21184	0.590733
Bpifb9a	ENSMUSG00000067998	-7.31947	2.5562	0.00419105	0.198615	protein_coding	2.3464	0.00975569	0	0
Gm13936	ENSMUSG00000085444	-2.28649	0.799228	0.00422479	0.199788	antisense	77.6543	12.8646	7.10617	4.49716
Sdsl	ENSMUSG00000029596	-1.07049	0.37503	0.00431153	0.203456	protein_coding	128.477	84.8239	173.492	58.948
Vim	ENSMUSG00000026728	0.972039	0.340822	0.00434387	0.203691	protein_coding	83.4783	183.137	87.6612	152.568
Impg2	ENSMUSG00000035270	-2.76661	0.97073	0.00437146	0.203691	protein_coding	0.604269	0.103074	0.408831	0.0433416
Smagp	ENSMUSG00000053559	-1.29889	0.455587	0.00435789	0.203691	protein_coding	21.3764	9.35935	23.287	8.79101
Kif13b	ENSMUSG00000060012	-1.25078	0.438866	0.00437148	0.203691	protein_coding	3.38025	1.48265	3.48688	1.4028
Gm10499	ENSMUSG00000073403	-2.01699	0.707613	0.00436625	0.203691	transcribed_unprocessed_pseudogene	6.96614	1.42062	2.63159	0.949486
Gm37873	ENSMUSG00000102172	-2.79059	0.978943	0.00436344	0.203691	TEC	1.84558	0.339714	1.14094	0.0892984
C1qa	ENSMUSG00000036887	2.14071	0.75155	0.00439401	0.203886	protein_coding	0.919216	5.93986	1.69159	5.56404
Sesn1	ENSMUSG00000038332	1.06832	0.375053	0.00439319	0.203886	protein_coding	57.539	110.859	76.7448	170.737
Igkv5-48	ENSMUSG00000076563	10.2417	3.59688	0.00440786	0.204102	IG_V_gene	1.35527	2.08167	0	1644.07
Unc45b	ENSMUSG00000018845	-1.54571	0.543089	0.0044253	0.204458	protein_coding	13.938	3.99022	14.6316	5.79708
Alcam	ENSMUSG00000022636	-1.19965	0.421681	0.00444216	0.204458	protein_coding	7.13653	3.12995	7.85991	3.39965
Tk1	ENSMUSG00000025574	1.31786	0.463351	0.00445234	0.204458	protein_coding	30.6827	154.68	85.7526	135.569
Rasd2	ENSMUSG00000034472	-3.02378	1.06299	0.00444679	0.204458	protein_coding	1.0269	0.213492	1.04595	0.0392627
Nsg1	ENSMUSG00000029126	1.35	0.475419	0.00451694	0.206997	protein_coding	4.12824	12.7761	7.89194	17.8723
Gm17971	ENSMUSG00000101122	-5.1125	1.8014	0.00453863	0.207563	processed_pseudogene	0.862619	0.0590451	2.49581	0.0370955
Ppp4r4	ENSMUSG00000021209	-3.80548	1.34136	0.00455365	0.207822	protein_coding	1.13638	0.111422	0.691765	0.0216004
1700128F08Rik	ENSMUSG00000031998	-2.40168	0.846894	0.00457013	0.208054	protein_coding	25.3871	3.25008	1.9572	1.92175
Lingo3	ENSMUSG00000051067	3.62413	1.27819	0.00457745	0.208054	protein_coding	0.14828	0.631113	0	1.20451
Oas1a	ENSMUSG00000052776	1.03751	0.36621	0.00460973	0.208668	protein_coding	29.4053	70.4836	29.6155	50.6609
RP24-88J19.3	ENSMUSG00000109245	-3.28259	1.15852	0.00460516	0.208668	TEC	1.22751	0.104628	0.542685	0.0768541
2610524H06Rik	ENSMUSG00000092486	1.07718	0.380319	0.00462137	0.208769	protein_coding	35.1351	85.7813	36.487	65.3217
Gm12992	ENSMUSG00000085667	-2.15887	0.763237	0.00467563	0.210792	processed_transcript	1.38701	0.196113	1.31886	0.410971
Cacng7	ENSMUSG00000069806	-7.71836	2.73195	0.00472481	0.212578	protein_coding	1.01527	0	0.0103578	0
Gm36947	ENSMUSG00000102166	-7.0083	2.48151	0.00473981	0.212822	TEC	1.11706	0.00784267	0	0
Tnk2	ENSMUSG00000022791	-1.39109	0.49284	0.00476366	0.212899	protein_coding	5.15748	2.48908	6.03783	1.77782
Ccna1	ENSMUSG00000027793	-7.91945	2.80617	0.00477025	0.212899	protein_coding	1.74236	0	0	0
Veph1	ENSMUSG00000027831	-1.61644	0.57258	0.00475656	0.212899	protein_coding	2.90016	0.757061	1.82298	0.783733
Tmem98	ENSMUSG00000035413	1.01758	0.360735	0.00478969	0.213338	protein_coding	22.2434	47.7701	23.558	44.9531
Ift172	ENSMUSG00000038564	-1.11684	0.396162	0.00481492	0.214033	protein_coding	19.946	10.5356	17.5691	6.76388
Vmn2r25	ENSMUSG00000094672	-7.45707	2.64706	0.0048457	0.214971	protein_coding	0.0978799	0	0.394047	0
Tbx3	ENSMUSG00000018604	-5.04701	1.79493	0.00492636	0.217642	protein_coding	0.913704	0.0269528	0.0635646	0
Plxna4	ENSMUSG00000029765	-1.97802	0.703613	0.00493529	0.217642	protein_coding	1.85271	0.470367	0.534034	0.134521
Tnip3	ENSMUSG00000044162	1.20707	0.429262	0.00492402	0.217642	protein_coding	29.0075	37.6672	17.4817	69.6593
Gckr	ENSMUSG00000059434	-3.46851	1.23459	0.00496273	0.218394	protein_coding	6.82578	0.822853	2.41783	0.029885
Gm31258	ENSMUSG00000102289	-1.71009	0.608822	0.00497199	0.218394	TEC	26.6224	7.01545	5.91283	2.92578
Prss44	ENSMUSG00000032493	-5.8036	2.06732	0.00499578	0.219006	protein_coding	1.10675	0.021292	0.151219	0
Ndc80	ENSMUSG00000024056	1.29535	0.461718	0.00502384	0.219767	protein_coding	4.99602	18.0802	10.9271	20.9963
Hist1h2ae	ENSMUSG00000069272	1.34258	0.478652	0.00503291	0.219767	protein_coding	122.678	601.522	373.028	655.499
Loxl3	ENSMUSG00000000693	-1.37018	0.489049	0.00508305	0.220226	protein_coding	3.96892	2.19581	6.15595	1.71967
Iglv2	ENSMUSG00000076940	11.2924	4.0302	0.00507963	0.220226	IG_V_gene	1.45021	0.487078	0	3647.45
Mup9	ENSMUSG00000078686	-4.28523	1.52935	0.00507889	0.220226	protein_coding	11.3389	0.645108	1.99734	0
Wipf3	ENSMUSG00000086040	-3.02529	1.07913	0.0050558	0.220226	protein_coding	2.48979	0.137384	0.273772	0.200888
Arid3b	ENSMUSG00000004661	1.15667	0.413065	0.00510696	0.220831	protein_coding	6.90619	11.1761	6.26819	18.2017
Nfib	ENSMUSG00000008575	-2.60138	0.929276	0.00512036	0.220834	protein_coding	5.86283	0.80067	0.646909	0.26438
Gm10851	ENSMUSG00000102329	-3.80051	1.35783	0.0051269	0.220834	antisense	1.2956	0.0330108	0.710113	0.11273
Myh10	ENSMUSG00000020900	-1.1991	0.428658	0.00515261	0.221392	protein_coding	4.62118	2.74247	6.36656	2.04521
Slco2b1	ENSMUSG00000030737	1.83153	0.654971	0.00516832	0.221392	protein_coding	0.677726	1.77064	0.360334	1.92928
Macrod2	ENSMUSG00000068205	1.23429	0.441406	0.00516974	0.221392	protein_coding	10.3981	28.6442	11.8585	23.7008
Dlx4	ENSMUSG00000020871	5.65092	2.02283	0.0052129	0.2215	protein_coding	0.0186238	0.423821	0	0.564542
Rhcg	ENSMUSG00000030549	-7.39008	2.64516	0.00520904	0.2215	protein_coding	0.812789	0	0.935108	0
Stra6	ENSMUSG00000032327	-6.04133	2.16302	0.00522208	0.2215	protein_coding	2.60859	0.0341247	0	0
Cd14	ENSMUSG00000051439	-3.87168	1.38551	0.00519945	0.2215	protein_coding	0.746789	0.239404	2.80831	0
Gm37729	ENSMUSG00000103222	-3.68945	1.32018	0.0051956	0.2215	TEC	3.72213	0.260581	0.533674	0.066289
Slc44a5	ENSMUSG00000028360	-4.36545	1.56354	0.00523797	0.221751	protein_coding	1.26124	0.0403896	0.0157834	0.0208444
Gm7162	ENSMUSG00000089817	-6.4062	2.29653	0.00527876	0.223052	processed_pseudogene	1.25961	0.0208542	0.690903	0
Cdkn1c	ENSMUSG00000037664	-1.11083	0.398388	0.0052983	0.223453	protein_coding	29.6723	11.3	28.59	15.6842
Col1a1	ENSMUSG00000001506	-2.83081	1.01593	0.00532936	0.223788	protein_coding	1.42454	0.160954	0.2385	0.0704942
Alas2	ENSMUSG00000025270	1.41164	0.506485	0.00531782	0.223788	protein_coding	6.7565	10.9146	3.17445	15.509
Ghr	ENSMUSG00000055737	-1.32057	0.474004	0.00533644	0.223788	protein_coding	9.33717	3.41272	7.59809	3.36744
Tecpr2	ENSMUSG00000021275	-1.1698	0.420015	0.00535034	0.223948	protein_coding	3.91937	2.22043	4.39493	1.47367
Gm16052	ENSMUSG00000086292	-7.37879	2.65218	0.00539989	0.225598	antisense	1.9946	0	2.28594	0
Trav4n-4	ENSMUSG00000093969	3.4461	1.23973	0.00544069	0.226028	TR_V_gene	2.34526	12.5824	0.544878	19.14
Trav4d-4	ENSMUSG00000096505	3.4461	1.23973	0.00544069	0.226028	TR_V_gene	2.34526	12.5824	0.544878	19.14
Pcdhac2	ENSMUSG00000102697	2.19172	0.78821	0.00542544	0.226028	protein_coding	0.0835677	2.21802	0.742362	1.55181
Tecpr1	ENSMUSG00000066621	-1.04694	0.37683	0.00546454	0.226367	protein_coding	37.1711	14.0698	25.6838	16.3533
Gm42863	ENSMUSG00000105270	-2.04914	0.737626	0.00546922	0.226367	TEC	9.3833	1.59606	1.28052	0.979485
Pcdhgb5	ENSMUSG00000103749	-2.2936	0.826188	0.00550104	0.22726	protein_coding	0.809751	0.266419	0.998859	0.101069
Ncf1	ENSMUSG00000015950	1.15093	0.414775	0.00552309	0.227748	protein_coding	11.0401	30.7483	19.9323	38.027
Car1	ENSMUSG00000027556	-1.24977	0.451828	0.00567419	0.233546	protein_coding	653.127	540.662	1831.31	504.078
Gm17615	ENSMUSG00000090286	-2.2551	0.815472	0.00568552	0.233579	protein_coding	12.7082	2.13629	1.25414	0.785796
Snrnp25	ENSMUSG00000040767	1.10724	0.400615	0.00571226	0.233841	protein_coding	36.1829	109.207	55.8616	89.0626
Kncn	ENSMUSG00000073774	-7.36768	2.66576	0.00571294	0.233841	protein_coding	0.764745	0	0.470331	0
1700123I01Rik	ENSMUSG00000024786	-2.90631	1.05318	0.00578812	0.236483	protein_coding	1.90273	0.398111	1.91763	0.108022
Gm44443	ENSMUSG00000108155	-1.99626	0.7237	0.00580828	0.236871	TEC	3.46992	0.70261	0.702495	0.342228
Mxd3	ENSMUSG00000021485	1.2983	0.471038	0.00584661	0.237208	protein_coding	5.31475	14.021	7.786	18.193
Car3	ENSMUSG00000027559	1.33449	0.484511	0.0058818	0.237208	protein_coding	8.96285	24.9025	7.65954	17.0182
Coro1a	ENSMUSG00000030707	0.946913	0.34386	0.00589125	0.237208	protein_coding	540.063	1197.72	734.304	1258.94
Pla2g4f	ENSMUSG00000046971	-5.25803	1.90745	0.00584115	0.237208	protein_coding	0.422918	0.0163209	0.234929	0
Olfr1188	ENSMUSG00000068809	-7.37629	2.67818	0.00588328	0.237208	protein_coding	1.16737	0	0.418867	0
Clec7a	ENSMUSG00000079293	-2.11155	0.766309	0.00586059	0.237208	polymorphic_pseudogene	2.2608	1.35279	10.9275	1.70203
Heatr4	ENSMUSG00000090843	-5.5679	2.02184	0.00588928	0.237208	protein_coding	0.81304	0.0167834	0.0145447	0
Apcdd1	ENSMUSG00000071847	2.94893	1.07182	0.00593546	0.238556	protein_coding	0.694151	2.7099	0.0079583	2.71137
Gm37779	ENSMUSG00000102690	-3.04648	1.10802	0.00596895	0.239469	TEC	2.02073	0.134356	0.148899	0.128276
Gm15850	ENSMUSG00000086264	-4.59806	1.67342	0.00600144	0.240339	processed_transcript	1.36433	0.0785897	0.672372	0
Prex2	ENSMUSG00000048960	-1.63819	0.596406	0.00601864	0.240594	protein_coding	10.5632	2.45935	2.73289	1.81102
Krt84	ENSMUSG00000044294	-7.82982	2.8518	0.00604062	0.241039	protein_coding	0.635668	0	0	0
Arhgap28	ENSMUSG00000024043	-1.27429	0.464473	0.00607861	0.242121	protein_coding	3.60768	1.91679	5.51714	1.85481
Itgb7	ENSMUSG00000001281	1.07142	0.390785	0.00611194	0.242578	protein_coding	24.5437	69.7001	44.0898	74.5254
Nme4	ENSMUSG00000024177	0.95285	0.347511	0.00610792	0.242578	protein_coding	129.415	296.279	159.585	263.122
Gm21897	ENSMUSG00000094472	-1.3442	0.490523	0.00613765	0.242983	protein_coding	64.8456	23.6734	27.418	12.6591
Gm5345	ENSMUSG00000098050	-6.89822	2.5176	0.006144	0.242983	processed_pseudogene	2.77799	0.0211405	0	0
Sdpr	ENSMUSG00000045954	-1.26004	0.460091	0.00616861	0.243119	protein_coding	5.95967	2.84122	9.55547	3.63829
Serpina3f	ENSMUSG00000066363	1.18597	0.433049	0.0061693	0.243119	protein_coding	6.52684	12.2874	4.41505	12.6114
Pcbp4	ENSMUSG00000023495	1.20896	0.441665	0.00619514	0.243705	protein_coding	8.78997	30.8016	17.5959	30.1919
Dlg5	ENSMUSG00000021782	-1.77234	0.648083	0.006243	0.244032	protein_coding	1.27268	0.677736	2.60753	0.457083
Pigr	ENSMUSG00000026417	-4.38468	1.60405	0.00626657	0.244032	protein_coding	0.926011	0.0345696	0.0450134	0.0111471
Tnni1	ENSMUSG00000026418	-2.64308	0.967107	0.00627652	0.244032	protein_coding	1.21179	0.505999	4.88858	0.468796
Zyx	ENSMUSG00000029860	0.931154	0.340578	0.00625616	0.244032	protein_coding	199.411	350.022	219.009	447.825
Kcna2	ENSMUSG00000040724	-3.04382	1.11305	0.00624448	0.244032	protein_coding	0.27244	0.0368034	0.121167	0.0105826
Smim5	ENSMUSG00000048442	0.992302	0.362947	0.00625672	0.244032	protein_coding	44.5061	97.1887	48.9191	88.6593
Dok6	ENSMUSG00000073514	-2.54515	0.931341	0.00628031	0.244032	protein_coding	3.17997	0.365039	0.327104	0.235484
Nrep	ENSMUSG00000042834	-2.95236	1.08218	0.00636882	0.245802	protein_coding	1.3871	0.222281	0.921322	0.0740183
H2-T3	ENSMUSG00000054128	-2.06705	0.757588	0.00636305	0.245802	protein_coding	8.61156	1.19269	1.48762	1.21451
F930015N05Rik	ENSMUSG00000095224	-7.3395	2.68944	0.00635243	0.245802	protein_coding	0.273989	0	0.572476	0
RP23-191I16.5	ENSMUSG00000108942	-1.77369	0.650155	0.00637009	0.245802	TEC	19.7402	5.2425	4.53746	1.85358
Gprasp2	ENSMUSG00000072966	-1.05936	0.388453	0.0063887	0.246092	protein_coding	36.6208	17.6616	29.9662	14.2884
Ccne2	ENSMUSG00000028212	1.10939	0.407023	0.00641803	0.246794	protein_coding	11.53	32.3253	15.49	25.9916
Rif1	ENSMUSG00000036202	1.08468	0.398122	0.00644018	0.247218	protein_coding	39.5544	126.325	57.819	80.2134
Csf1	ENSMUSG00000014599	-1.23444	0.453192	0.00645225	0.247255	protein_coding	6.15408	1.97503	4.71585	2.64709
Alk	ENSMUSG00000055471	-4.72153	1.73484	0.00649694	0.247686	protein_coding	0.486095	0.0201704	0.0613609	0
B9d2	ENSMUSG00000063439	1.01513	0.372944	0.00649011	0.247686	protein_coding	61.1185	164.958	83.6301	127.571
Gm15326	ENSMUSG00000086111	-7.47691	2.74707	0.00649321	0.247686	lincRNA	1.51399	0	0.069724	0
Lama4	ENSMUSG00000019846	-2.72855	1.00293	0.00651696	0.248024	protein_coding	5.50941	1.14958	2.53684	0.078078
Cbfb	ENSMUSG00000031885	0.969247	0.356354	0.0065302	0.248103	protein_coding	29.9799	65.054	40.6698	73.2651
Kdr	ENSMUSG00000062960	-1.93365	0.71124	0.00655396	0.248581	protein_coding	3.49921	0.704507	0.774645	0.4135
Crip1	ENSMUSG00000006360	1.03983	0.382843	0.00660592	0.249784	protein_coding	380.234	1123.17	651.99	998.965
Tcf19	ENSMUSG00000050410	1.36457	0.502708	0.00663901	0.249784	protein_coding	6.55887	34.5395	18.1935	29.1909
Tdrd5	ENSMUSG00000060985	-3.46844	1.27773	0.00663669	0.249784	protein_coding	1.01018	0.0624103	0.204498	0.0465678
Gdap10	ENSMUSG00000096954	-1.41226	0.520305	0.00664189	0.249784	lincRNA	2.33643	1.07716	2.43028	0.712319
Gm44070	ENSMUSG00000107632	-3.36305	1.2384	0.00661477	0.249784	TEC	2.61306	0.175125	0.144416	0.0920447
Fkbp1a	ENSMUSG00000032966	0.959555	0.353673	0.00666541	0.249921	protein_coding	130.87	275.158	179.065	327.579
RP23-423B21.7	ENSMUSG00000109110	-6.35144	2.34113	0.00666802	0.249921	antisense	7.84836	0.110554	1.83384	0
