# Supplementary material for: Chromatin remodeling mediated by ARID1A is indispensable for normal hematopoiesis in mice
Source: Leukemia. 2019 Mar 11;33(9):2291–305. doi: 10.1038/s41375-019-0438-4 (PMC6756219; doi:10.1038/s41375-019-0438-4)
Supplement: Supplementary file 3 — Supplementary Table 5 [file 41375_2019_438_MOESM3_ESM.xlsx]

## Sheet: CMP
Supplemental Table 5: Differentially expressed genes in CMP cells of Arid1af/f;Mx1-Cre+ mice (FDR<0.1)
Gene name	Ensembl_id	log2FoldChange	lfcSE	pvalue	FDR	biotype	CMP_300_WT	CMP_301_KO	CMP_305_WT	CMP_304_KO	CMP_309_WT	CMP_308_KO
Rps6ka2	ENSMUSG00000023809	-2.55479	0.145728	1.1788e-63	2.54373e-59	protein_coding	3.63783	0.5584	3.4217	0.729352	3.49969	0.486952
Slc26a1	ENSMUSG00000046959	2.87632	0.166939	4.25912e-62	4.59538e-58	protein_coding	1.48053	13.5948	1.52775	13.4171	1.78616	8.49976
Man1c1	ENSMUSG00000037306	-2.53744	0.147519	3.04829e-61	2.19264e-57	protein_coding	2.8495	0.529995	2.64716	0.412378	3.04581	0.522386
Slc38a5	ENSMUSG00000031170	2.11595	0.122613	9.49416e-61	5.12186e-57	protein_coding	9.1283	43.8909	10.8257	44.6397	9.42157	39.3837
Slc25a21	ENSMUSG00000035472	1.94742	0.127877	2.6047e-47	1.12414e-43	protein_coding	6.89364	33.6228	9.18116	32.2178	7.45523	25.2848
F13a1	ENSMUSG00000039109	-4.428	0.305751	1.82504e-45	6.56375e-42	protein_coding	45.2403	2.49859	90.6608	4.24244	94.7859	3.34788
Sowaha	ENSMUSG00000044352	3.25796	0.226287	3.78913e-44	1.16808e-40	protein_coding	0.322859	3.49869	0.443434	4.25678	0.261119	2.35307
Slc35e4	ENSMUSG00000048807	-4.00342	0.284362	2.56799e-42	6.92682e-39	protein_coding	1.88008	0.0993928	2.61643	0.157036	1.97518	0.128147
Klk8	ENSMUSG00000064023	-4.33733	0.313313	1.91501e-41	4.59154e-38	protein_coding	32.6871	1.51265	29.2857	1.24878	32.926	1.69984
Aldh1a7	ENSMUSG00000024747	2.4792	0.179152	2.97206e-40	6.41341e-37	protein_coding	4.13396	26.2483	4.13006	20.1931	3.20577	18.3531
Mmp14	ENSMUSG00000000957	1.55966	0.111112	1.99506e-39	3.91377e-36	protein_coding	9.58825	27.458	7.88668	25.6318	9.10039	25.4682
Pirb	ENSMUSG00000058818	2.72552	0.203462	4.51569e-38	8.12035e-35	protein_coding	0.925109	7.57938	1.23822	8.11829	1.41262	8.24164
Spire1	ENSMUSG00000024533	1.75643	0.128945	8.7805e-38	1.4575e-34	protein_coding	8.10188	29.8381	9.86537	32.8701	7.71544	24.448
Micu1	ENSMUSG00000020111	-1.21582	0.0876443	3.87081e-37	5.96629e-34	protein_coding	28.8177	11.7526	30.5993	13.6409	31.1259	13.5059
Fbxo10	ENSMUSG00000048232	1.93528	0.144692	7.09322e-37	1.02043e-33	protein_coding	3.31437	10.8923	2.52975	12.1765	2.33593	8.42569
Osm	ENSMUSG00000058755	-2.30793	0.175893	4.2116e-36	5.68013e-33	protein_coding	4.33449	0.757545	4.09234	0.880106	3.8651	0.818081
Pklr	ENSMUSG00000041237	2.41433	0.18637	2.01059e-35	2.55215e-32	protein_coding	16.9034	92.8754	16.8666	98.1111	15.423	74.4735
Pla2g4c	ENSMUSG00000033847	2.61973	0.203817	4.19751e-35	5.03211e-32	protein_coding	1.12322	7.6854	1.25233	8.28131	0.909261	4.61705
Cd248	ENSMUSG00000056481	3.1126	0.245484	2.70464e-34	3.07176e-31	protein_coding	0.245716	2.0612	0.13828	1.66634	0.175732	1.27048
Atp1b2	ENSMUSG00000041329	1.41862	0.108154	3.3433e-34	3.60725e-31	protein_coding	36.7529	114.846	39.9717	108.26	40.4316	90.8024
Myo7a	ENSMUSG00000030761	-2.9808	0.236398	3.56383e-34	3.66209e-31	protein_coding	11.8603	1.98945	13.1135	1.0005	14.7753	1.96001
Met	ENSMUSG00000009376	-3.5069	0.280766	7.95346e-34	7.80126e-31	protein_coding	2.23743	0.230043	4.01073	0.347878	4.34574	0.319032
Specc1	ENSMUSG00000042331	1.2531	0.0957301	1.99878e-33	1.87529e-30	protein_coding	6.46948	16.021	6.04668	15.9633	6.85661	14.2456
Abcg3	ENSMUSG00000029299	2.65718	0.219066	2.26797e-31	2.03919e-28	protein_coding	0.289763	1.93556	0.437374	2.51511	0.305235	2.17291
F10	ENSMUSG00000031444	-3.5074	0.295168	1.03771e-30	8.95709e-28	protein_coding	3.04518	0.279393	3.46167	0.203296	3.31722	0.342769
Shisa8	ENSMUSG00000096883	3.10661	0.262441	2.27505e-30	1.88821e-27	protein_coding	3.87476	29.6256	3.60195	24.7172	3.13138	39.8522
Kank2	ENSMUSG00000032194	-1.75561	0.146542	1.41674e-29	1.13229e-26	protein_coding	1.86303	0.550865	2.08166	0.567273	1.84678	0.589541
Rgs10	ENSMUSG00000030844	-1.96058	0.165098	1.80413e-29	1.3904e-26	protein_coding	45.5435	13.3813	44.3854	10.8479	59.6826	13.9348
Arhgef40	ENSMUSG00000004562	-1.81058	0.152273	2.74713e-29	2.04415e-26	protein_coding	15.9727	4.46873	12.3363	3.85839	15.0792	3.97666
Rhag	ENSMUSG00000023926	2.17781	0.18577	4.7029e-29	3.38279e-26	protein_coding	6.02612	27.8293	6.78536	34.805	4.89222	18.3931
Cldn13	ENSMUSG00000008843	2.63769	0.227585	7.0179e-29	4.88514e-26	protein_coding	6.48782	42.6557	8.35211	62.1483	5.98061	27.4064
Ptafr	ENSMUSG00000056529	2.39245	0.205762	8.28535e-29	5.58717e-26	protein_coding	0.902386	4.85024	0.81322	3.78775	1.06414	6.12564
Nrg2	ENSMUSG00000060275	-2.21787	0.190364	1.00711e-28	6.58556e-26	protein_coding	2.6978	0.730125	4.09154	0.86029	4.70617	0.838644
Mc2r	ENSMUSG00000045569	3.12934	0.272217	1.25961e-28	7.99442e-26	protein_coding	0.603362	4.84168	0.262504	3.89113	0.651405	4.85982
Klf3	ENSMUSG00000029178	1.09146	0.0894436	1.45703e-28	8.9832e-26	protein_coding	11.0391	23.6325	9.38047	22.2923	11.7853	22.7456
Afap1	ENSMUSG00000029094	-2.97505	0.259091	1.60193e-28	9.60222e-26	protein_coding	0.875128	0.11012	0.783731	0.0957115	0.898812	0.109487
S1pr3	ENSMUSG00000067586	-1.94872	0.169501	1.07307e-27	6.2583e-25	protein_coding	4.90628	1.36023	6.00997	1.28094	6.03033	1.71669
Chga	ENSMUSG00000021194	5.0685	0.453058	1.75828e-27	9.98474e-25	protein_coding	0.208354	7.7226	0.290384	5.72002	0.0737668	8.60665
Cyp27a1	ENSMUSG00000026170	-4.03656	0.360844	2.46066e-27	1.3615e-24	protein_coding	3.18273	0.19082	4.40199	0.290966	5.54417	0.255517
Ermap	ENSMUSG00000028644	1.68805	0.147039	3.33265e-27	1.79788e-24	protein_coding	39.9011	140.895	43.7635	149.79	42.0171	116.424
Sphk1	ENSMUSG00000061878	2.19385	0.194275	4.23231e-27	2.22754e-24	protein_coding	17.4345	88.2055	20.2523	104.687	15.7208	54.4408
Abcg4	ENSMUSG00000032131	2.43879	0.217155	4.67797e-27	2.40347e-24	protein_coding	1.55859	11.0618	2.14722	12.0873	1.61046	6.13208
Tubb6	ENSMUSG00000001473	-2.22298	0.197281	5.35428e-27	2.68698e-24	protein_coding	6.32895	1.63584	7.1165	1.43606	9.40935	1.76473
Cyth3	ENSMUSG00000018001	1.32231	0.114213	9.70859e-27	4.7614e-24	protein_coding	12.5674	34.1966	13.7512	36.3653	13.2923	28.7308
Asb17os	ENSMUSG00000086438	2.35529	0.211164	1.52021e-26	7.28993e-24	antisense	3.8563	15.3994	2.85856	16.8299	2.20148	14.5036
B4galnt1	ENSMUSG00000006731	-0.90948	0.0767678	5.28568e-26	2.47956e-23	protein_coding	54.7855	30.9562	59.9027	31.5683	63.5968	32.2905
Tmem91	ENSMUSG00000061702	3.14664	0.288732	5.51615e-26	2.53262e-23	protein_coding	1.09654	10.0557	1.16699	7.3295	0.948939	12.1658
Kcnj5	ENSMUSG00000032034	-3.45367	0.318134	6.12748e-26	2.75469e-23	protein_coding	8.76399	0.477187	5.68101	0.813193	6.46383	0.52455
Atp7b	ENSMUSG00000006567	1.70683	0.153377	1.08165e-25	4.76344e-23	protein_coding	1.99181	7.60397	1.89296	7.11784	2.03135	4.70003
Aqp1	ENSMUSG00000004655	0.924009	0.078797	1.33357e-25	5.75542e-23	protein_coding	140.853	273.443	151.387	283.631	136.149	256.437
Camsap2	ENSMUSG00000041570	1.89832	0.173133	2.73985e-25	1.15928e-22	protein_coding	1.69848	7.64724	2.17428	8.61908	1.8705	5.31912
Pyhin1	ENSMUSG00000043263	-4.05402	0.381075	3.67491e-25	1.52502e-22	protein_coding	8.76628	0.593328	18.2128	1.2504	21.1771	0.818585
Rhd	ENSMUSG00000028825	2.22218	0.207047	1.15006e-24	4.6825e-22	protein_coding	9.61037	49.6783	12.3883	63.9076	9.18191	33.9558
Kcnj2	ENSMUSG00000041695	-2.79306	0.262267	1.2893e-24	5.1522e-22	protein_coding	0.589052	0.0869259	0.780255	0.123018	0.813693	0.0933164
Gbp9	ENSMUSG00000029298	3.6112	0.341741	1.36081e-24	5.33909e-22	protein_coding	0.116511	1.26018	0.16294	1.7052	0.107827	2.05384
Ubash3a	ENSMUSG00000042345	-0.968186	0.0852615	2.32468e-24	8.9579e-22	protein_coding	20.2387	11.3561	20.8917	9.42057	19.4525	10.1976
Fam169a	ENSMUSG00000041817	2.97374	0.283577	4.0277e-24	1.5248e-21	protein_coding	0.540811	4.12244	0.447194	2.38922	0.447797	5.181
Fn3krp	ENSMUSG00000039253	0.978048	0.0871824	7.27554e-24	2.70688e-21	protein_coding	9.70146	18.7625	10.3378	19.0691	9.24982	19.9552
Tlr7	ENSMUSG00000044583	2.48483	0.236741	7.52954e-24	2.7539e-21	protein_coding	0.824669	5.65847	1.12002	4.95169	1.16504	7.03664
Cd24a	ENSMUSG00000047139	1.19618	0.109089	9.11091e-24	3.27674e-21	protein_coding	117.081	274.528	134.583	304.303	121.359	277.646
Rapgef3	ENSMUSG00000022469	-2.22436	0.211779	1.10052e-23	3.89315e-21	protein_coding	12.5426	3.34111	10.9189	2.25286	11.2258	1.80332
Pde2a	ENSMUSG00000030653	-4.18696	0.40732	1.21381e-23	4.22463e-21	protein_coding	3.42148	0.227266	3.94944	0.206329	3.58966	0.104584
Itga5	ENSMUSG00000000555	-0.819439	0.0723398	2.60149e-23	8.91072e-21	protein_coding	18.4749	10.6275	17.8396	11.1714	18.2949	9.1162
Ddx4	ENSMUSG00000021758	2.45941	0.237647	3.29573e-23	1.11123e-20	protein_coding	0.616655	4.1825	1.04778	3.06076	0.713637	6.10003
Vstm5	ENSMUSG00000031937	2.01175	0.193663	6.28142e-23	2.0621e-20	protein_coding	0.603432	2.13666	0.525088	2.24513	0.386162	1.8606
A730089K16Rik	ENSMUSG00000103529	1.20245	0.111845	6.30698e-23	2.0621e-20	TEC	8.32376	20.229	9.31675	20.6994	7.22264	16.4648
Nlrp1a	ENSMUSG00000069830	-2.43881	0.238567	1.23108e-22	3.965e-20	protein_coding	1.80223	0.323796	2.00276	0.264633	1.93164	0.454696
Nxpe2	ENSMUSG00000032028	2.05566	0.199869	1.25693e-22	3.9887e-20	protein_coding	5.18232	23.8447	6.55166	31.5125	5.24128	16.0859
Aldh1a1	ENSMUSG00000053279	1.34877	0.127854	1.52431e-22	4.7671e-20	protein_coding	27.0419	59.2657	24.1265	65.1581	20.8204	59.5772
Gm1604b	ENSMUSG00000095720	-2.87717	0.281395	1.56758e-22	4.83241e-20	protein_coding	10.2775	1.60836	8.20358	0.933387	10.2777	1.30052
Il18rap	ENSMUSG00000026068	1.60948	0.154691	1.66449e-22	5.05889e-20	protein_coding	7.43666	23.101	7.03557	16.1216	7.25344	27.4497
Ndn	ENSMUSG00000033585	2.8143	0.277435	1.70976e-22	5.1243e-20	protein_coding	0.227392	1.57963	0.233919	1.60369	0.202234	1.61394
Cpt1c	ENSMUSG00000007783	2.18668	0.214029	1.96669e-22	5.8136e-20	protein_coding	0.488635	2.61471	0.560329	2.41173	0.360088	1.52671
Megf8	ENSMUSG00000045039	-1.51479	0.14546	2.27605e-22	6.63716e-20	protein_coding	6.03138	1.80612	5.38153	2.24109	5.34856	1.7897
Epor	ENSMUSG00000006235	1.25374	0.118875	2.79968e-22	8.05524e-20	protein_coding	20.5838	51.1664	22.5816	55.3558	18.3378	40.5582
H2-DMb2	ENSMUSG00000037548	1.60254	0.154765	2.90263e-22	8.24155e-20	protein_coding	3.41255	11.9024	3.70809	11.3603	4.51879	12.0712
Card9	ENSMUSG00000026928	-1.54314	0.149036	3.47856e-22	9.74854e-20	protein_coding	38.0834	13.1022	46.201	18.3462	49.7835	14.2828
Gpc1	ENSMUSG00000034220	-3.42432	0.343877	3.95023e-22	1.09285e-19	protein_coding	8.78865	1.18067	8.21118	0.686137	14.2223	0.869743
Rag2	ENSMUSG00000032864	2.71183	0.270682	5.15042e-22	1.40685e-19	protein_coding	1.04821	6.59669	1.10113	6.10217	1.23534	10.0731
Hvcn1	ENSMUSG00000064267	-1.95251	0.192207	5.35632e-22	1.4448e-19	protein_coding	8.33811	2.72009	8.44348	2.1308	12.5157	2.63711
Galnt3	ENSMUSG00000026994	-2.64746	0.262755	5.46342e-22	1.4555e-19	protein_coding	1.32708	0.167396	1.73594	0.238208	1.28143	0.28169
Ublcp1	ENSMUSG00000041231	1.25413	0.120176	7.51503e-22	1.97764e-19	protein_coding	7.13728	20.223	7.99139	17.4612	7.9175	17.4056
Paqr9	ENSMUSG00000064225	2.0128	0.199332	8.10737e-22	2.10782e-19	protein_coding	1.28901	5.22631	1.38599	6.5092	0.989964	3.23801
Csf1	ENSMUSG00000014599	-2.71264	0.273059	1.14543e-21	2.94252e-19	protein_coding	2.31331	0.236835	1.98926	0.411407	2.30087	0.324812
Itgam	ENSMUSG00000030786	1.94151	0.192911	1.31066e-21	3.32739e-19	protein_coding	5.13436	16.8352	5.82816	27.1719	5.07688	18.2409
Tacc2	ENSMUSG00000030852	-2.36109	0.237444	1.68831e-21	4.2363e-19	protein_coding	3.48196	0.855594	4.91414	0.524045	4.38391	1.06969
Csf2rb2	ENSMUSG00000071714	1.54009	0.151267	1.71296e-21	4.24873e-19	protein_coding	2.44968	6.37218	2.89211	9.62493	2.69697	7.4758
Cd63	ENSMUSG00000025351	-2.29707	0.231277	2.01125e-21	4.9319e-19	protein_coding	105.545	17.5515	83.009	15.1467	78.0743	20.5916
Rfx2	ENSMUSG00000024206	1.01629	0.097554	5.75179e-21	1.39458e-18	protein_coding	5.86464	12.8783	7.4394	13.4812	6.20828	13.167
Gspt2	ENSMUSG00000071723	-1.81562	0.183284	7.98287e-21	1.91403e-18	protein_coding	6.4161	1.54702	5.63966	1.77534	7.01842	2.04445
Ehd2	ENSMUSG00000074364	1.6635	0.167121	8.27079e-21	1.96127e-18	protein_coding	0.9767	3.18947	0.8783	2.92339	0.772948	2.28592
Wfdc17	ENSMUSG00000069792	3.29553	0.341171	8.5164e-21	1.99756e-18	protein_coding	5.18781	46.8502	7.57393	95.9335	6.38705	55.1495
Cc2d2a	ENSMUSG00000039765	-1.86165	0.188451	9.12217e-21	2.11664e-18	protein_coding	2.34639	0.643195	1.78152	0.581192	2.07276	0.469153
Slamf1	ENSMUSG00000015316	1.65121	0.166166	1.00433e-20	2.30558e-18	protein_coding	3.85504	10.8994	4.30515	12.2821	2.75488	11.3724
Plekhg3	ENSMUSG00000052609	-1.10744	0.108265	1.32153e-20	3.00182e-18	protein_coding	5.46944	2.79526	6.09075	2.49183	6.27086	2.97648
Oaf	ENSMUSG00000032014	-1.59536	0.160949	1.48628e-20	3.30645e-18	protein_coding	6.91667	2.36912	7.70026	3.14896	9.05543	2.24591
2900026A02Rik	ENSMUSG00000051339	-1.67023	0.168981	1.48219e-20	3.30645e-18	protein_coding	9.12359	2.51358	6.66498	2.17311	7.73214	2.65767
Lst1	ENSMUSG00000073412	1.53424	0.15466	1.80823e-20	3.98162e-18	protein_coding	20.8397	60.7907	27.3702	81.0927	25.0816	71.0997
Emid1	ENSMUSG00000034164	-3.79699	0.399734	2.47426e-20	5.39313e-18	protein_coding	22.5539	1.61886	16.7335	0.864242	17.0992	1.23582
Ly6c2	ENSMUSG00000022584	-2.90564	0.304658	3.1134e-20	6.7184e-18	protein_coding	48.028	8.75766	92.3141	9.117	89.5254	11.5767
6530402F18Rik	ENSMUSG00000079499	-0.994419	0.0970839	3.16808e-20	6.76871e-18	processed_transcript	5.16856	2.55923	5.40539	2.51519	4.86968	2.67615
Gm11837	ENSMUSG00000086587	2.05681	0.212897	4.13301e-20	8.74375e-18	antisense	1.72201	6.69914	1.83342	8.17187	1.41756	6.15893
Mpp2	ENSMUSG00000017314	1.99903	0.206868	4.391e-20	9.19936e-18	protein_coding	0.649595	3.17422	0.630719	3.46304	1.01687	2.38624
Gm33280	ENSMUSG00000102202	1.97232	0.204138	4.57873e-20	9.50042e-18	lincRNA	0.328592	1.39821	0.331856	1.67297	0.346625	0.923982
Itm2c	ENSMUSG00000026223	-1.03801	0.102397	5.0729e-20	1.04255e-17	protein_coding	30.7043	13.9754	32.6274	16.6405	34.1287	16.746
Mcu	ENSMUSG00000009647	-0.825956	0.0792668	5.16204e-20	1.05087e-17	protein_coding	8.87655	5.34457	9.00441	5.11986	9.32799	4.87227
Add2	ENSMUSG00000030000	1.72481	0.178044	6.91845e-20	1.39526e-17	protein_coding	6.80922	27.4036	9.25015	30.2375	6.82635	18.6138
Eef2k	ENSMUSG00000035064	0.717333	0.0677929	8.42605e-20	1.68357e-17	protein_coding	77.0357	117.809	68.5478	112.517	70.1027	124.513
Tspan5	ENSMUSG00000028152	-1.15679	0.116465	1.12847e-19	2.23407e-17	protein_coding	12.4471	5.42329	13.9406	5.35139	11.891	6.36337
Golm1	ENSMUSG00000021556	0.847751	0.0826344	1.42258e-19	2.79072e-17	protein_coding	23.0784	43.1969	26.2714	47.8678	24.781	42.4361
Serpinb10	ENSMUSG00000092572	-2.93192	0.312669	1.86819e-19	3.63187e-17	polymorphic_pseudogene	3.48836	0.38903	3.71994	0.354526	2.77853	0.528236
Ppm1l	ENSMUSG00000027784	1.27925	0.131122	2.34492e-19	4.51795e-17	protein_coding	1.88946	4.47303	1.91401	5.08602	1.64397	3.70823
Ccm2l	ENSMUSG00000027474	-3.21209	0.345277	2.42531e-19	4.63149e-17	protein_coding	2.58136	0.384459	2.16024	0.158025	2.42256	0.20939
Rbms1	ENSMUSG00000026970	-1.74711	0.18335	2.53787e-19	4.80392e-17	protein_coding	11.9366	3.89081	12.5141	2.8311	15.4218	5.0673
Msantd3	ENSMUSG00000039693	-1.24105	0.12746	3.49015e-19	6.54904e-17	protein_coding	9.67391	4.37454	10.5491	3.79398	10.1607	4.65641
Sox13	ENSMUSG00000070643	-2.56589	0.275391	3.543e-19	6.59089e-17	protein_coding	5.36432	0.815489	4.01781	0.730434	4.97792	0.816799
Anxa2	ENSMUSG00000032231	-1.08521	0.110452	4.59318e-19	8.47147e-17	protein_coding	47.2128	22.4011	56.8837	28.0303	57.2235	25.4013
Tnip3	ENSMUSG00000044162	3.21081	0.349092	5.57124e-19	1.01883e-16	protein_coding	1.98273	14.2632	0.729137	10.9302	1.7001	17.7134
Pcp4l1	ENSMUSG00000038370	2.2136	0.237975	6.47418e-19	1.174e-16	protein_coding	8.14564	35.8529	12.476	60.2029	8.482	41.3857
Kel	ENSMUSG00000029866	1.68674	0.179283	8.46461e-19	1.52215e-16	protein_coding	19.0927	70.3284	20.4647	68.379	19.1947	51.9328
Spsb4	ENSMUSG00000046997	-2.4216	0.264093	1.84191e-18	3.28483e-16	protein_coding	1.52811	0.38729	1.65538	0.184012	1.37577	0.297541
Prodh	ENSMUSG00000003526	-0.836498	0.0844837	2.80265e-18	4.95725e-16	protein_coding	36.3224	20.1909	35.637	19.6525	35.6677	20.3893
Dmxl2	ENSMUSG00000041268	1.57473	0.170204	4.4111e-18	7.73879e-16	protein_coding	1.34191	4.51316	1.44712	3.64557	1.15492	3.68285
Ldlrad3	ENSMUSG00000048058	-0.991564	0.103082	5.10397e-18	8.88214e-16	protein_coding	4.75291	2.25584	4.81032	2.36712	5.2443	2.80573
4933424M12Rik	ENSMUSG00000087289	-3.06474	0.340178	7.76771e-18	1.34096e-15	lincRNA	1.21532	0.0897222	1.14823	0.189447	1.56758	0.175261
Pcyt1a	ENSMUSG00000005615	0.658849	0.0652487	1.06798e-17	1.82905e-15	protein_coding	22.2955	33.3932	22.0092	38.6473	22.9819	34.2015
Tgfbi	ENSMUSG00000035493	1.97624	0.219394	1.18694e-17	2.01677e-15	protein_coding	3.43695	13.6461	5.03207	19.9306	3.1642	12.8413
Ctr9	ENSMUSG00000005609	0.823032	0.0848278	1.52485e-17	2.54649e-15	protein_coding	30.5385	51.4849	33.7303	52.6708	31.0369	64.5981
Mefv	ENSMUSG00000022534	-2.26681	0.254122	1.52748e-17	2.54649e-15	protein_coding	2.07727	0.566674	4.25229	0.84636	4.7652	0.838438
Nlrc4	ENSMUSG00000039193	-2.09471	0.233965	1.5341e-17	2.54649e-15	protein_coding	2.38154	0.646572	1.9773	0.457195	3.10823	0.619138
Dnajb2	ENSMUSG00000026203	1.27078	0.137714	1.83045e-17	3.01522e-15	protein_coding	6.90899	17.765	7.54023	15.7903	5.71047	15.3338
Cplx2	ENSMUSG00000025867	-3.4064	0.388563	1.97201e-17	3.22378e-15	protein_coding	3.34693	0.313245	2.19408	0.171297	2.95743	0.262388
Thy1	ENSMUSG00000032011	-2.7144	0.307237	2.10976e-17	3.42304e-15	protein_coding	3.27406	0.466994	2.91461	0.427225	2.31504	0.3625
Gm15922	ENSMUSG00000081665	2.93065	0.332908	2.27989e-17	3.67147e-15	polymorphic_pseudogene	0.257569	1.87165	0.190372	1.77694	0.286604	2.16176
Dsp	ENSMUSG00000054889	3.44751	0.394605	2.32255e-17	3.71247e-15	protein_coding	0.197223	1.91127	0.0877302	1.87104	0.238088	2.26699
Adgre1	ENSMUSG00000004730	1.53002	0.168723	2.36511e-17	3.75269e-15	protein_coding	0.48152	1.47121	0.584815	1.88569	0.710402	1.75363
Cyp1a1	ENSMUSG00000032315	2.38539	0.268726	2.55885e-17	4.03046e-15	protein_coding	0.151418	0.993878	0.16191	0.927339	0.1629	0.612608
Sh3pxd2a	ENSMUSG00000053617	-1.70436	0.18972	2.74824e-17	4.29742e-15	protein_coding	1.80125	0.547029	1.61908	0.512265	1.80113	0.530095
Lmo4	ENSMUSG00000028266	-1.03131	0.110505	3.46149e-17	5.37377e-15	protein_coding	54.43	22.9603	47.1914	25.3642	50.4291	25.9218
Ell2	ENSMUSG00000001542	1.10887	0.120203	4.63836e-17	7.14936e-15	protein_coding	6.33389	13.3588	6.67663	14.6205	5.50427	12.069
Trpv2	ENSMUSG00000018507	0.80158	0.0837597	5.39239e-17	8.25265e-15	protein_coding	14.662	26.6073	16.311	25.9677	15.8633	29.1132
Clcn3	ENSMUSG00000004319	0.807379	0.084796	7.18033e-17	1.0839e-14	protein_coding	6.70756	13.4605	8.33422	13.5974	7.45708	12.3338
Spta1	ENSMUSG00000026532	2.4325	0.279682	7.18278e-17	1.0839e-14	protein_coding	1.39477	8.06814	1.35746	7.91577	0.975111	4.7226
Gm14085	ENSMUSG00000079071	1.90662	0.217479	9.69551e-17	1.45291e-14	protein_coding	1.23829	3.74531	0.599414	3.56674	0.917056	3.14711
A430105I19Rik	ENSMUSG00000045838	-2.62307	0.303379	1.07695e-16	1.60273e-14	protein_coding	0.631472	0.096967	0.598688	0.106565	0.721012	0.100791
Slpi	ENSMUSG00000017002	-1.91154	0.220188	1.87928e-16	2.76271e-14	protein_coding	27.7576	9.74054	50.0456	13.3488	57.6442	12.3749
Svbp	ENSMUSG00000028643	0.943876	0.102574	1.88201e-16	2.76271e-14	protein_coding	28.9966	56.8651	33.233	60.8394	26.8913	54.1263
P2ry12	ENSMUSG00000036353	4.76756	0.555341	1.89537e-16	2.76352e-14	protein_coding	0.0595182	1.91193	0.0600038	1.23769	0.0762309	3.26554
Alox5	ENSMUSG00000025701	-1.84055	0.212138	2.23076e-16	3.23071e-14	protein_coding	5.57683	1.23538	4.38495	1.42399	5.58231	1.62489
Abca9	ENSMUSG00000041797	-3.1362	0.370138	2.91037e-16	4.18686e-14	protein_coding	0.711961	0.104471	0.95565	0.133058	1.6073	0.113518
Kctd17	ENSMUSG00000033287	-1.35115	0.153388	3.45036e-16	4.93081e-14	protein_coding	14.2282	5.71904	17.6656	6.3818	14.4204	5.96823
Cnppd1	ENSMUSG00000033159	0.533308	0.0532231	3.87232e-16	5.49742e-14	protein_coding	53.2955	81.4237	54.4334	77.7736	53.2638	73.9032
Plxnb2	ENSMUSG00000036606	-3.31843	0.395358	4.12716e-16	5.82092e-14	protein_coding	12.9903	1.40139	16.235	1.32151	19.7589	1.82821
Dock9	ENSMUSG00000025558	-1.68884	0.195427	4.15842e-16	5.82692e-14	protein_coding	2.63975	0.87331	2.82351	0.787293	2.35159	0.741792
Fam46c	ENSMUSG00000044468	2.18014	0.25654	4.95147e-16	6.89341e-14	protein_coding	0.961432	4.84309	1.59726	6.01641	0.635224	3.94749
Camk1d	ENSMUSG00000039145	1.67328	0.194192	5.28818e-16	7.31498e-14	protein_coding	3.30526	10.5024	3.94985	10.0233	3.49924	14.0874
I830127L07Rik	ENSMUSG00000102051	-2.81827	0.333382	5.51339e-16	7.57792e-14	transcribed_unprocessed_pseudogene	1.84743	0.260209	3.7192	0.442152	4.59858	0.615046
Cnnm2	ENSMUSG00000064105	0.823341	0.0895482	6.48129e-16	8.85188e-14	protein_coding	4.11725	7.39779	3.98546	7.0768	3.81793	6.66214
Cenpv	ENSMUSG00000018509	0.885562	0.0973023	6.71393e-16	9.11195e-14	protein_coding	32.7645	61.7842	39.5297	68.7153	32.522	63.4217
Arid3b	ENSMUSG00000004661	1.3585	0.156053	7.20938e-16	9.72321e-14	protein_coding	2.44483	6.09792	1.72328	4.64752	2.18311	5.62787
Cdr2	ENSMUSG00000030878	1.59413	0.185672	8.22013e-16	1.10175e-13	protein_coding	2.4912	7.78798	3.18769	9.93762	2.35419	6.73752
Havcr2	ENSMUSG00000020399	2.95128	0.35524	1.09613e-15	1.46008e-13	protein_coding	0.781058	4.78453	0.707043	4.18908	0.740613	9.1717
Pira2	ENSMUSG00000089942	2.38733	0.285181	1.19172e-15	1.57767e-13	protein_coding	0.271619	1.07699	0.195382	1.43517	0.294461	1.54862
Dock1	ENSMUSG00000058325	-2.46832	0.295994	1.2288e-15	1.61684e-13	protein_coding	4.08888	0.736361	3.49955	0.631608	3.28165	0.537208
AI427809	ENSMUSG00000086712	-3.65941	0.442302	1.34345e-15	1.75699e-13	lincRNA	2.69274	0.120682	2.18904	0.0570035	2.38889	0.465839
Crim1	ENSMUSG00000024074	-1.04748	0.118804	1.5144e-15	1.96862e-13	protein_coding	3.63954	1.63921	3.24867	1.64177	2.88868	1.44488
Hiatl1	ENSMUSG00000038212	0.59542	0.0623044	1.82089e-15	2.35288e-13	protein_coding	30.4865	46.4188	31.2927	48.1863	31.4326	46.2575
Tfcp2l1	ENSMUSG00000026380	3.52514	0.431747	2.49068e-15	3.18026e-13	protein_coding	0.114743	1.14696	0.0794892	0.490224	0.0459628	1.42924
Prss50	ENSMUSG00000048752	1.28735	0.15006	2.49062e-15	3.18026e-13	protein_coding	6.68453	18.1877	7.4081	19.6428	8.04144	16.3438
4930515G01Rik	ENSMUSG00000092183	1.28088	0.149366	2.64535e-15	3.35788e-13	antisense	5.13529	10.78	5.24689	12.1473	3.96667	12.1665
Kcnip2	ENSMUSG00000025221	4.1483	0.49809	2.70724e-15	3.41634e-13	protein_coding	0.0940973	1.10679	0.020056	1.26826	0.0295703	0.635663
Mboat2	ENSMUSG00000020646	1.92292	0.232881	4.83625e-15	6.06752e-13	protein_coding	1.11123	4.26306	1.37404	5.73317	0.824922	2.78683
Dapk2	ENSMUSG00000032380	1.46186	0.174594	6.12995e-15	7.64613e-13	protein_coding	1.71499	4.86368	2.17375	5.08299	1.41976	4.82362
Tnfrsf14	ENSMUSG00000042333	0.986887	0.114137	7.67085e-15	9.51317e-13	protein_coding	39.472	81.0013	37.2424	94.1209	44.3908	65.1041
Urod	ENSMUSG00000028684	0.738971	0.0822423	7.77951e-15	9.5928e-13	protein_coding	73.7612	123.704	72.195	123.441	69.5505	112.853
Sh2b2	ENSMUSG00000005057	-1.31093	0.156227	8.93503e-15	1.09036e-12	protein_coding	15.0941	6.36169	15.189	5.43753	20.0582	8.38541
Anxa3	ENSMUSG00000029484	-1.37652	0.164697	8.94356e-15	1.09036e-12	protein_coding	26.362	9.85859	31.7591	13.9776	40.9634	14.0826
Ak1	ENSMUSG00000026817	-2.1098	0.259766	1.06584e-14	1.29213e-12	protein_coding	2.20165	0.63669	2.3391	0.571802	3.00077	0.503092
H2-Aa	ENSMUSG00000036594	-3.22391	0.403666	1.0904e-14	1.31451e-12	protein_coding	6.37928	0.885071	16.0708	1.23994	13.2771	1.41378
Rap1b	ENSMUSG00000052681	-0.849177	0.0971548	1.22755e-14	1.47163e-12	protein_coding	247.796	113.699	207.554	121.701	213.777	135.611
Acy3	ENSMUSG00000024866	-1.83864	0.226128	1.537e-14	1.83242e-12	protein_coding	2.98447	0.620523	2.96262	0.900787	2.19655	0.718627
Pcdhgc3	ENSMUSG00000102918	-1.59717	0.194881	1.62844e-14	1.93077e-12	protein_coding	0.780224	0.25074	0.877747	0.278396	0.7512	0.259463
St8sia1	ENSMUSG00000030283	3.19598	0.403309	1.76558e-14	2.08193e-12	protein_coding	0.279884	2.47737	0.111817	0.814315	0.277291	3.27707
Il18r1	ENSMUSG00000026070	2.54589	0.319079	1.82143e-14	2.13202e-12	protein_coding	1.36834	5.63896	0.904353	4.8596	1.08999	9.86892
Klf1	ENSMUSG00000054191	1.15198	0.137342	1.82781e-14	2.13202e-12	protein_coding	41.1768	98.5613	51.1439	110.924	38.2093	81.5243
Ctsg	ENSMUSG00000040314	-2.18828	0.273224	2.04333e-14	2.37059e-12	protein_coding	374.929	77.1537	417.332	108.302	437.379	77.8928
Gm15448	ENSMUSG00000074419	3.58602	0.451473	2.48223e-14	2.86439e-12	protein_coding	0.0783957	1.25143	0.0766829	1.21196	0.138396	1.30993
Ahctf1	ENSMUSG00000026491	0.878196	0.102275	2.72011e-14	3.12219e-12	protein_coding	26.178	53.4007	28.7997	52.7004	26.3648	43.6156
Cpox	ENSMUSG00000022742	1.45852	0.178667	2.79445e-14	3.19055e-12	protein_coding	21.2053	61.2376	25.122	79.481	19.6325	41.8055
Trim46	ENSMUSG00000042766	1.48036	0.181719	3.01422e-14	3.42337e-12	protein_coding	1.11828	2.76025	1.28527	3.17375	0.958163	3.52108
Atg9b	ENSMUSG00000038295	-1.5669	0.193471	3.30853e-14	3.73795e-12	protein_coding	3.81101	1.06704	4.67764	1.53227	3.22921	1.32246
Nuak2	ENSMUSG00000009772	-0.857065	0.100233	4.2014e-14	4.72198e-12	protein_coding	11.5368	5.82941	11.7563	6.93719	12.2405	6.8058
Pik3r6	ENSMUSG00000046207	-4.1368	0.530598	4.39973e-14	4.91926e-12	protein_coding	1.2596	0.0188646	1.49167	0.134473	2.3325	0.0868434
Eepd1	ENSMUSG00000036611	-1.29445	0.15835	4.52966e-14	5.03843e-12	protein_coding	3.01892	1.25336	4.17937	1.52965	3.52748	1.56197
Chn2	ENSMUSG00000004633	-1.26732	0.154991	5.02028e-14	5.55552e-12	protein_coding	6.20806	2.54873	6.76133	2.71544	6.30446	2.70687
Peli2	ENSMUSG00000021846	-1.92934	0.243093	5.21107e-14	5.73723e-12	protein_coding	2.84273	0.662497	2.58482	0.674699	2.23709	0.643606
Ttc13	ENSMUSG00000037300	0.635072	0.0711591	5.44208e-14	5.96115e-12	protein_coding	26.8944	38.4951	26.5326	39.0852	26.9078	47.2577
Pmaip1	ENSMUSG00000024521	2.34094	0.298309	5.9356e-14	6.4689e-12	protein_coding	0.917234	3.5062	1.28106	8.19332	1.01756	5.06085
Ass1	ENSMUSG00000076441	-1.21679	0.148861	6.13062e-14	6.64787e-12	protein_coding	84.6335	36.1969	125.624	53.7188	95.1229	40.9237
Nr4a2	ENSMUSG00000026826	-1.9516	0.24719	6.65693e-14	7.1825e-12	protein_coding	2.60892	0.774267	2.80784	0.902028	4.44324	0.807329
Aoah	ENSMUSG00000021322	-1.85427	0.234101	6.87019e-14	7.37571e-12	protein_coding	0.601714	0.300023	1.08859	0.15433	0.871477	0.250559
Col5a3	ENSMUSG00000004098	2.07788	0.26379	7.66372e-14	8.1869e-12	protein_coding	0.0594332	0.250373	0.0525518	0.279443	0.0562852	0.197876
Trim10	ENSMUSG00000073400	3.33984	0.433279	7.90989e-14	8.40825e-12	protein_coding	0.305773	3.78189	0.566027	6.68411	0.263363	2.24028
Fgd5	ENSMUSG00000034037	-4.25066	0.543229	7.99346e-14	8.45544e-12	protein_coding	0.519417	0.0420498	0.821263	0.0142705	0.465024	0.0193448
Ank1	ENSMUSG00000031543	2.07882	0.265114	8.10243e-14	8.52889e-12	protein_coding	4.95459	22.4832	5.22295	25.3852	4.02293	13.4368
Maged1	ENSMUSG00000025151	-1.80811	0.228891	8.39952e-14	8.7987e-12	protein_coding	8.05479	2.10424	6.48691	1.87386	7.14966	2.13683
Lmna	ENSMUSG00000028063	1.54703	0.194243	9.09377e-14	9.47993e-12	protein_coding	5.89142	19.6398	7.8896	21.6757	4.80053	13.4979
Smap2	ENSMUSG00000032870	0.584702	0.065079	9.39014e-14	9.74182e-12	protein_coding	57.522	86.5613	64.3282	93.4157	58.478	90.5576
Tifab	ENSMUSG00000049625	-2.44722	0.317575	1.43343e-13	1.48e-11	protein_coding	23.8368	5.87591	43.2549	7.13949	51.0977	7.88608
Cnr2	ENSMUSG00000062585	1.03929	0.12713	1.45702e-13	1.49719e-11	protein_coding	5.47581	10.662	5.48377	10.1702	4.70423	11.465
Zdhhc2	ENSMUSG00000039470	1.67947	0.214492	1.74439e-13	1.78399e-11	protein_coding	0.972963	2.84813	1.29812	3.29223	0.905257	4.20089
Papss2	ENSMUSG00000024899	-1.48131	0.188356	2.17677e-13	2.21569e-11	protein_coding	2.76211	0.888898	2.77416	1.33455	3.04302	0.813161
Hpse	ENSMUSG00000035273	-1.93655	0.25165	2.88439e-13	2.92217e-11	protein_coding	9.5247	2.75643	12.2826	2.97654	15.6306	3.87656
Bmp1	ENSMUSG00000022098	-1.84424	0.239099	2.93827e-13	2.96284e-11	protein_coding	4.21405	1.17849	3.63989	0.829821	3.86819	1.21239
Cd82	ENSMUSG00000027215	1.01125	0.125125	3.20437e-13	3.21614e-11	protein_coding	21.3003	43.2145	22.6708	49.9221	19.4583	35.0299
Plbd1	ENSMUSG00000030214	-4.0474	0.538123	3.30807e-13	3.30485e-11	protein_coding	0.958078	0.187873	3.24895	0.0907063	4.12972	0.144261
Cyp4f39	ENSMUSG00000061126	2.29385	0.300635	3.52762e-13	3.50795e-11	protein_coding	0.315512	1.68392	0.267245	1.41565	0.250799	1.13029
Pkdcc	ENSMUSG00000024247	-4.19357	0.549168	3.56265e-13	3.52653e-11	protein_coding	1.13171	0.0391142	0.777859	0.0732098	0.964973	0.0155192
Stk39	ENSMUSG00000027030	-2.43033	0.319716	3.58864e-13	3.53604e-11	protein_coding	0.947614	0.133636	0.950424	0.195503	0.860132	0.167443
Hist1h2bc	ENSMUSG00000018102	-1.03835	0.129291	3.87941e-13	3.80517e-11	protein_coding	23.19	10.9251	25.7565	11.0973	21.5857	12.262
Ephx2	ENSMUSG00000022040	-1.88812	0.246386	4.34159e-13	4.23924e-11	protein_coding	1.01348	0.329483	1.19854	0.309113	0.823321	0.170769
Dscam	ENSMUSG00000050272	3.31933	0.443329	4.7933e-13	4.65922e-11	protein_coding	0.142554	1.31533	0.0628373	0.668615	0.134166	1.71086
Rab44	ENSMUSG00000064147	-1.26838	0.161874	5.16307e-13	4.99614e-11	protein_coding	119.759	46.2156	103.792	62.8596	145.287	43.2916
Dlk1	ENSMUSG00000040856	2.78312	0.369771	5.20728e-13	5.01642e-11	protein_coding	0.28561	2.06091	0.257978	2.95333	0.462978	2.00732
Tmc8	ENSMUSG00000050106	1.01595	0.126966	5.31652e-13	5.0989e-11	protein_coding	6.70416	14.8164	6.31064	15.3949	7.50045	11.3161
Stard8	ENSMUSG00000031216	-1.24491	0.159039	5.98625e-13	5.71581e-11	protein_coding	2.84226	1.18632	2.51885	1.13917	2.61277	1.02851
Id1	ENSMUSG00000042745	1.76363	0.232631	8.81444e-13	8.37916e-11	protein_coding	1.01028	3.49427	1.50248	6.01677	1.28015	3.47271
Tspan15	ENSMUSG00000037031	3.56857	0.484539	9.02498e-13	8.54167e-11	protein_coding	0.17499	1.59846	0.129605	3.06648	0.0854389	0.666495
Scd1	ENSMUSG00000037071	4.30651	0.589036	1.02749e-12	9.68223e-11	protein_coding	0.0923384	3.97663	0.289393	6.90657	0.0942474	1.20601
Adam15	ENSMUSG00000028041	-0.985169	0.124437	1.11449e-12	1.04563e-10	protein_coding	28.4299	14.056	31.9086	16.6537	31.4757	15.5565
Emc9	ENSMUSG00000022217	1.20645	0.155703	1.16562e-12	1.08887e-10	protein_coding	7.72489	20.7738	7.81363	22.3705	9.13805	13.9457
Cd59a	ENSMUSG00000032679	1.2186	0.157632	1.25587e-12	1.16812e-10	protein_coding	13.6837	28.7737	14.0176	31.4747	11.4012	31.2034
Clec7a	ENSMUSG00000079293	-2.32417	0.313289	1.26438e-12	1.17099e-10	polymorphic_pseudogene	4.41643	1.2875	7.36835	1.9459	13.9576	1.72078
Ptpru	ENSMUSG00000028909	-1.70628	0.226446	1.28954e-12	1.18919e-10	protein_coding	0.54659	0.192939	0.717479	0.251861	0.871737	0.188531
Aatk	ENSMUSG00000025375	-1.40994	0.184893	1.35935e-12	1.24823e-10	protein_coding	2.1798	0.677687	1.43086	0.667191	2.28997	0.86506
Ica1	ENSMUSG00000062995	-1.34085	0.17523	1.4032e-12	1.28304e-10	protein_coding	19.6154	6.61242	20.6575	9.78569	17.9977	6.46539
Trem3	ENSMUSG00000041754	-1.64092	0.218354	1.66191e-12	1.51318e-10	protein_coding	3.79637	0.824142	4.16752	1.89827	5.1537	1.37058
Ctbp2	ENSMUSG00000030970	-0.95408	0.121169	1.77562e-12	1.60992e-10	protein_coding	21.7549	11.249	23.9248	12.2814	22.1459	11.3933
AA467197	ENSMUSG00000033213	3.88802	0.526754	1.83265e-12	1.64778e-10	protein_coding	0.339916	3.48741	0.162692	2.88643	0.122891	4.5626
1700001L05Rik	ENSMUSG00000075511	1.49497	0.198061	1.82579e-12	1.64778e-10	lincRNA	6.63699	14.1382	3.12733	15.316	4.11438	9.94801
2003-03-01	ENSMUSG00000032656	1.04683	0.135112	2.40224e-12	2.15095e-10	protein_coding	5.56942	10.2386	5.30852	12.8593	5.30837	10.3979
Rapgef5	ENSMUSG00000041992	-1.53414	0.204592	2.49946e-12	2.22875e-10	protein_coding	0.972528	0.370735	1.00601	0.344296	1.076	0.332009
Il4ra	ENSMUSG00000030748	1.23113	0.16162	2.53364e-12	2.24392e-10	protein_coding	12.3714	29.8166	16.3008	33.5529	14.3814	38.1588
Gm43904	ENSMUSG00000107849	1.80487	0.24331	2.53727e-12	2.24392e-10	lincRNA	6.18629	19.5936	3.59387	20.7031	6.90578	18.476
Fkbp1b	ENSMUSG00000020635	-2.12272	0.288396	2.5932e-12	2.28402e-10	protein_coding	2.77998	0.503828	2.67215	0.493022	3.22931	0.953236
P2ry13	ENSMUSG00000036362	2.37702	0.325064	2.73695e-12	2.40084e-10	protein_coding	0.39984	1.60156	0.245297	1.23953	0.311728	2.30616
Mcf2	ENSMUSG00000031139	-3.02833	0.415502	2.94498e-12	2.57287e-10	protein_coding	0.731519	0.0603091	0.687313	0.0952813	0.59539	0.0782098
Glrp1	ENSMUSG00000062310	-1.58839	0.213181	2.95776e-12	2.57361e-10	protein_coding	1.98638	0.580478	1.48309	0.586	1.78972	0.564626
Pck2	ENSMUSG00000040618	-0.798379	0.100252	3.20847e-12	2.77289e-10	protein_coding	45.2677	24.4808	43.5121	25.0761	43.8973	26.6438
Cables1	ENSMUSG00000040957	-1.41059	0.1882	3.21249e-12	2.77289e-10	protein_coding	2.94004	0.910118	3.03524	0.968992	2.18789	1.17261
Lpxn	ENSMUSG00000024696	-1.47429	0.197747	3.65167e-12	3.12696e-10	protein_coding	2.92128	1.27842	4.10164	1.2121	4.0183	1.44962
Tspan8	ENSMUSG00000034127	1.76593	0.239755	3.64181e-12	3.12696e-10	protein_coding	1.84472	7.88571	2.91766	10.3715	1.85149	4.58435
Cdkn1a	ENSMUSG00000023067	1.28275	0.170297	3.71177e-12	3.16586e-10	protein_coding	6.77924	16.2202	7.37485	14.9495	7.82071	22.569
Fam234b	ENSMUSG00000030207	0.794919	0.100379	4.3604e-12	3.70446e-10	protein_coding	10.2244	18.4236	11.8632	19.4928	9.3023	16.629
Arrb1	ENSMUSG00000018909	0.910245	0.117257	4.76374e-12	4.03125e-10	protein_coding	44.7913	79.9975	40.172	89.7608	42.4683	70.1612
Arhgef10l	ENSMUSG00000040964	-3.46365	0.484574	5.48104e-12	4.62013e-10	protein_coding	1.06193	0.0799773	1.53568	0.101895	1.42509	0.14238
Ankrd28	ENSMUSG00000014496	0.605483	0.0734992	6.03025e-12	5.0633e-10	protein_coding	32.6342	45.1192	27.7933	45.3691	30.8847	48.5096
Mdfi	ENSMUSG00000032717	-2.11416	0.292841	6.11926e-12	5.11812e-10	protein_coding	16.0751	3.22745	14.4655	3.2024	12.0737	3.17155
Antxr2	ENSMUSG00000029338	0.81429	0.103939	6.26348e-12	5.21852e-10	protein_coding	3.79982	6.03467	3.84381	6.55212	3.36297	6.79977
Nespas	ENSMUSG00000086537	2.21099	0.30777	7.57838e-12	6.28976e-10	antisense	0.180961	0.691229	0.175133	1.10271	0.280242	1.19332
Phlda2	ENSMUSG00000010760	-2.70368	0.37646	8.4723e-12	7.00474e-10	protein_coding	1.71913	0.366339	2.26535	0.210629	1.74819	0.27749
Arhgap28	ENSMUSG00000024043	-2.05552	0.286551	9.21211e-12	7.58627e-10	protein_coding	1.42997	0.322565	0.883884	0.214114	1.02355	0.25058
Unc5a	ENSMUSG00000025876	-2.2681	0.317747	9.24597e-12	7.58627e-10	protein_coding	2.20986	0.421093	2.35976	0.533796	1.89666	0.347112
Atp1a3	ENSMUSG00000040907	-1.54425	0.212114	9.63304e-12	7.87391e-10	protein_coding	11.9991	4.89862	16.2833	6.42718	20.9565	5.38002
Agpat3	ENSMUSG00000001211	1.20121	0.161917	1.01718e-11	8.28294e-10	protein_coding	7.29222	16.8269	6.08721	14.1073	5.75739	13.3131
Myof	ENSMUSG00000048612	2.04805	0.286425	1.03878e-11	8.42704e-10	protein_coding	0.750045	2.90304	1.20911	4.40525	0.595231	3.51539
Slc6a20a	ENSMUSG00000036814	2.0747	0.290043	1.06436e-11	8.60215e-10	protein_coding	0.165694	0.792731	0.174062	1.21112	0.286773	0.654256
Cdc42ep4	ENSMUSG00000041598	-0.633054	0.0784485	1.06976e-11	8.61356e-10	protein_coding	13.51	8.28054	12.1995	8.49862	12.0607	7.56943
Nrp2	ENSMUSG00000025969	-2.38466	0.335143	1.08365e-11	8.69296e-10	protein_coding	0.230326	0.0801091	0.335486	0.045741	0.320498	0.0384725
Mcf2l	ENSMUSG00000031442	-2.41536	0.341119	1.10583e-11	8.83801e-10	protein_coding	5.50555	0.751542	6.00979	1.25037	7.13026	1.35207
Gm15915	ENSMUSG00000085723	1.31418	0.179195	1.21119e-11	9.64436e-10	antisense	44.7396	128.236	74.2462	156.468	43.7613	122.517
Nlrx1	ENSMUSG00000032109	-0.896066	0.11761	1.2803e-11	1.01572e-09	protein_coding	5.16524	2.43579	4.28925	2.47229	4.6411	2.65524
Patl2	ENSMUSG00000027233	1.99963	0.279908	1.29611e-11	1.0245e-09	protein_coding	0.198054	1.01635	0.233654	0.816297	0.287636	1.07655
Rabgef1	ENSMUSG00000025340	0.58272	0.0714099	1.36596e-11	1.07576e-09	protein_coding	14.4263	21.5568	14.1621	21.8509	13.2161	19.2858
Rogdi	ENSMUSG00000022540	-1.40731	0.193822	1.50411e-11	1.18027e-09	protein_coding	18.2975	9.43079	28.968	9.63814	30.9017	10.1562
Acmsd	ENSMUSG00000026348	1.63001	0.226864	1.53195e-11	1.19775e-09	protein_coding	1.01232	2.99128	0.97615	3.45062	0.692945	1.99704
Alas2	ENSMUSG00000025270	2.44922	0.348448	1.63126e-11	1.27079e-09	protein_coding	0.492129	2.47598	0.875068	4.08892	0.283834	2.78746
Blvrb	ENSMUSG00000040466	1.06277	0.143139	1.70861e-11	1.32627e-09	protein_coding	56.8847	125.844	68.2439	154.438	53.4518	93.978
Akna	ENSMUSG00000039158	0.621008	0.0774688	1.73205e-11	1.33963e-09	protein_coding	16.5653	25.7227	16.6407	25.3736	18.4103	28.3087
Fam134a	ENSMUSG00000049339	0.639539	0.080241	1.74768e-11	1.3469e-09	protein_coding	55.1347	86.373	59.3274	89.6658	51.8706	83.2662
Fcgr3	ENSMUSG00000059498	-1.22333	0.167569	1.98128e-11	1.52149e-09	protein_coding	7.78524	2.94022	5.79609	3.57521	9.05484	3.09595
Gm16194	ENSMUSG00000084956	-1.23459	0.169325	2.03603e-11	1.558e-09	lincRNA	225.221	93.472	184.681	112.597	276.826	84.0769
Parvb	ENSMUSG00000022438	1.42172	0.197703	2.2439e-11	1.711e-09	protein_coding	12.552	26.2135	8.8085	26.762	8.75371	28.3565
Hmbs	ENSMUSG00000032126	1.14996	0.157583	2.62281e-11	1.99288e-09	protein_coding	49.1991	114.875	59.8845	149.181	47.4429	84.7483
Tnfsf13	ENSMUSG00000089669	-1.43197	0.200606	3.01389e-11	2.28199e-09	protein_coding	8.1828	3.5838	9.85	3.29688	6.20868	2.03284
Paqr5	ENSMUSG00000032278	2.46083	0.35514	3.06687e-11	2.31399e-09	protein_coding	1.95899	7.56901	1.40232	8.0831	1.27076	10.9998
Slc18a2	ENSMUSG00000025094	-1.37461	0.192035	3.1226e-11	2.34783e-09	protein_coding	34.3263	11.2507	27.2332	12.6093	27.0793	10.0748
Itgax	ENSMUSG00000030789	3.35025	0.489022	3.3937e-11	2.5428e-09	protein_coding	1.2433	19.7825	1.53412	8.68756	1.7127	23.0572
Ralb	ENSMUSG00000004451	-0.803074	0.106155	3.47067e-11	2.59148e-09	protein_coding	8.5858	4.94396	10.055	5.23942	8.41027	5.29964
Zkscan4	ENSMUSG00000054931	-2.39811	0.345246	3.48402e-11	2.59247e-09	protein_coding	0.901494	0.180591	0.793282	0.135874	0.753673	0.134657
Slc2a4	ENSMUSG00000018566	3.8358	0.537995	3.76529e-11	2.79214e-09	protein_coding	0.0627806	0.460702	0.028082	0.655995	0.0138766	0.371758
Emilin2	ENSMUSG00000024053	1.00767	0.137388	3.85772e-11	2.85088e-09	protein_coding	26.4024	47.0391	23.7359	52.4132	24.1949	50.4224
Rap2a	ENSMUSG00000051615	-0.87136	0.116829	3.9893e-11	2.93806e-09	protein_coding	5.49292	3.11239	6.3761	3.20872	5.28773	3.04372
Ctse	ENSMUSG00000004552	1.41111	0.19881	4.1407e-11	3.02889e-09	protein_coding	17.9468	46.8065	20.2445	65.8562	16.8839	35.0093
Inpp5a	ENSMUSG00000025477	-0.65538	0.0841787	4.13169e-11	3.02889e-09	protein_coding	9.1063	5.12226	8.26988	5.62909	8.71189	5.79541
Hsdl2	ENSMUSG00000028383	0.72854	0.0953472	4.26728e-11	3.11093e-09	protein_coding	9.92533	16.0635	11.0665	17.9001	9.96107	17.3744
5830432E09Rik	ENSMUSG00000097471	1.05744	0.145296	4.4714e-11	3.24876e-09	lincRNA	1.7007	3.42933	1.83066	3.69128	1.74955	3.89179
Npdc1	ENSMUSG00000015094	1.44209	0.203862	4.74709e-11	3.4375e-09	protein_coding	2.13865	5.79067	1.96677	5.77057	2.08456	5.37025
Gm1604a	ENSMUSG00000094083	-2.92915	0.423984	4.9133e-11	3.54596e-09	protein_coding	1.66176	0.0319635	1.85036	0.151614	1.50316	0.414152
Mllt3	ENSMUSG00000028496	1.1181	0.154989	4.96471e-11	3.57112e-09	protein_coding	14.2643	27.404	13.1205	33.1299	11.2496	23.6902
Arfgef3	ENSMUSG00000019852	-2.84389	0.414136	5.14223e-11	3.67431e-09	protein_coding	0.206152	0.0450633	0.267699	0.0281	0.22355	0.0196365
Shisa5	ENSMUSG00000025647	0.689644	0.0898129	5.13244e-11	3.67431e-09	protein_coding	42.7226	66.4486	43.7743	60.419	38.6769	75.3063
Efr3b	ENSMUSG00000020658	-1.31593	0.185472	5.56096e-11	3.96039e-09	protein_coding	0.710963	0.293408	0.719752	0.312158	0.794053	0.280965
Ndrg2	ENSMUSG00000004558	1.16881	0.16346	6.06108e-11	4.30237e-09	protein_coding	2.5334	5.61393	3.5935	7.76928	2.63636	6.40825
1700063H04Rik	ENSMUSG00000040657	3.06169	0.440694	6.59502e-11	4.66603e-09	lincRNA	0.122359	1.47698	0.0781184	1.40586	0.197826	0.697164
Abcd2	ENSMUSG00000055782	-2.27278	0.333264	6.80225e-11	4.78623e-09	protein_coding	2.95399	0.574068	3.56104	1.07306	4.09514	0.462608
Gm29440	ENSMUSG00000100029	2.40588	0.351472	6.80927e-11	4.78623e-09	lincRNA	0.207858	1.41014	0.221399	1.66174	0.420804	1.54038
Fut4	ENSMUSG00000049307	-1.38378	0.197041	7.11573e-11	4.96926e-09	protein_coding	4.124	1.3414	4.35068	1.53967	4.48749	2.04618
Rian	ENSMUSG00000097451	3.68271	0.546765	7.1024e-11	4.96926e-09	processed_transcript	0.467753	3.56681	0.359088	7.53207	0.140262	3.27886
Evpl	ENSMUSG00000034282	2.50004	0.368496	7.259e-11	5.05297e-09	protein_coding	1.10317	6.45879	0.913425	4.70599	1.2527	8.2804
Nol4l	ENSMUSG00000061411	-0.818677	0.110356	7.31529e-11	5.07578e-09	protein_coding	9.38742	4.45559	7.37233	5.1103	8.60636	4.78956
Trak2	ENSMUSG00000026028	0.753094	0.100482	7.93812e-11	5.49028e-09	protein_coding	14.0402	23.0509	14.0211	25.7834	13.7619	21.7273
Slc8a1	ENSMUSG00000054640	1.08655	0.152492	9.67566e-11	6.67064e-09	protein_coding	3.90996	8.3808	3.26919	7.51802	3.99344	7.90597
Tbc1d4	ENSMUSG00000033083	-0.988583	0.137359	9.71736e-11	6.67805e-09	protein_coding	7.41462	3.67774	6.96336	3.31267	6.19715	3.35974
Unc119	ENSMUSG00000002058	-0.637333	0.0831671	1.02948e-10	7.0524e-09	protein_coding	61.6563	38.9573	63.4959	38.1914	54.7916	38.5264
Fkbp9	ENSMUSG00000029781	-0.948941	0.131478	1.05311e-10	7.19146e-09	protein_coding	13.8779	6.2189	12.657	6.90012	11.2109	6.39128
Slc25a1	ENSMUSG00000003528	0.564106	0.0721363	1.23264e-10	8.39091e-09	protein_coding	54.3281	83.1161	57.4899	79.6022	52.04	79.724
Frmd6	ENSMUSG00000048285	0.777237	0.105332	1.26385e-10	8.57632e-09	protein_coding	6.77652	10.5901	6.69418	10.5808	6.02644	12.3037
Ccdc74a	ENSMUSG00000041617	1.7942	0.263639	1.29222e-10	8.74131e-09	protein_coding	1.01616	3.50698	1.21704	5.12745	0.879345	2.55333
Trps1	ENSMUSG00000038679	-1.34209	0.193351	1.31125e-10	8.84233e-09	protein_coding	2.4109	0.946227	2.20879	0.897014	2.74842	1.04237
Wls	ENSMUSG00000028173	-0.978256	0.136872	1.36932e-10	9.20515e-09	protein_coding	29.3966	13.837	29.035	15.6929	29.6579	15.0581
Cercam	ENSMUSG00000039787	0.916555	0.127589	1.52734e-10	1.02356e-08	protein_coding	12.6311	23.9588	12.1689	28.2767	14.5864	22.2162
Padi4	ENSMUSG00000025330	-3.14894	0.475879	1.53345e-10	1.02447e-08	protein_coding	10.5313	1.09005	15.8589	1.46571	8.14863	0.936056
Ifitm1	ENSMUSG00000025491	2.79871	0.421745	1.58791e-10	1.05697e-08	protein_coding	165.297	911.673	153.554	1128.71	101.87	1112.66
Itpripl2	ENSMUSG00000095115	-1.19428	0.171162	1.5919e-10	1.05697e-08	protein_coding	6.54824	2.45794	5.96538	3.18017	6.82821	2.76764
Fyn	ENSMUSG00000019843	-0.888346	0.123356	1.62714e-10	1.07706e-08	protein_coding	29.7409	15.2209	27.0451	14.6285	27.2977	15.4957
Oxct1	ENSMUSG00000022186	-0.747459	0.101341	1.64748e-10	1.08718e-08	protein_coding	80.8588	45.5526	86.252	52.6288	79.7798	48.7044
Wdr59	ENSMUSG00000031959	0.550418	0.0705056	1.65969e-10	1.0919e-08	protein_coding	6.03521	9.13614	6.03706	9.27705	6.01772	8.08691
Tnfaip2	ENSMUSG00000021281	0.864526	0.119714	1.67198e-10	1.09664e-08	protein_coding	41.2628	81.3022	48.1334	85.6808	41.6035	71.9647
Pard6g	ENSMUSG00000056214	-1.24526	0.179666	1.80975e-10	1.18341e-08	protein_coding	4.67543	1.90608	3.95744	1.57692	4.7625	2.14027
Arhgap10	ENSMUSG00000037148	-1.04126	0.14775	1.85179e-10	1.20724e-08	protein_coding	9.07697	3.69208	8.05099	4.71505	7.95152	3.73136
Il6ra	ENSMUSG00000027947	-1.24125	0.179181	1.86318e-10	1.21101e-08	protein_coding	12.2424	5.25634	14.48	6.36304	17.3201	6.89859
H2-Ab1	ENSMUSG00000073421	-0.921942	0.129072	1.88408e-10	1.22092e-08	protein_coding	27.691	13.91	32.2701	16.7999	29.632	16.4379
Fam167a	ENSMUSG00000035095	2.28629	0.342947	1.89631e-10	1.22517e-08	protein_coding	0.830374	3.41786	0.632916	2.47295	0.624221	4.68383
Sh3pxd2b	ENSMUSG00000040711	-1.08441	0.155392	2.33597e-10	1.50471e-08	protein_coding	3.15304	1.6011	3.371	1.64436	3.45876	1.44342
Pde5a	ENSMUSG00000053965	-1.35751	0.198566	2.35979e-10	1.51553e-08	protein_coding	6.44769	1.88893	5.06202	2.66725	5.7119	2.11124
Tst	ENSMUSG00000044986	-1.17282	0.16988	2.63352e-10	1.68631e-08	protein_coding	13.8294	4.89299	13.7529	6.92409	12.382	5.79262
Btla	ENSMUSG00000052013	-2.71103	0.412606	2.73803e-10	1.74805e-08	protein_coding	1.43844	0.205016	1.37014	0.133201	1.90181	0.338177
Ltb	ENSMUSG00000024399	1.66456	0.24788	2.77321e-10	1.76528e-08	protein_coding	4.1906	11.601	3.06064	7.81971	3.36806	14.7518
Ptk2	ENSMUSG00000022607	1.10708	0.159833	2.90256e-10	1.84219e-08	protein_coding	1.20168	2.64858	1.28314	3.14617	1.09501	1.95099
Pcbd1	ENSMUSG00000020098	-1.44414	0.213365	2.95518e-10	1.87009e-08	protein_coding	5.23038	1.83174	5.27487	1.83418	4.90874	1.949
Amot	ENSMUSG00000041688	-1.40889	0.207931	3.02376e-10	1.90789e-08	protein_coding	3.79695	1.61409	4.27536	1.71564	4.42436	1.33479
Slc6a13	ENSMUSG00000030108	-1.40462	0.207464	3.13043e-10	1.96844e-08	protein_coding	3.09669	0.948224	2.76519	0.903345	2.70886	1.36167
Hebp1	ENSMUSG00000042770	1.40114	0.206957	3.13797e-10	1.96844e-08	protein_coding	9.12162	27.1797	11.6826	36.3198	10.9661	21.0191
Celsr1	ENSMUSG00000016028	-1.01988	0.146497	3.32695e-10	2.08093e-08	protein_coding	1.80985	0.895837	1.746	0.956807	1.51219	0.638559
Pm20d2	ENSMUSG00000054659	-1.79053	0.268837	3.36189e-10	2.09671e-08	protein_coding	1.60028	0.514012	2.05902	0.537553	1.26599	0.34859
Gsn	ENSMUSG00000026879	1.22147	0.178693	3.40175e-10	2.11546e-08	protein_coding	9.68457	19.0146	7.99262	15.8983	8.88994	27.3943
Ncor2	ENSMUSG00000029478	-0.864033	0.121993	3.71727e-10	2.30503e-08	protein_coding	30.1487	16.918	31.6918	16.8806	28.8958	15.9602
Clnk	ENSMUSG00000039315	1.6105	0.241188	3.75921e-10	2.32436e-08	protein_coding	4.31439	11.9194	4.9339	13.3216	3.33239	13.7116
Akr1b10	ENSMUSG00000061758	-0.762597	0.105901	3.88076e-10	2.39265e-08	protein_coding	26.2649	16.5939	27.9865	16.6756	31.2482	17.0254
Flnb	ENSMUSG00000025278	0.896253	0.127383	4.02009e-10	2.4715e-08	protein_coding	8.49903	13.9133	7.53819	15.6656	6.54505	12.549
Gml2	ENSMUSG00000068600	2.02838	0.307205	4.19561e-10	2.57207e-08	protein_coding	0.609035	2.03995	0.446652	2.13801	0.654508	2.93204
Tfr2	ENSMUSG00000029716	0.661845	0.0901318	4.50462e-10	2.75369e-08	protein_coding	70.8458	107.739	63.2181	111.245	65.637	97.2143
Fzd4	ENSMUSG00000049791	-2.45811	0.376392	4.62502e-10	2.8193e-08	protein_coding	0.25808	0.0378911	0.276259	0.0437422	0.182079	0.0429056
Mdm1	ENSMUSG00000020212	-0.65379	0.0889166	4.66779e-10	2.83736e-08	protein_coding	12.0376	6.3875	10.1054	7.80732	11.5348	7.16987
Gfi1	ENSMUSG00000029275	-0.995657	0.144082	5.00544e-10	3.03406e-08	protein_coding	14.0522	5.96092	12.7662	6.9577	11.5766	6.28138
Gm13237	ENSMUSG00000095865	-0.707849	0.0978076	5.07277e-10	3.06625e-08	processed_pseudogene	119.528	72.0705	128.962	84.7429	139.447	80.2793
Gm29050	ENSMUSG00000101133	2.13405	0.327574	5.41617e-10	3.26468e-08	antisense	2.40811	8.86178	1.42687	9.08874	2.64339	11.3081
Tnfsfm13	ENSMUSG00000018752	-1.21664	0.180188	5.56763e-10	3.34662e-08	protein_coding	1.77617	0.752634	2.17903	0.851519	2.06628	0.965796
Synpo2	ENSMUSG00000050315	1.51227	0.228832	6.63911e-10	3.97959e-08	protein_coding	1.905	4.99904	1.12182	3.92753	1.55353	4.28996
Hs6st1	ENSMUSG00000045216	0.755924	0.10634	6.80906e-10	4.07016e-08	protein_coding	12.225	21.2603	13.8944	23.5828	12.0876	19.7596
Steap3	ENSMUSG00000026389	0.965673	0.140674	7.4273e-10	4.42745e-08	protein_coding	29.509	56.3029	32.2435	69.571	26.5274	47.0251
Tapt1	ENSMUSG00000046985	0.590831	0.0798115	7.67264e-10	4.5611e-08	protein_coding	43.3196	64.3112	39.3434	60.7864	45.0107	67.2639
Khdrbs3	ENSMUSG00000022332	-1.40565	0.21255	7.93618e-10	4.70481e-08	protein_coding	7.84896	2.83151	10.3169	3.54572	6.22725	2.74354
Zfp827	ENSMUSG00000071064	-2.01344	0.3114	8.20124e-10	4.84862e-08	protein_coding	1.01909	0.336418	0.830251	0.122801	0.946819	0.221891
2210016F16Rik	ENSMUSG00000021550	0.587622	0.0795766	8.80875e-10	5.19355e-08	protein_coding	8.5995	12.5542	8.8666	13.3697	8.34927	12.8973
Adam10	ENSMUSG00000054693	0.545796	0.0728418	9.26625e-10	5.4484e-08	protein_coding	67.3955	88.4233	65.6137	101.738	61.4366	93.8223
Ccdc22	ENSMUSG00000031143	-0.490349	0.0638172	9.47401e-10	5.55543e-08	protein_coding	28.7204	19.6092	31.1369	22.0854	27.6362	20.5563
Khk	ENSMUSG00000029162	-0.795315	0.113757	9.67989e-10	5.66077e-08	protein_coding	97.9996	53.8833	93.7292	54.984	92.5759	54.7167
Slc25a38	ENSMUSG00000032519	0.817241	0.117378	9.77006e-10	5.69806e-08	protein_coding	19.8551	38.3559	21.2549	44.7084	22.8864	29.8074
Klf4	ENSMUSG00000003032	-3.5007	0.553761	1.01944e-09	5.92951e-08	protein_coding	0.461906	0.112761	1.81735	0.0687803	2.93333	0.209879
Igsf6	ENSMUSG00000035004	-1.3608	0.206793	1.05317e-09	6.10925e-08	protein_coding	9.87519	3.57991	12.7177	6.51851	14.3021	4.11819
Otos	ENSMUSG00000044055	-2.42441	0.381665	1.14873e-09	6.6457e-08	protein_coding	11.0488	1.83518	8.67181	1.13176	8.11735	1.9722
Gm9797	ENSMUSG00000045455	0.693429	0.983728	1.27281e-09	7.32425e-08	protein_coding	0	3.70664	0	0	0	0
Gm3512	ENSMUSG00000090363	-3.31584	0.522688	1.27051e-09	7.32425e-08	protein_coding	1.54103	0.0909229	1.30352	0.0628559	1.38177	0.230438
Tmem184a	ENSMUSG00000036687	3.46498	0.549344	1.29159e-09	7.41255e-08	protein_coding	0.0296364	0.638929	0.0177144	0.447886	0.0900325	0.481528
Zcchc24	ENSMUSG00000055538	-1.64764	0.25512	1.31003e-09	7.49844e-08	protein_coding	2.10863	0.640589	2.18586	0.607479	2.32161	0.834421
Dmc1	ENSMUSG00000022429	-2.63202	0.415719	1.43387e-09	8.18555e-08	protein_coding	0.6354	0.0949087	0.540074	0.0824781	0.925303	0.139897
Itgam	ENSMUSG00000108596	5.27704	0.772704	1.45177e-09	8.26587e-08	protein_coding	0	0.656384	0.0106632	0.599134	0	0.863291
D330025C20Rik	ENSMUSG00000102260	1.9105	0.299586	1.62534e-09	9.22978e-08	TEC	0.0912128	0.572569	0.143468	0.541713	0.21884	0.59461
Xdh	ENSMUSG00000024066	-1.52187	0.236456	1.76451e-09	9.99377e-08	protein_coding	0.933872	0.372127	1.22308	0.396481	1.51262	0.489804
Smtn	ENSMUSG00000020439	-0.943812	0.140299	1.77694e-09	1.00379e-07	protein_coding	11.0036	5.92113	11.4729	5.67458	11.2504	5.89329
Arhgap5	ENSMUSG00000035133	-0.910145	0.134966	1.91774e-09	1.08049e-07	protein_coding	3.90148	1.79379	3.43208	1.87618	3.60255	2.13673
Tctn2	ENSMUSG00000029386	1.20298	0.183865	1.9758e-09	1.11031e-07	processed_transcript	1.21567	2.51088	0.886627	1.91315	0.856347	2.46004
Extl3	ENSMUSG00000021978	0.68523	0.0976741	2.05161e-09	1.14991e-07	protein_coding	11.2438	16.545	11.1592	17.7207	9.6949	17.4106
Ldhd	ENSMUSG00000031958	1.36666	0.211484	2.08955e-09	1.16815e-07	protein_coding	0.295069	0.955841	0.427252	1.09826	0.367139	0.77167
Zbtb46	ENSMUSG00000027583	0.880317	0.130328	2.10451e-09	1.17347e-07	protein_coding	2.27692	4.6015	2.08999	4.24911	2.25319	3.36371
Pim2	ENSMUSG00000031155	0.854051	0.126032	2.16434e-09	1.20372e-07	protein_coding	6.13373	11.7326	8.14524	11.0826	5.83365	13.655
Tmprss3	ENSMUSG00000024034	-1.66674	0.262114	2.24095e-09	1.24312e-07	protein_coding	4.67294	1.50672	4.08227	0.992918	5.58017	1.94727
1300002E11Rik	ENSMUSG00000097290	0.768495	0.111919	2.29724e-09	1.27108e-07	lincRNA	8.76892	15.2327	8.80694	16.4409	8.39072	12.617
Zfp697	ENSMUSG00000050064	-2.2596	0.360746	2.32561e-09	1.28349e-07	protein_coding	0.569196	0.0724615	0.487727	0.120823	0.756593	0.167325
Rassf8	ENSMUSG00000030259	-2.74118	0.442928	2.41665e-09	1.33033e-07	protein_coding	2.92151	0.491142	3.67244	0.552408	3.01989	0.28357
Sowahc	ENSMUSG00000098188	-1.88295	0.299018	2.47494e-09	1.35895e-07	protein_coding	0.54262	0.155148	0.832772	0.304628	1.02009	0.167261
Ppox	ENSMUSG00000062729	0.759302	0.110647	2.50664e-09	1.37286e-07	protein_coding	29.3452	53.3821	29.4801	53.8015	32.2285	47.1106
Kcnn1	ENSMUSG00000002908	-2.47946	0.397776	2.57426e-09	1.40633e-07	protein_coding	0.302309	0.0839358	0.502215	0.046802	0.254343	0.0499886
0610040J01Rik	ENSMUSG00000060512	-1.75418	0.277759	2.63254e-09	1.43453e-07	protein_coding	1.49491	0.370046	2.47698	0.758191	2.05226	0.592358
Ust	ENSMUSG00000047712	-3.04837	0.487716	2.74494e-09	1.49201e-07	protein_coding	0.288177	0.0185877	0.328383	0.0477183	0.330991	0.0384911
Gm14548	ENSMUSG00000074417	2.178	0.348889	2.94407e-09	1.59623e-07	protein_coding	0.221434	1.09799	0.228224	1.40186	0.332906	1.11999
Mlph	ENSMUSG00000026303	-1.91905	0.306721	3.08573e-09	1.66885e-07	protein_coding	0.519144	0.158952	0.513674	0.0802164	0.512876	0.162538
Cyp4f16	ENSMUSG00000048440	-1.0183	0.155068	3.13638e-09	1.692e-07	protein_coding	15.6168	7.1672	13.3274	7.33366	17.4004	8.28088
9330182L06Rik	ENSMUSG00000056004	-1.46133	0.229616	3.15638e-09	1.69854e-07	protein_coding	1.2767	0.42902	1.19247	0.385597	0.973868	0.431243
Gm12999	ENSMUSG00000087352	1.22621	0.190363	3.28531e-09	1.76353e-07	antisense	2.95955	8.48402	3.29161	8.11882	3.38581	6.01279
Hdgf	ENSMUSG00000004897	0.472005	0.0630569	3.61678e-09	1.93664e-07	protein_coding	330.105	482.744	368.142	512.952	342.031	447.572
Slc28a2	ENSMUSG00000027219	0.753855	0.110966	3.75481e-09	2.00499e-07	protein_coding	29.2676	45.0777	24.6607	40.9177	25.1847	47.6418
Gm37527	ENSMUSG00000103788	1.49954	0.237526	3.76301e-09	2.00499e-07	TEC	0.369722	1.21811	0.258802	1.08306	0.478018	0.844901
Dram1	ENSMUSG00000020057	-1.40836	0.222259	3.83767e-09	2.03472e-07	protein_coding	2.63941	1.0897	2.90566	1.1732	4.32984	1.41151
Zfp703	ENSMUSG00000085795	-0.64421	0.0924122	3.82971e-09	2.03472e-07	protein_coding	4.73923	3.28262	5.20614	2.86171	5.02731	3.4396
Gmpr	ENSMUSG00000000253	-1.08582	0.167464	3.87582e-09	2.04991e-07	protein_coding	18.7839	8.4168	18.7528	8.29585	17.6953	9.20301
Nfe2l2	ENSMUSG00000015839	0.484441	0.0653167	3.92793e-09	2.06734e-07	protein_coding	44.4141	64.4709	48.0049	64.5962	43.6973	61.4482
Kctd7	ENSMUSG00000034110	1.00412	0.153659	3.92696e-09	2.06734e-07	protein_coding	4.13551	7.12795	4.16373	9.46884	3.43731	7.04575
Lrrc20	ENSMUSG00000037151	-0.703406	0.102578	3.986e-09	2.09279e-07	protein_coding	7.33115	4.93809	8.29115	5.3662	8.40223	4.41078
Zmat3	ENSMUSG00000027663	0.900818	0.136199	4.04656e-09	2.11943e-07	protein_coding	1.18422	3.14764	1.72199	2.76859	1.68539	2.65381
Hectd2	ENSMUSG00000041180	-1.14724	0.17828	4.2248e-09	2.20743e-07	protein_coding	1.34321	0.735965	1.18302	0.589327	1.5962	0.52863
Tspan33	ENSMUSG00000001763	1.29755	0.204384	4.54284e-09	2.36787e-07	protein_coding	9.76174	26.9391	13.4963	35.5128	9.66676	19.1231
Cela1	ENSMUSG00000023031	1.16124	0.181338	4.74163e-09	2.46553e-07	protein_coding	13.572	31.4582	14.7941	32.1424	12.1288	27.515
Cysltr1	ENSMUSG00000052821	-2.48749	0.406403	4.91896e-09	2.54775e-07	protein_coding	0.340337	0.0960645	0.491653	0.0394577	0.524806	0.099845
St3gal5	ENSMUSG00000056091	0.880395	0.133462	4.92336e-09	2.54775e-07	protein_coding	8.3611	15.3428	9.5028	19.5252	8.11526	13.0562
Sstr2	ENSMUSG00000047904	2.23909	0.366751	5.6981e-09	2.94161e-07	protein_coding	1.71296	7.45023	1.85577	4.50544	1.24683	11.7547
Lbp	ENSMUSG00000016024	-1.41552	0.226185	5.87405e-09	3.02432e-07	protein_coding	13.6149	4.74901	14.7005	7.83065	14.5958	3.30523
Npc1	ENSMUSG00000024413	0.55915	0.0789128	5.88635e-09	3.02432e-07	protein_coding	7.73128	10.6888	7.27293	10.4364	7.58324	12.1755
Cmtm3	ENSMUSG00000031875	-1.06061	0.165566	6.45554e-09	3.30889e-07	protein_coding	21.5214	9.91694	22.7441	10.5806	22.3186	11.2909
Bpifc	ENSMUSG00000050108	1.40894	0.225651	6.51448e-09	3.33118e-07	protein_coding	6.97617	17.391	6.58355	21.5448	9.04397	21.6611
Kdr	ENSMUSG00000062960	-2.22863	0.366449	6.62785e-09	3.38114e-07	protein_coding	0.851911	0.0929314	0.691064	0.267619	0.770143	0.109937
Gm15503	ENSMUSG00000084964	-2.6397	0.436506	6.79101e-09	3.45621e-07	processed_transcript	0.917678	0.358744	1.36324	0.227638	3.18961	0.219385
Msrb3	ENSMUSG00000051236	1.79957	0.293515	6.93005e-09	3.51867e-07	protein_coding	1.90011	6.92031	2.1182	5.21559	2.21958	10.0631
2006-03-01	ENSMUSG00000039100	0.526763	0.0737066	6.97374e-09	3.53254e-07	protein_coding	26.8025	36.3135	25.5046	36.1198	24.5213	38.3142
Ptgr1	ENSMUSG00000028378	-0.985146	0.153029	7.10733e-09	3.59178e-07	protein_coding	7.93941	4.47554	9.96545	4.54085	8.94572	4.49678
Guca1a	ENSMUSG00000023982	-1.74247	0.283877	7.40964e-09	3.73581e-07	protein_coding	4.50565	1.13855	5.80429	1.778	4.67857	1.46368
C1galt1	ENSMUSG00000042460	-0.661218	0.0971662	7.56591e-09	3.8057e-07	protein_coding	23.0695	12.7468	19.8443	14.3804	20.6026	12.9979
1700086O06Rik	ENSMUSG00000097080	1.01613	0.158858	7.91373e-09	3.97141e-07	lincRNA	2.57854	4.95243	2.01797	4.41352	2.1047	4.28574
Slamf6	ENSMUSG00000015314	2.62899	0.437953	8.13203e-09	4.07148e-07	protein_coding	0.967147	3.66538	0.576364	4.84334	0.840036	7.29748
Lhfp	ENSMUSG00000048332	-1.79155	0.292946	8.1968e-09	4.09442e-07	protein_coding	2.36131	0.638004	1.78369	0.4839	1.67312	0.534458
Lmnb2	ENSMUSG00000062075	-0.401928	0.0525844	9.30885e-09	4.63916e-07	protein_coding	41.3343	30.4876	42.4743	32.139	41.8384	32.4349
2600006K01Rik	ENSMUSG00000039798	1.26598	0.203182	9.37792e-09	4.66221e-07	antisense	1.00864	3.02658	0.982498	2.88461	1.52034	2.51833
Pnp2	ENSMUSG00000068417	1.54358	0.251799	9.39831e-09	4.66221e-07	protein_coding	1.84188	4.91063	2.03522	7.98883	1.49356	3.02002
Gapt	ENSMUSG00000046006	1.34235	0.216679	9.66627e-09	4.78414e-07	protein_coding	2.05452	5.95894	2.95989	6.86454	3.39198	8.63465
Kif9	ENSMUSG00000032489	1.31365	0.211643	9.7088e-09	4.79419e-07	protein_coding	1.11712	2.02451	0.929582	2.70718	0.891859	2.63314
Ahdc1	ENSMUSG00000037692	-1.27089	0.204303	9.77941e-09	4.79613e-07	protein_coding	8.53635	3.1221	6.33864	2.46103	7.80996	3.75432
Katnal1	ENSMUSG00000041298	0.821726	0.125901	9.74874e-09	4.79613e-07	protein_coding	6.45653	10.8903	4.9463	10.3952	5.90628	9.36823
5830416I19Rik	ENSMUSG00000106219	1.50188	0.244441	9.76824e-09	4.79613e-07	lincRNA	0.754603	1.69264	0.652242	2.08892	0.623831	2.0473
Dach1	ENSMUSG00000055639	-0.846161	0.130222	9.89816e-09	4.84337e-07	protein_coding	27.0507	12.0166	21.1648	14.488	21.8989	12.4147
RP24-88J19.4	ENSMUSG00000108897	2.83416	0.471773	9.93369e-09	4.84976e-07	TEC	0.0893228	0.883431	0.174703	1.54168	0.100743	0.475622
Slc16a11	ENSMUSG00000040938	2.58197	0.43224	9.98933e-09	4.86591e-07	protein_coding	4.96226	31.3536	5.32495	25.1443	4.17083	36.2115
Hpn	ENSMUSG00000001249	1.423	0.231207	1.0207e-08	4.96075e-07	protein_coding	5.05741	15.3559	6.50517	20.8317	4.74868	8.08554
Cass4	ENSMUSG00000074570	2.02817	0.337189	1.07869e-08	5.23081e-07	protein_coding	0.475487	1.57602	0.461281	1.38778	0.471154	2.9724
Gm26508	ENSMUSG00000097614	-4.84111	0.776652	1.12038e-08	5.42079e-07	lincRNA	1.0752	0	0.0987597	0	0.282096	0
Gm15816	ENSMUSG00000086741	2.24955	0.372875	1.15427e-08	5.57226e-07	antisense	0.153493	0.570313	0.0546521	0.590792	0.0832803	0.315449
Mbd2	ENSMUSG00000024513	0.543889	0.0778995	1.19888e-08	5.7747e-07	protein_coding	63.2921	97.651	73.3778	98.7058	67.6382	101.636
Tmem178	ENSMUSG00000024245	-5.78569	0.789873	1.26233e-08	6.06677e-07	protein_coding	0.437675	0	0.793691	0.00996039	1.22879	0.0116213
Clstn3	ENSMUSG00000008153	-0.86244	0.134159	1.30182e-08	6.2338e-07	protein_coding	16.2775	8.44144	15.6702	8.60472	13.9143	8.12884
Spag1	ENSMUSG00000037617	1.15538	0.185683	1.30286e-08	6.2338e-07	protein_coding	0.651063	1.60941	0.669119	1.25924	0.705364	1.66767
Plpp1	ENSMUSG00000021759	2.75836	0.467375	1.311e-08	6.25714e-07	protein_coding	0.405377	2.53356	0.565305	4.14582	0.136222	1.65148
Plpp2	ENSMUSG00000052151	-0.958857	0.151169	1.31354e-08	6.25714e-07	protein_coding	8.47936	4.24329	10.4204	5.10019	8.7618	4.82886
Spire2	ENSMUSG00000010154	1.06584	0.170116	1.34652e-08	6.40012e-07	protein_coding	1.153	2.69071	1.47761	2.95351	1.14793	2.30676
Samsn1	ENSMUSG00000022876	0.687365	0.10355	1.39219e-08	6.60266e-07	protein_coding	63.5263	90.8261	58.8023	97.9457	61.3051	107.25
Itgb7	ENSMUSG00000001281	1.16993	0.188839	1.43336e-08	6.78302e-07	protein_coding	16.5317	42.6562	20.6719	39.1904	22.1069	52.3919
Scrn3	ENSMUSG00000008226	0.76635	0.117619	1.44427e-08	6.81968e-07	protein_coding	7.94517	14.0721	8.88229	16.3907	7.71188	11.3236
Slc9a3r2	ENSMUSG00000002504	-1.53875	0.254122	1.47656e-08	6.9569e-07	protein_coding	2.12249	0.719358	1.91172	0.459324	1.4632	0.69908
Lzts2	ENSMUSG00000035342	-0.704737	0.106883	1.51416e-08	7.11854e-07	protein_coding	19.471	11.1046	18.9223	11.0838	17.8054	12.2625
Tfe3	ENSMUSG00000000134	0.498612	0.0705921	1.62228e-08	7.61025e-07	protein_coding	11.9688	16.5323	12.7976	17.5758	11.9866	17.8248
Frmd4a	ENSMUSG00000026657	-0.639391	0.095604	1.66262e-08	7.78259e-07	protein_coding	18.2998	10.5384	17.1411	11.8074	16.2785	10.8278
Gpr68	ENSMUSG00000047415	-2.28683	0.385946	1.72474e-08	8.05589e-07	protein_coding	0.425761	0.0631424	0.461995	0.110845	0.368964	0.0692687
Pvrl1	ENSMUSG00000032012	-1.69953	0.283957	1.77593e-08	8.27704e-07	protein_coding	0.954439	0.25037	0.809066	0.262656	0.840268	0.273592
Gatm	ENSMUSG00000027199	0.809298	0.126094	1.82342e-08	8.48009e-07	protein_coding	34.3453	69.5223	44.491	75.7443	36.372	57.0028
Nrgn	ENSMUSG00000053310	-1.07975	0.174215	1.83488e-08	8.51504e-07	protein_coding	69.453	29.3312	56.7624	26.4359	54.4361	29.318
Asb17	ENSMUSG00000038997	1.77363	0.297301	1.84202e-08	8.52981e-07	protein_coding	0.533762	1.69531	0.622254	2.24637	0.264519	1.05524
Lrrc16b	ENSMUSG00000022211	1.20618	0.196949	1.95038e-08	9.01226e-07	protein_coding	0.45023	1.34352	0.597574	1.30773	0.527173	1.00111
Lrp4	ENSMUSG00000027253	-1.16839	0.190785	2.05208e-08	9.46193e-07	protein_coding	0.504885	0.185017	0.522992	0.274547	0.440868	0.184849
Pkp4	ENSMUSG00000026991	-0.855231	0.134755	2.05825e-08	9.47017e-07	protein_coding	8.13806	6.16706	9.71468	4.59976	9.74839	4.49302
Mroh3	ENSMUSG00000087230	5.35986	0.849852	2.08318e-08	9.56444e-07	protein_coding	0	0.399053	0	0.325937	0	0.386289
Zfp658	ENSMUSG00000056592	1.20069	0.19639	2.10946e-08	9.66455e-07	protein_coding	0.588401	1.27177	0.669574	1.26863	0.586413	1.73287
Rab40b	ENSMUSG00000025170	1.77623	0.299591	2.23126e-08	1.02009e-06	protein_coding	2.05224	7.41196	1.51629	6.15619	2.4957	7.56579
Ntn4	ENSMUSG00000020019	0.954207	0.153034	2.35733e-08	1.07545e-06	protein_coding	1.09811	2.58117	1.38504	2.64757	1.16389	1.85925
Trpm2	ENSMUSG00000009292	1.66271	0.280115	2.3844e-08	1.08551e-06	protein_coding	0.655905	2.80926	0.814298	3.21926	1.00288	1.9204
Fbp1	ENSMUSG00000069805	-1.40112	0.233234	2.42196e-08	1.10028e-06	protein_coding	4.67411	1.75177	4.00002	1.08174	4.15888	1.99569
Ffar2	ENSMUSG00000051314	2.12454	0.363029	2.42808e-08	1.10075e-06	protein_coding	17.8856	63.0906	13.312	76.5634	15.7648	73.7209
Ntng2	ENSMUSG00000035513	-1.81339	0.3076	2.50901e-08	1.13505e-06	protein_coding	11.0491	2.93493	7.13198	2.12072	8.52539	2.36366
Ikzf1	ENSMUSG00000018654	0.472353	0.0668489	2.52606e-08	1.14037e-06	protein_coding	116.539	153.356	103.937	160.393	110.628	145.748
Rnase4	ENSMUSG00000021876	-1.861	0.315724	2.57593e-08	1.16046e-06	protein_coding	1.11899	0.370429	1.96157	0.472807	1.20337	0.302178
Thrb	ENSMUSG00000021779	-1.90082	0.322417	2.58299e-08	1.16122e-06	protein_coding	0.229599	0.0668311	0.263104	0.0647162	0.240926	0.0603082
Epb41l3	ENSMUSG00000024044	-2.07032	0.353266	2.59891e-08	1.16594e-06	protein_coding	1.45607	0.323342	1.07965	0.197364	1.08979	0.317766
Abcb6	ENSMUSG00000026198	0.87251	0.138866	2.60609e-08	1.16674e-06	protein_coding	7.92336	16.5451	9.12998	18.1938	8.86424	12.8079
Gm7932	ENSMUSG00000108084	1.86906	0.31743	2.64059e-08	1.17974e-06	lincRNA	0.451219	1.32091	0.253418	1.33504	0.373907	1.3801
Vldlr	ENSMUSG00000024924	2.11537	0.362576	2.72485e-08	1.21487e-06	protein_coding	3.36839	11.1598	3.53782	14.9608	1.92153	13.717
2900011O08Rik	ENSMUSG00000044117	-3.56001	0.60769	2.75225e-08	1.22455e-06	protein_coding	0.656491	0.0612214	0.373257	0.0596958	0.736085	0.00794257
Dennd5b	ENSMUSG00000030313	-1.36627	0.228163	2.84585e-08	1.26359e-06	protein_coding	1.26072	0.654377	1.04892	0.398439	1.58424	0.45272
Garem	ENSMUSG00000042680	0.895656	0.143566	2.9415e-08	1.30338e-06	protein_coding	1.16862	2.45232	1.15709	2.35306	1.09258	1.57599
Unc45b	ENSMUSG00000018845	-3.39948	0.593048	3.05515e-08	1.35096e-06	protein_coding	0.254136	0.0396358	0.601614	0.0417207	0.345488	0.0104227
Tlr12	ENSMUSG00000062545	-1.71855	0.292387	3.14489e-08	1.3878e-06	protein_coding	1.53902	0.509302	1.60229	0.72418	2.30959	0.380981
Slc22a23	ENSMUSG00000038267	1.10756	0.182222	3.15946e-08	1.39139e-06	protein_coding	1.77108	4.2445	1.97966	5.34047	1.89525	2.64082
Cecr2	ENSMUSG00000071226	1.88374	0.323014	3.24724e-08	1.42713e-06	protein_coding	0.262744	1.12318	0.26554	1.76417	0.377083	0.509292
Mcpt8	ENSMUSG00000022157	-2.35071	0.408593	3.5043e-08	1.53698e-06	protein_coding	19.3336	2.98543	14.1215	2.8319	18.0095	3.68137
Acsl1	ENSMUSG00000018796	0.67977	0.105471	3.81401e-08	1.66942e-06	protein_coding	20.0277	33.2195	17.9298	28.5427	20.9291	32.6667
Dmtn	ENSMUSG00000022099	3.11025	0.548664	3.98689e-08	1.74156e-06	protein_coding	0.243231	3.18473	0.577782	5.71885	0.195812	1.35408
Add1	ENSMUSG00000029106	0.453107	0.0643547	4.05992e-08	1.76988e-06	protein_coding	87.0533	114.997	78.7963	114.791	84.848	113.493
Rgs9bp	ENSMUSG00000056043	0.904955	0.146859	4.1294e-08	1.79654e-06	protein_coding	0.768426	1.47801	0.740542	1.3483	0.717021	1.35982
4930523C07Rik	ENSMUSG00000090394	-1.24237	0.208488	4.14771e-08	1.80087e-06	protein_coding	10.5261	4.04158	8.27053	4.3449	6.94315	2.42434
Meg3	ENSMUSG00000021268	4.78476	0.825358	4.18112e-08	1.81173e-06	lincRNA	0.0337893	2.66404	0.0941517	5.88235	0.125623	3.19026
Retnlg	ENSMUSG00000022651	-2.16713	0.3774	4.41601e-08	1.90968e-06	protein_coding	8.336	0.855325	3.54406	1.31739	4.27894	1.25328
Disc1	ENSMUSG00000043051	-2.04978	0.356143	4.51312e-08	1.94777e-06	protein_coding	1.00985	0.232454	1.4542	0.270413	1.49743	0.420957
Spry2	ENSMUSG00000022114	-0.810593	0.129996	4.53168e-08	1.95188e-06	protein_coding	4.77187	2.41612	4.06279	2.2098	4.15111	2.78033
Dip2b	ENSMUSG00000023026	0.643471	0.0995912	4.78809e-08	2.05821e-06	protein_coding	7.99152	11.87	7.48008	11.239	7.24817	12.4218
Fam110c	ENSMUSG00000036136	-2.01951	0.350652	4.83154e-08	2.07276e-06	protein_coding	1.00226	0.3607	0.853424	0.133379	0.823982	0.155486
Aqp9	ENSMUSG00000032204	0.684557	0.107203	4.90286e-08	2.09918e-06	protein_coding	21.3281	32.1368	21.2112	31.2691	17.6781	33.5271
Fam84b	ENSMUSG00000072568	0.892625	0.145414	4.93851e-08	2.11026e-06	protein_coding	4.81724	8.35901	6.0833	9.65643	4.4775	10.6202
Bambi	ENSMUSG00000024232	-0.867836	0.140999	5.11124e-08	2.17975e-06	protein_coding	1.2194	0.670886	1.39628	0.749953	1.24254	0.685954
Fcer1g	ENSMUSG00000058715	-0.996877	0.164764	5.14602e-08	2.19026e-06	protein_coding	64.9851	38.1835	82.3569	32.9067	97.4763	51.0941
Dnaja4	ENSMUSG00000032285	1.64119	0.28354	5.3165e-08	2.25836e-06	protein_coding	1.46124	4.50433	1.79471	5.88558	0.955363	3.02283
Nrg1	ENSMUSG00000062991	-3.0393	0.525961	5.35155e-08	2.26878e-06	protein_coding	0.243173	0.0276643	0.583177	0.073409	0.420462	0.0310432
Rbfox2	ENSMUSG00000033565	-1.76078	0.305604	5.68989e-08	2.40749e-06	protein_coding	0.518327	0.145272	0.550952	0.138941	0.328259	0.120714
Zbtb16	ENSMUSG00000066687	1.24027	0.210374	5.82134e-08	2.45829e-06	protein_coding	3.30767	5.97977	1.99037	6.81105	2.50146	5.7879
Tmem184b	ENSMUSG00000009035	-0.770961	0.123989	6.17014e-08	2.6005e-06	protein_coding	9.77069	5.45167	11.4704	7.04956	10.4684	6.03474
Amz2	ENSMUSG00000020610	0.363784	0.0487811	6.35521e-08	2.67328e-06	protein_coding	38.1801	48.3371	38.0728	50.0783	38.0201	48.6241
Chd3	ENSMUSG00000018474	0.800015	0.129537	6.42303e-08	2.69655e-06	protein_coding	49.3347	82.0408	40.2375	72.474	44.7892	79.8888
Arhgef10	ENSMUSG00000071176	1.10016	0.185324	6.71334e-08	2.81295e-06	protein_coding	1.06122	1.92983	0.885689	1.68475	0.780183	2.27988
Exoc3l2	ENSMUSG00000011263	-1.55654	0.270018	6.77298e-08	2.83245e-06	protein_coding	8.82938	2.67525	6.65074	2.1169	7.41447	2.86939
Chst13	ENSMUSG00000056643	-2.16794	0.382056	6.94142e-08	2.89727e-06	protein_coding	0.586761	0	0.391698	0.13328	0.62527	0.191402
Sdc1	ENSMUSG00000020592	1.76791	0.309694	7.10768e-08	2.96094e-06	protein_coding	1.52293	7.58039	4.49566	10.039	2.22802	11.1792
Slc11a2	ENSMUSG00000023030	0.62374	0.0972483	7.138e-08	2.96784e-06	protein_coding	17.9506	29.932	21.7891	33.2238	18.6961	26.9513
B4galt4	ENSMUSG00000022793	-2.03795	0.360659	7.63823e-08	3.16972e-06	protein_coding	10.7467	2.88875	16.77	3.80091	15.7094	3.43144
Pik3r1	ENSMUSG00000041417	0.491702	0.0730121	8.0325e-08	3.32694e-06	protein_coding	24.2617	32.6247	23.0487	31.0261	22.4573	34.5034
Slc35e3	ENSMUSG00000060181	-0.557298	0.08538	8.43067e-08	3.48516e-06	protein_coding	9.5187	6.50527	10.7455	7.21978	10.6857	7.27555
Cdcp1	ENSMUSG00000035498	-1.57152	0.274946	8.69073e-08	3.5858e-06	protein_coding	1.09488	0.402661	1.40605	0.452646	1.05511	0.321581
Kcng2	ENSMUSG00000059852	1.45637	0.254105	9.1915e-08	3.78518e-06	protein_coding	6.8785	22.5762	8.80592	21.1788	7.52543	20.8087
Myo5b	ENSMUSG00000025885	1.82402	0.322614	9.78115e-08	4.02033e-06	protein_coding	0.0729766	0.312668	0.113493	0.385654	0.0744075	0.244156
Dok3	ENSMUSG00000035711	-0.877623	0.146192	1.02447e-07	4.20286e-06	protein_coding	15.3865	9.79721	16.2737	9.96389	21.2584	8.93083
Pcgf5	ENSMUSG00000024805	0.556821	0.085939	1.05265e-07	4.31025e-06	protein_coding	25.3388	33.2949	22.7593	33.0004	24.2589	40.2243
Shisa2	ENSMUSG00000044461	-2.47375	0.444494	1.06425e-07	4.34951e-06	protein_coding	0.99598	0.205993	0.860022	0.127128	0.945124	0.142241
Serpinb9	ENSMUSG00000045827	0.683517	0.109854	1.07529e-07	4.38631e-06	protein_coding	4.61558	6.2513	4.03787	6.63325	3.87967	7.28817
Clu	ENSMUSG00000022037	-1.74455	0.309573	1.08975e-07	4.43691e-06	protein_coding	3.68443	1.1343	4.29498	1.23743	3.41742	0.951652
Aldh5a1	ENSMUSG00000035936	-1.0174	0.173462	1.22137e-07	4.96344e-06	protein_coding	1.14269	0.578892	1.29515	0.509591	1.10449	0.657799
Xk	ENSMUSG00000015342	0.6969	0.112945	1.24123e-07	5.02525e-06	protein_coding	7.57604	12.2947	8.05425	13.1752	6.51267	10.4859
Prkcdbp	ENSMUSG00000037060	-1.52618	0.26949	1.23934e-07	5.02525e-06	protein_coding	4.95508	1.68083	4.37232	1.20442	4.24324	1.78028
Ccr5	ENSMUSG00000079227	1.56407	0.277558	1.31763e-07	5.32454e-06	protein_coding	0.977811	2.4624	1.1249	4.20657	1.27745	3.45948
Stx2	ENSMUSG00000029428	0.529688	0.0815031	1.33695e-07	5.39252e-06	protein_coding	33.2554	56.5821	36.7463	52.1316	37.9819	47.2199
Creg1	ENSMUSG00000040713	0.589086	0.0931485	1.50002e-07	6.03899e-06	protein_coding	118.988	164.4	118.319	179.716	108.753	176.876
Ighe	ENSMUSG00000087642	4.93552	0.831514	1.53712e-07	6.1768e-06	IG_C_gene	0.0130262	0.838017	0.041711	0.547577	0.0176455	1.75429
Acvr1	ENSMUSG00000026836	-1.71818	0.308348	1.54625e-07	6.20198e-06	protein_coding	1.75006	0.753893	2.77022	0.720258	3.57802	0.929087
Hpcal1	ENSMUSG00000071379	-0.754872	0.125048	1.61117e-07	6.45036e-06	protein_coding	15.2404	8.55524	15.2482	9.47238	16.9185	9.99479
Mip	ENSMUSG00000025389	3.30476	0.608449	1.61939e-07	6.47128e-06	protein_coding	0.211777	0.748704	0.0251509	2.26613	0.0639074	0.689783
Ninl	ENSMUSG00000068115	1.39114	0.247065	1.68761e-07	6.73143e-06	protein_coding	1.48014	3.52491	1.3595	4.87535	1.27913	2.53257
Dok1	ENSMUSG00000068335	0.484647	0.0738793	1.90833e-07	7.59775e-06	protein_coding	20.2472	27.5735	19.5451	27.1604	18.443	26.8412
Fam198b	ENSMUSG00000027955	2.65696	0.492328	2.09285e-07	8.31704e-06	protein_coding	0.294077	2.12992	0.191796	0.77199	0.228409	2.07499
2810021J22Rik	ENSMUSG00000020491	1.09107	0.191181	2.12332e-07	8.42263e-06	protein_coding	1.78489	3.80134	2.6202	4.96575	1.50261	3.83218
Lonrf3	ENSMUSG00000016239	-0.947588	0.163465	2.14739e-07	8.50248e-06	protein_coding	2.99201	1.26848	2.24887	1.26503	2.5008	1.46509
Acss2	ENSMUSG00000027605	0.646533	0.105466	2.16986e-07	8.56003e-06	protein_coding	20.8149	28.7778	18.1343	30.5463	18.8627	31.2787
Dleu7	ENSMUSG00000048281	-2.27655	0.417158	2.16677e-07	8.56003e-06	protein_coding	2.16534	0.582278	1.86598	0.328653	1.54828	0.199536
Phospho1	ENSMUSG00000050860	2.23584	0.412604	2.24848e-07	8.85401e-06	protein_coding	0.373963	2.11266	0.51129	3.65984	0.401695	0.654267
2310040G24Rik	ENSMUSG00000101655	-1.34405	0.240447	2.26047e-07	8.88503e-06	lincRNA	2.46579	1.1301	3.63025	1.55711	3.77575	1.10575
Hdx	ENSMUSG00000034551	-2.24075	0.410369	2.26945e-07	8.90408e-06	protein_coding	0.196745	0.0289853	0.121298	0.0354027	0.16468	0.0337339
Il11ra1	ENSMUSG00000073889	-0.961394	0.166605	2.2966e-07	8.99425e-06	protein_coding	35.8461	22.274	35.8416	14.5176	36.5106	18.6265
Apba1	ENSMUSG00000024897	-1.60572	0.291167	2.30351e-07	9.00498e-06	protein_coding	1.37224	0.649987	2.40063	0.819111	2.87531	0.671401
Akap5	ENSMUSG00000021057	1.27377	0.227169	2.35553e-07	9.19168e-06	protein_coding	0.177756	0.387972	0.17812	0.374922	0.10916	0.380431
Qser1	ENSMUSG00000074994	-0.488801	0.0752661	2.37583e-07	9.25415e-06	protein_coding	9.54815	6.85346	9.9553	7.11487	9.65893	6.80284
Gsap	ENSMUSG00000039934	-0.989727	0.172233	2.38795e-07	9.28459e-06	protein_coding	3.65006	1.69499	3.01866	1.48148	3.0095	1.6867
Scamp5	ENSMUSG00000040722	-1.50542	0.272056	2.44654e-07	9.49529e-06	protein_coding	0.801929	0.29792	0.699333	0.255371	1.00011	0.315137
Adam8	ENSMUSG00000025473	1.55174	0.2817	2.48185e-07	9.61504e-06	protein_coding	0.540927	1.75312	0.662187	1.99282	0.566622	1.54295
Prss34	ENSMUSG00000056399	-4.06323	0.790461	2.51423e-07	9.72304e-06	protein_coding	1.38991	0	1.43494	0.0584026	3.76216	0.119369
Dhrs11	ENSMUSG00000034449	0.737692	0.123784	2.54398e-07	9.82048e-06	protein_coding	19.8003	34.454	21.8234	38.555	18.9642	28.2001
Slc45a4	ENSMUSG00000079020	0.56666	0.0906832	2.63396e-07	1.01497e-05	protein_coding	24.064	33.21	23.0674	35.7471	21.3136	32.5026
Otogl	ENSMUSG00000091455	-1.476	0.267179	2.7458e-07	1.05618e-05	protein_coding	0.260499	0.0525565	0.162071	0.0808398	0.169768	0.0763449
Hdac5	ENSMUSG00000008855	-0.53125	0.0840782	2.88568e-07	1.10801e-05	protein_coding	33.883	22.7026	33.4124	25.3067	38.4312	25.0546
Optn	ENSMUSG00000026672	0.61642	0.100721	2.90929e-07	1.11509e-05	protein_coding	29.9415	48.8207	32.071	47.2016	30.1553	45.4125
Gng10	ENSMUSG00000038607	-0.636453	0.104653	2.92559e-07	1.11935e-05	protein_coding	66.4735	44.606	81.7088	47.8535	79.1442	53.595
Usp6nl	ENSMUSG00000039046	0.457537	0.0697635	2.95292e-07	1.12781e-05	protein_coding	10.8092	14.6139	11.19	15.4722	10.4943	14.5485
Pgm2l1	ENSMUSG00000030729	0.507763	0.0796037	2.99108e-07	1.14036e-05	protein_coding	10.6981	13.9374	9.91613	14.4055	9.73116	14.8304
Serpina3b	ENSMUSG00000066364	-3.22813	0.59492	3.00003e-07	1.14176e-05	protein_coding	0.562522	0.0808413	0.348524	0.0479008	0.564524	0.00931064
Pros1	ENSMUSG00000022912	-1.25716	0.225986	3.02353e-07	1.14868e-05	protein_coding	4.13478	1.85472	3.95814	1.4622	3.55432	1.52413
Ap3m2	ENSMUSG00000031539	0.784903	0.133954	3.1464e-07	1.19326e-05	protein_coding	1.44486	2.59427	1.33557	2.04013	1.46264	2.69807
Gm15598	ENSMUSG00000086149	-1.31206	0.237077	3.22077e-07	1.21932e-05	antisense	4.57975	1.64789	5.52517	2.11046	4.54148	2.07467
Ttpa	ENSMUSG00000073988	-1.35484	0.245714	3.22892e-07	1.22026e-05	protein_coding	3.03037	0.912643	3.08554	1.49125	2.88077	1.06299
Slc2a6	ENSMUSG00000036067	-1.8993	0.351984	3.23473e-07	1.22032e-05	protein_coding	2.41449	0.900083	3.66665	0.675662	4.566	1.18908
Rfx1	ENSMUSG00000031706	-0.607942	0.0996248	3.38569e-07	1.27504e-05	protein_coding	8.54993	5.59441	8.62969	5.99274	8.69561	5.3688
Ehhadh	ENSMUSG00000022853	0.68316	0.114408	3.39729e-07	1.27718e-05	protein_coding	2.12951	3.7921	2.13273	3.69669	2.33525	3.10153
Slc40a1	ENSMUSG00000025993	1.0503	0.18672	3.51444e-07	1.31664e-05	protein_coding	16.3509	36.9808	18.0258	34.1669	13.3155	28.175
Tcrg-C1	ENSMUSG00000076749	3.87887	0.731769	3.51387e-07	1.31664e-05	TR_C_gene	0.0208992	1.31466	0.17808	2.54687	0.197436	4.6701
Stfa1	ENSMUSG00000071562	4.90505	0.879474	3.55434e-07	1.32928e-05	protein_coding	0	0.890077	0	1.15347	0	2.942
Rhbdf2	ENSMUSG00000020806	0.748006	0.127378	3.57915e-07	1.33624e-05	protein_coding	4.22784	6.4004	4.44351	8.20438	3.80695	6.39597
Robo4	ENSMUSG00000032125	-2.23897	0.419435	3.6396e-07	1.35646e-05	protein_coding	2.47703	0.537392	2.10394	0.413569	2.38153	0.448938
Pcx	ENSMUSG00000024892	0.98586	0.174474	3.74688e-07	1.39403e-05	protein_coding	2.08657	4.14311	2.27819	5.39121	1.96981	3.06563
Usp2	ENSMUSG00000032010	-1.03086	0.183522	3.83212e-07	1.42329e-05	protein_coding	1.73402	0.973534	1.79529	0.826362	1.56212	0.716462
9430020K01Rik	ENSMUSG00000033960	-0.993711	0.176954	4.32594e-07	1.60394e-05	protein_coding	3.92385	1.92658	4.21528	2.38835	3.63601	1.56901
Gm15241	ENSMUSG00000087505	2.93795	0.534815	4.33682e-07	1.60522e-05	antisense	0.161662	1.77337	0.22765	1.24755	0.0716631	1.28435
Relb	ENSMUSG00000002983	1.00546	0.179501	4.52951e-07	1.67367e-05	protein_coding	1.4826	2.6073	1.41213	2.75396	1.4086	3.31186
Slc8b1	ENSMUSG00000032754	-0.752771	0.129582	4.64205e-07	1.71232e-05	protein_coding	6.62295	4.69881	8.48452	5.09554	10.2083	5.17397
Ksr2	ENSMUSG00000061578	1.39765	0.257703	4.7028e-07	1.73177e-05	protein_coding	0.11488	0.308121	0.0811616	0.286759	0.11024	0.223388
5730508B09Rik	ENSMUSG00000050549	0.64548	0.108577	4.99692e-07	1.83694e-05	protein_coding	7.72079	13.7716	10.1816	13.9253	7.87831	12.7248
Samd9l	ENSMUSG00000047735	0.719539	0.123404	5.09058e-07	1.86819e-05	protein_coding	9.05861	14.1534	8.91341	14.5483	7.49763	13.3199
Ppp1r9b	ENSMUSG00000038976	0.429635	0.0656514	5.10435e-07	1.87006e-05	protein_coding	80.2382	101.786	82.6256	114.724	74.4931	103.28
Oat	ENSMUSG00000030934	0.491462	0.0779885	5.13624e-07	1.87856e-05	protein_coding	55.3541	82.4293	63.5096	86.1055	55.374	76.5384
Kcnk6	ENSMUSG00000046410	-0.900168	0.159488	5.16206e-07	1.88481e-05	protein_coding	1.83757	1.06011	2.07983	1.05735	2.07172	1.07914
Parm1	ENSMUSG00000034981	1.18438	0.216488	5.3771e-07	1.96001e-05	protein_coding	3.67174	8.82754	4.2623	7.72151	3.02228	8.56111
Gm15903	ENSMUSG00000086916	3.43452	0.661098	5.54168e-07	2.01659e-05	sense_intronic	0.018417	0.344486	0.0295534	0.601291	0.0250481	0.168052
Epdr1	ENSMUSG00000002808	-0.793952	0.138727	5.59036e-07	2.03088e-05	protein_coding	14.7322	8.94854	18.2348	10.5972	13.3869	7.12651
Sepn1	ENSMUSG00000050989	-0.563107	0.092591	5.63551e-07	2.04384e-05	protein_coding	12.0867	7.59232	12.0963	8.51984	11.2935	7.87851
Tlr2	ENSMUSG00000027995	-0.993266	0.178875	5.86982e-07	2.12525e-05	protein_coding	3.52166	1.58228	4.19606	2.23392	3.99841	2.03342
Il1r1	ENSMUSG00000026072	1.36954	0.254553	6.01262e-07	2.17331e-05	protein_coding	6.3186	15.1405	5.32658	11.6542	6.29661	20.1614
Hist1h1c	ENSMUSG00000036181	-0.916529	0.163874	6.14387e-07	2.21703e-05	protein_coding	6.85928	3.76815	7.6715	3.66692	6.97865	3.92163
Scin	ENSMUSG00000002565	-1.90611	0.362611	6.19701e-07	2.23247e-05	protein_coding	12.0132	2.4724	7.63672	2.23296	12.1285	3.46399
Cebpb	ENSMUSG00000056501	-1.2655	0.234093	6.20737e-07	2.23248e-05	protein_coding	3.59342	2.05072	7.77344	2.46478	4.57038	2.03766
Lpcat4	ENSMUSG00000027134	-0.789689	0.138486	6.2643e-07	2.24547e-05	protein_coding	9.52547	5.87584	11.0328	5.40755	9.40923	6.03383
Myl6b	ENSMUSG00000039824	0.725576	0.125598	6.26289e-07	2.24547e-05	protein_coding	9.20975	15.6291	10.0899	16.0579	9.891	16.6342
Slc25a35	ENSMUSG00000018740	0.863276	0.153391	6.39824e-07	2.28968e-05	protein_coding	2.11274	4.22209	2.44179	3.82048	2.27586	4.42119
Fam109b	ENSMUSG00000049687	0.621696	0.104884	6.48827e-07	2.31805e-05	protein_coding	13.7666	18.2754	12.3755	21.0417	11.3742	18.487
Tnfrsf1b	ENSMUSG00000028599	-0.638519	0.108306	6.54508e-07	2.33448e-05	protein_coding	16.1799	9.25912	15.1962	10.0064	15.9963	11.1287
Dio2	ENSMUSG00000007682	-1.74607	0.331582	6.65293e-07	2.36671e-05	protein_coding	3.31596	0.720886	3.35668	1.30724	2.57779	0.647726
Gpr157	ENSMUSG00000047875	-1.13121	0.207598	6.65737e-07	2.36671e-05	protein_coding	1.633	0.723125	1.55264	0.650966	1.51406	0.758385
Gpr45	ENSMUSG00000041907	-2.04457	0.390322	6.76241e-07	2.4001e-05	protein_coding	1.38883	0.307065	0.943874	0.258767	1.05728	0.226343
Lgmn	ENSMUSG00000021190	2.42309	0.466541	6.77494e-07	2.4006e-05	protein_coding	1.23915	10.7791	3.42469	17.6143	3.32505	17.7927
Krt80	ENSMUSG00000037185	-1.83238	0.348595	7.00019e-07	2.47635e-05	protein_coding	2.15796	0.551433	2.72927	0.871355	2.04819	0.464074
Ifit3	ENSMUSG00000074896	2.36243	0.454426	7.17522e-07	2.52997e-05	protein_coding	0.128148	1.34316	0.442283	1.61112	0.2006	1.28311
AY036118	ENSMUSG00000105361	-0.00569908	1.07294	7.17384e-07	2.52997e-05	lincRNA	0	0	0.133742	0	0	0
Osbpl5	ENSMUSG00000037606	-1.57937	0.298651	7.19265e-07	2.53198e-05	protein_coding	6.87685	2.37398	5.54312	1.47497	5.83712	2.15295
Cd14	ENSMUSG00000051439	-2.7085	0.515141	7.27496e-07	2.55678e-05	protein_coding	0.277311	0.0137336	0.307992	0.0759591	0.601593	0.063316
Sema4d	ENSMUSG00000021451	0.707655	0.122866	7.4913e-07	2.62853e-05	protein_coding	34.4825	54.5699	33.114	55.7435	38.6728	63.4881
Rcn1	ENSMUSG00000005973	-0.608678	0.103012	7.80826e-07	2.7353e-05	protein_coding	22.7744	14.1618	24.5211	14.8109	21.256	15.9492
Tiam1	ENSMUSG00000002489	-0.779406	0.137916	8.2597e-07	2.88875e-05	protein_coding	21.1172	13.4156	20.5022	12.1939	18.3374	9.26718
Ankrd63	ENSMUSG00000078137	1.63313	0.311623	8.76009e-07	3.0588e-05	protein_coding	0.127926	0.464379	0.11233	0.24454	0.0669597	0.284894
Tmtc1	ENSMUSG00000030306	2.83315	0.550933	8.84643e-07	3.08396e-05	protein_coding	0.0430077	0.260225	0.0397559	0.143143	0.0180766	0.412511
Ttc12	ENSMUSG00000040219	-1.65022	0.315516	9.2689e-07	3.22603e-05	protein_coding	0.421396	0.173098	0.486696	0.184918	0.719914	0.147685
Morn4	ENSMUSG00000049670	1.04832	0.193396	9.35362e-07	3.25027e-05	protein_coding	1.51772	3.44529	1.60138	2.83277	1.40707	3.1539
H2-Eb1	ENSMUSG00000060586	-2.45687	0.480835	9.60721e-07	3.33302e-05	protein_coding	3.64074	0.30509	6.84548	0.934254	5.19757	1.37288
Plag1	ENSMUSG00000003282	1.35933	0.25732	9.77888e-07	3.3817e-05	protein_coding	1.01207	2.48592	0.564241	2.55964	1.35715	2.48739
Plekhf1	ENSMUSG00000074170	-1.07596	0.199425	9.76578e-07	3.3817e-05	protein_coding	0.773162	0.363848	0.607674	0.325916	0.731701	0.307194
Pip4k2c	ENSMUSG00000025417	0.439559	0.0693981	9.85887e-07	3.40334e-05	protein_coding	17.1856	24.0831	18.8472	25.9742	17.3696	22.3798
Rasl12	ENSMUSG00000041696	1.16809	0.218161	9.87297e-07	3.40334e-05	protein_coding	0.666888	1.60764	0.634556	1.41145	0.584522	1.26133
Zfp800	ENSMUSG00000039841	0.520574	0.0859727	9.89036e-07	3.40389e-05	protein_coding	19.1796	29.1604	20.1133	29.1637	19.0432	25.4103
Tshz3	ENSMUSG00000021217	-3.24386	0.624073	1.0105e-06	3.4612e-05	protein_coding	0.177938	0.023262	0.217159	0.0122496	0.110466	0.0107029
Kif7	ENSMUSG00000050382	-0.8761	0.158806	1.01034e-06	3.4612e-05	protein_coding	1.85842	0.965044	1.77094	0.853096	1.82097	1.14565
Itgad	ENSMUSG00000070369	3.0212	0.5933	1.00852e-06	3.4612e-05	protein_coding	0.130604	1.90461	0.152499	1.06238	0.288609	2.42165
Slc25a29	ENSMUSG00000021265	-1.24299	0.233947	1.01859e-06	3.48338e-05	protein_coding	1.25511	0.543561	1.67689	0.739431	1.25948	0.460618
9630013D21Rik	ENSMUSG00000059027	-1.39198	0.26436	1.02151e-06	3.48783e-05	processed_transcript	4.26549	1.499	3.06277	1.13663	4.06846	1.66572
Tmem141	ENSMUSG00000026939	-1.00881	0.1861	1.02334e-06	3.48857e-05	protein_coding	9.74585	4.44185	8.12065	3.73701	9.09971	5.17907
Tbcd	ENSMUSG00000039230	0.587097	0.0997569	1.03467e-06	3.52164e-05	protein_coding	28.6761	41.8519	29.8021	46.4602	29.5467	44.0232
Hbb-bt	ENSMUSG00000073940	2.84755	0.563592	1.05193e-06	3.57473e-05	protein_coding	9.66413	62.3696	13.542	111.418	6.71435	76.2478
Tceal8	ENSMUSG00000051579	-0.660045	0.114885	1.07592e-06	3.65053e-05	protein_coding	23.4883	13.4481	25.4548	16.8159	23.5031	15.486
Zfyve19	ENSMUSG00000068580	-0.452775	0.072387	1.08794e-06	3.68552e-05	protein_coding	28.5512	20.3214	30.4376	21.7297	27.8684	21.3867
Wdr35	ENSMUSG00000066643	0.903089	0.164905	1.09954e-06	3.71898e-05	protein_coding	1.12166	2.56375	1.47121	2.4224	1.60266	2.84283
Plxna2	ENSMUSG00000026640	1.33633	0.254184	1.13512e-06	3.8333e-05	protein_coding	0.185665	0.335624	0.137988	0.334538	0.090715	0.405149
Apol8	ENSMUSG00000056656	3.597	0.717828	1.19483e-06	4.02863e-05	protein_coding	0.158115	0.793656	0.0709947	2.98372	0.0126215	0.532818
Minpp1	ENSMUSG00000024896	0.624569	0.108099	1.20418e-06	4.05381e-05	protein_coding	40.0437	63.3265	48.2155	75.7079	38.6245	56.7996
Lpo	ENSMUSG00000009356	-1.8809	0.364649	1.21582e-06	4.08665e-05	protein_coding	0.172345	0.0347463	0.173714	0.0494069	0.258871	0.0703864
Abcb4	ENSMUSG00000042476	0.666957	0.116927	1.22773e-06	4.12026e-05	protein_coding	22.4119	39.4034	25.3263	39.9192	22.2273	31.9143
Ccne1	ENSMUSG00000002068	0.938569	0.173103	1.24497e-06	4.17161e-05	protein_coding	13.6797	25.8702	15.0216	33.9775	11.8979	18.299
AI661453	ENSMUSG00000034382	-2.17955	0.428502	1.2522e-06	4.18933e-05	protein_coding	2.26232	0.449478	1.66627	0.240846	2.32235	0.61435
Zfp462	ENSMUSG00000060206	-1.65392	0.320321	1.25694e-06	4.1987e-05	protein_coding	0.735234	0.226674	0.556926	0.193068	0.454675	0.128575
Ahnak	ENSMUSG00000069833	2.38858	0.471664	1.27325e-06	4.24658e-05	protein_coding	0.700829	7.19705	1.22185	5.05447	1.51875	7.2288
Nipa1	ENSMUSG00000047037	0.596289	0.102648	1.31852e-06	4.39081e-05	protein_coding	4.38765	6.86182	4.62748	7.69908	4.39964	5.72667
Pde4dip	ENSMUSG00000038170	-0.681081	0.120287	1.34551e-06	4.47376e-05	protein_coding	3.1532	1.89691	3.24417	1.96302	2.97911	1.98162
Aldh3b2	ENSMUSG00000075296	2.99308	0.591323	1.36142e-06	4.51969e-05	protein_coding	0.0392782	0.399272	0.0587755	0.954003	0.074673	0.251216
Bank1	ENSMUSG00000037922	1.81831	0.355302	1.36939e-06	4.53917e-05	protein_coding	0.190401	0.616561	0.252618	0.663707	0.187933	1.01921
Sorcs2	ENSMUSG00000029093	3.05505	0.603495	1.37221e-06	4.54154e-05	protein_coding	0.04721	0.562253	0.0781024	0.260683	0.095255	1.26077
Sestd1	ENSMUSG00000042272	-1.11107	0.209647	1.3919e-06	4.59967e-05	protein_coding	7.7872	3.22438	6.98721	3.44394	7.63127	3.63206
Gm38393	ENSMUSG00000000948	3.28584	0.649112	1.45988e-06	4.81695e-05	protein_coding	0.0408925	0.157378	0.00875045	0.218049	0.0166889	0.459791
Atrnl1	ENSMUSG00000054843	-0.803873	0.146289	1.47744e-06	4.86742e-05	protein_coding	3.0157	1.69451	3.48981	2.08881	3.35189	1.84396
Rtkn2	ENSMUSG00000037846	-0.809304	0.147466	1.49013e-06	4.90176e-05	protein_coding	4.64367	2.5556	4.27709	2.41409	4.91847	2.90712
Net1	ENSMUSG00000021215	0.448338	0.0724427	1.50925e-06	4.9571e-05	protein_coding	18.6637	25.5725	20.2512	26.19	19.0145	27.3084
Asb16	ENSMUSG00000034768	0.868203	0.159961	1.53016e-06	5.01812e-05	protein_coding	1.06859	1.7844	1.04397	2.15689	0.910775	1.60353
Camk2a	ENSMUSG00000024617	-1.19163	0.227652	1.60522e-06	5.25631e-05	protein_coding	8.41473	2.8441	5.916	2.82202	6.69565	3.46278
Itgb3	ENSMUSG00000020689	-1.08946	0.206456	1.61821e-06	5.29082e-05	protein_coding	16.7041	5.98331	11.8459	7.05373	14.3799	7.00227
Dfna5	ENSMUSG00000029821	-0.770729	0.140037	1.64972e-06	5.38569e-05	protein_coding	9.46892	5.7122	8.56801	4.25574	8.14313	5.36955
Plaur	ENSMUSG00000046223	-0.867332	0.160242	1.66737e-06	5.43507e-05	protein_coding	5.79921	2.4766	4.64253	2.6448	5.28225	3.47236
Tpm1	ENSMUSG00000032366	-0.411568	0.0652147	1.76257e-06	5.73674e-05	protein_coding	51.4378	37.209	46.6423	35.5266	47.931	37.0489
F2rl2	ENSMUSG00000021675	-1.28596	0.248521	1.80191e-06	5.85592e-05	protein_coding	11.4076	3.4857	8.79522	4.37731	9.19555	4.05844
Ube2e2	ENSMUSG00000058317	-0.979883	0.184514	1.83729e-06	5.96195e-05	protein_coding	6.50593	2.69502	5.98031	3.35031	4.86071	2.72731
Trim3	ENSMUSG00000036989	-0.917129	0.17153	1.87273e-06	6.06781e-05	protein_coding	8.91602	4.69696	9.21577	4.5114	9.12816	5.1838
Ly96	ENSMUSG00000025779	1.08293	0.206275	1.89055e-06	6.11638e-05	protein_coding	2.66319	6.29284	3.35265	5.48209	2.91729	7.29161
Il7r	ENSMUSG00000003882	2.92236	0.588981	1.91055e-06	6.17181e-05	protein_coding	0.355415	3.89401	0.689735	2.80728	0.593736	7.76183
Gm9761	ENSMUSG00000034437	3.13658	0.645852	1.91661e-06	6.18215e-05	processed_pseudogene	0.913391	9.77849	1.01889	4.8498	0	8.52689
Usp49	ENSMUSG00000090115	0.526029	0.089586	1.96138e-06	6.31712e-05	protein_coding	6.1283	8.81647	5.54138	8.96669	6.22804	7.99331
Arhgef28	ENSMUSG00000021662	-1.69628	0.336001	1.98336e-06	6.3689e-05	protein_coding	2.16596	0.467253	0.845761	0.361638	1.53623	0.536658
Pyroxd2	ENSMUSG00000060224	-1.37237	0.267974	1.98201e-06	6.3689e-05	protein_coding	1.20329	0.389528	1.12476	0.548746	1.2377	0.412432
Rassf4	ENSMUSG00000042129	-1.03357	0.196645	2.02132e-06	6.48113e-05	protein_coding	10.5045	4.83089	12.8905	6.53074	14.928	7.24787
Renbp	ENSMUSG00000031387	-0.733144	0.133337	2.02559e-06	6.48519e-05	protein_coding	12.183	6.73302	10.6193	7.56172	13.0234	7.18742
Ms4a6b	ENSMUSG00000024677	0.675282	0.12124	2.06626e-06	6.60559e-05	protein_coding	17.0637	28.3198	19.6135	30.0592	17.9724	29.0016
Rnf128	ENSMUSG00000031438	1.74054	0.347041	2.07247e-06	6.61565e-05	protein_coding	0.10775	0.883708	0.388129	1.27422	0.32764	0.637332
Nr0b2	ENSMUSG00000037583	-1.43827	0.281999	2.11635e-06	6.74576e-05	protein_coding	3.6303	1.14657	3.95828	1.27173	2.77432	1.35573
Slc25a13	ENSMUSG00000015112	-0.479879	0.0801443	2.12017e-06	6.74795e-05	protein_coding	13.5172	9.86587	14.674	9.76036	14.3683	10.8738
Pitpna	ENSMUSG00000017781	-0.453299	0.0745973	2.16232e-06	6.87198e-05	protein_coding	80.9362	58.0187	91.5654	62.1508	84.3705	67.3553
Alad	ENSMUSG00000028393	0.654898	0.117485	2.29421e-06	7.2804e-05	protein_coding	60.8009	98.1821	66.3188	106.593	55.0546	82.4728
Ltbp3	ENSMUSG00000024940	-1.17832	0.228685	2.36949e-06	7.50827e-05	protein_coding	10.7525	4.53262	8.30034	3.66443	10.1012	4.57361
Nfil3	ENSMUSG00000056749	-1.16686	0.226328	2.40486e-06	7.60916e-05	protein_coding	3.16388	1.53131	5.00499	1.67574	4.93006	2.57408
Cd5	ENSMUSG00000024669	2.37455	0.479145	2.42382e-06	7.65791e-05	protein_coding	0.122352	0.889726	0.19179	0.790782	0.188275	1.09924
Isg20	ENSMUSG00000039236	0.959418	0.182613	2.47576e-06	7.81058e-05	protein_coding	15.1788	26.4156	17.7637	35.7156	11.9406	25.6127
Atp1b1	ENSMUSG00000026576	-1.9429	0.391937	2.54587e-06	8.02004e-05	protein_coding	0.928994	0.493339	2.32433	0.390919	2.23385	0.479467
Tns4	ENSMUSG00000017607	-2.71933	0.556229	2.61018e-06	8.21066e-05	protein_coding	0.661149	0.115431	0.600985	0.0559686	1.31091	0.177891
Myo1d	ENSMUSG00000035441	0.837602	0.157102	2.62565e-06	8.24731e-05	protein_coding	4.44743	8.77728	4.70303	9.47354	3.98987	5.30616
Hbb-bs	ENSMUSG00000052305	2.79016	0.57414	2.6957e-06	8.45503e-05	protein_coding	17.4841	109.026	21.3326	139.577	9.12214	137.737
Trim34a	ENSMUSG00000056144	0.639768	0.115136	2.73006e-06	8.55036e-05	protein_coding	9.79878	14.4157	10.9144	14.9731	8.13561	15.6572
Antxr1	ENSMUSG00000033420	-1.95565	0.39561	2.82654e-06	8.83969e-05	protein_coding	0.653068	0.0999034	0.402978	0.172261	0.386295	0.0814195
Lmo1	ENSMUSG00000036111	-1.24161	0.244422	2.99402e-06	9.34994e-05	protein_coding	4.86468	3.11362	9.46413	3.15837	8.52115	3.28582
Plod3	ENSMUSG00000004846	-0.462145	0.0776814	3.10562e-06	9.68442e-05	protein_coding	29.0659	22.7785	35.212	23.5853	33.8955	24.8546
Rnf43	ENSMUSG00000034177	1.09929	0.214716	3.15589e-06	9.82697e-05	protein_coding	2.54784	3.86151	1.84124	5.01989	1.36889	3.48644
Pcdhga8	ENSMUSG00000023036	-2.40946	0.493679	3.18847e-06	9.91411e-05	protein_coding	0.756636	0.0849478	0.556794	0.0464571	0.653482	0.214522
S100a6	ENSMUSG00000001025	1.42889	0.285567	3.22764e-06	0.000100215	protein_coding	7.57463	26.503	10.5075	20.3069	8.35538	25.5664
Bend4	ENSMUSG00000092060	1.1307	0.221671	3.27571e-06	0.000101561	protein_coding	2.06003	4.26275	1.62392	3.3898	2.00068	4.89362
Emilin1	ENSMUSG00000029163	-0.921743	0.176806	3.2987e-06	0.000101981	protein_coding	58.3742	26.8862	59.578	31.1612	52.7601	31.689
1810011H11Rik	ENSMUSG00000041707	-1.19576	0.235705	3.29642e-06	0.000101981	protein_coding	4.5526	2.24798	5.34548	2.3021	5.45762	2.08685
Kremen1	ENSMUSG00000020393	-0.681931	0.125265	3.35563e-06	0.000103592	protein_coding	4.07813	2.58532	3.37125	2.00263	3.83079	2.44241
Apob	ENSMUSG00000020609	-4.73098	0.889448	3.43537e-06	0.000105903	protein_coding	0.185657	0.00957676	0.115378	0	0.107131	0.0026576
Wipi1	ENSMUSG00000041895	0.689592	0.127318	3.58491e-06	0.000110355	protein_coding	5.04081	7.9907	5.40123	10.4815	5.34032	6.99564
Itgb1	ENSMUSG00000025809	-0.447471	0.0750278	3.6077e-06	0.000110898	protein_coding	76.4448	52.389	73.8255	59.6998	74.9075	52.961
C1ra	ENSMUSG00000055172	-0.8619	0.164604	3.65048e-06	0.000112054	protein_coding	3.20094	1.5192	2.76581	1.9051	3.0827	1.53054
Mnda	ENSMUSG00000026536	-2.3902	0.492827	3.67814e-06	0.000112742	protein_coding	0.365186	0.178579	1.63245	0.225747	1.19961	0.153625
Stat2	ENSMUSG00000040033	0.583316	0.104484	3.69342e-06	0.00011305	protein_coding	10.2665	16.1692	11.7969	17.6265	10.5077	15.0474
Map3k6	ENSMUSG00000028862	-0.923081	0.178011	3.70365e-06	0.000113203	protein_coding	6.73944	3.93038	6.47737	2.38613	5.35685	3.46031
Slc12a4	ENSMUSG00000017765	0.826352	0.157436	3.88887e-06	0.000118696	protein_coding	5.64014	11.6955	6.70283	12.9164	5.9901	7.99566
Phlda3	ENSMUSG00000041801	0.87254	0.167927	4.19152e-06	0.000127752	protein_coding	2.22853	4.29705	3.04604	5.0814	2.38521	4.69454
Trib2	ENSMUSG00000020601	0.731265	0.137323	4.23473e-06	0.000128525	protein_coding	16.8283	27.6725	19.0299	29.9966	16.7755	29.8822
Acsl5	ENSMUSG00000024981	0.445778	0.0751981	4.229e-06	0.000128525	protein_coding	94.711	129.744	109.157	147.292	93.3358	127.917
Lfng	ENSMUSG00000029570	0.658655	0.121517	4.23021e-06	0.000128525	protein_coding	12.5729	16.3602	12.1625	16.8609	11.1437	23.5418
Tada3	ENSMUSG00000048930	0.420598	0.0697363	4.2507e-06	0.000128828	protein_coding	20.4058	27.0765	22.3504	27.1138	19.9602	29.822
Hmgn3	ENSMUSG00000066456	-1.30307	0.261759	4.2769e-06	0.000129441	protein_coding	13.2977	5.35874	16.0503	6.19672	14.6092	6.03669
Kcnc3	ENSMUSG00000062785	1.29837	0.261224	4.35039e-06	0.00013148	protein_coding	0.365959	0.854697	0.328542	0.828144	0.332628	0.883173
Amotl2	ENSMUSG00000032531	-2.13293	0.442025	4.37644e-06	0.000132083	protein_coding	0.951829	0.238002	0.741472	0.265695	1.14118	0.110015
Tgm5	ENSMUSG00000053675	5.36735	0.928175	4.38978e-06	0.0001323	protein_coding	0	0.439328	0.0152474	0.147284	0	0.509744
Tead2	ENSMUSG00000030796	-1.79952	0.369513	4.40212e-06	0.000132303	protein_coding	1.16124	0.365404	0.724374	0.202729	0.989769	0.236767
Sppl2b	ENSMUSG00000035206	0.497607	0.0866291	4.39824e-06	0.000132303	protein_coding	27.3269	42.0888	31.9933	45.5514	29.1673	37.3427
Nccrp1	ENSMUSG00000047586	-4.97124	0.967831	4.44645e-06	0.000133449	protein_coding	0.12575	0	0.354009	0	0.356443	0
Mpo	ENSMUSG00000009350	-1.35005	0.273132	4.61318e-06	0.000138261	protein_coding	1577.28	573.143	1902.54	929.861	1968.28	602.697
Tiam2	ENSMUSG00000023800	-0.933273	0.182108	4.67969e-06	0.000139945	protein_coding	1.41389	0.87192	1.53024	0.85835	1.71401	0.696057
Hba-a2	ENSMUSG00000069917	2.71711	0.572749	4.68233e-06	0.000139945	protein_coding	18.8459	124.2	29.6895	165.026	9.68713	155.045
Bcl11a	ENSMUSG00000000861	0.429217	0.0720171	4.81164e-06	0.00014361	protein_coding	37.2708	48.3467	39.3593	50.7037	35.0806	51.4371
Gramd1c	ENSMUSG00000036292	0.624515	0.114784	4.84078e-06	0.000144281	protein_coding	2.79062	4.02862	2.66641	4.06781	2.4702	4.15723
Ptch1	ENSMUSG00000021466	0.429406	0.0721466	4.9407e-06	0.000146853	protein_coding	6.76104	8.9673	6.53601	8.49756	5.95471	8.49283
Plekho2	ENSMUSG00000050721	0.582693	0.105731	4.93652e-06	0.000146853	protein_coding	25.1211	34.522	22.8602	35.8664	22.1895	34.8166
Perp	ENSMUSG00000019851	-0.985451	0.193921	4.99426e-06	0.000148241	protein_coding	2.06039	1.20995	2.48876	1.15764	1.98183	0.920675
Mbp	ENSMUSG00000041607	0.345886	0.0539077	5.05855e-06	0.000149943	protein_coding	25.4923	31.2315	25.907	32.6912	23.5909	31.4222
Sesn1	ENSMUSG00000038332	0.467394	0.0805645	5.0715e-06	0.000150121	protein_coding	32.0819	43.061	32.5638	41.1394	32.4433	50.1046
Krt7	ENSMUSG00000023039	1.26214	0.254478	5.10708e-06	0.000150967	protein_coding	0.837924	2.19676	0.942222	1.77479	0.889005	2.50871
Ifi205	ENSMUSG00000054203	-3.2167	0.675224	5.16204e-06	0.000152383	protein_coding	0.277977	0.228155	2.94101	0.0438396	1.70403	0.153278
Tmem246	ENSMUSG00000039611	1.44025	0.294355	5.18066e-06	0.000152723	protein_coding	2.11147	5.99379	3.20026	8.27319	1.75597	5.2876
Ptn	ENSMUSG00000029838	-2.7993	0.580499	5.2288e-06	0.000153838	protein_coding	0.60721	0.1333	0.8278	0.0737255	0.525535	0.0491599
Kcnn4	ENSMUSG00000054342	0.570326	0.103298	5.23273e-06	0.000153838	protein_coding	71.5682	111.655	77.3837	109.482	68.8317	102.552
Syt5	ENSMUSG00000004961	2.87016	0.600975	5.24673e-06	0.00015404	protein_coding	0.0491296	0.45683	0.0734781	0.663819	0.0399918	0.333337
Tbc1d30	ENSMUSG00000052302	-1.78994	0.371039	5.31819e-06	0.000155926	protein_coding	0.548672	0.127999	0.354734	0.128429	0.458737	0.124142
Slc9b2	ENSMUSG00000037994	1.28216	0.259976	5.39755e-06	0.000158038	protein_coding	0.560273	1.41885	0.665894	2.07355	0.748429	1.33845
C3ar1	ENSMUSG00000040552	2.57449	0.532872	5.48878e-06	0.000160491	protein_coding	0.0297877	0.097088	0.015937	0.164337	0.0101324	0.119139
Slc5a2	ENSMUSG00000030781	3.02349	0.634757	5.58677e-06	0.000163135	protein_coding	0.027114	0.873594	0.0797925	0.9538	0.0698141	0.15167
Cd68	ENSMUSG00000018774	-0.922753	0.181434	5.68566e-06	0.000165798	protein_coding	10.0577	6.70404	15.6269	7.13788	15.6586	7.84081
Gm6768	ENSMUSG00000021908	-4.22969	0.935151	5.82363e-06	0.000169593	protein_coding	0.214107	0	0.135337	0	0.0595554	0
Hexa	ENSMUSG00000025232	-0.608796	0.112336	5.85486e-06	0.000170272	protein_coding	62.9032	44.14	85.0937	54.9485	75.4317	47.2211
Rdh12	ENSMUSG00000021123	0.84779	0.165263	6.01542e-06	0.000174706	protein_coding	2.51498	4.02571	2.34358	3.83329	2.00292	4.56145
Pdcd4	ENSMUSG00000024975	-0.599932	0.110534	6.03419e-06	0.000175016	protein_coding	155.292	89.3636	139.96	101.684	146.761	100.266
Farp1	ENSMUSG00000025555	-3.3978	0.708086	6.06103e-06	0.000175558	protein_coding	0.101118	0.0081054	0.134045	0.0246077	0.288062	0.00372945
Pigq	ENSMUSG00000025728	0.531715	0.0955473	6.17371e-06	0.000178582	protein_coding	48.043	73.5798	51.4255	80.8824	49.6988	61.3144
Slco3a1	ENSMUSG00000025790	-0.738217	0.141547	6.43287e-06	0.00018583	protein_coding	23.453	12.7522	18.7899	10.9648	19.6249	13.3036
Hba-a1	ENSMUSG00000069919	2.66535	0.570532	6.4797e-06	0.000186933	protein_coding	14.6254	79.202	20.9521	134.839	6.96905	98.493
Mitf	ENSMUSG00000035158	-1.03614	0.207776	6.49821e-06	0.000187216	protein_coding	1.3929	0.581854	1.29911	0.870194	1.48996	0.566707
Tmem121	ENSMUSG00000049036	1.71634	0.358325	6.56876e-06	0.000188996	protein_coding	1.42886	4.23758	1.45494	2.56805	0.931128	6.14543
Gm21188	ENSMUSG00000095609	-3.44318	0.648094	6.5915e-06	0.000189398	protein_coding	0.320558	0	0.806763	0	1.39325	0.136707
Gna12	ENSMUSG00000000149	-0.501106	0.0890778	6.64454e-06	0.000190668	protein_coding	37.1725	26.2579	38.3815	28.4626	37.3496	24.9975
Gm37621	ENSMUSG00000103672	1.17506	0.239026	6.81564e-06	0.000195318	TEC	0.338493	0.666275	0.316232	0.678251	0.261612	0.750766
Map3k14	ENSMUSG00000020941	0.528109	0.0951944	6.83697e-06	0.00019567	protein_coding	6.61936	8.54541	6.09878	8.79632	5.6244	9.14134
Parp9	ENSMUSG00000022906	0.836621	0.163878	6.85166e-06	0.000195831	protein_coding	14.4911	23.4609	17.5142	29.4861	12.7329	27.2211
Kif17	ENSMUSG00000028758	0.741224	0.142774	7.00586e-06	0.000199973	protein_coding	7.41026	12.9025	7.21944	11.6117	8.37186	14.0035
A830080D01Rik	ENSMUSG00000044150	0.553777	0.101078	7.07672e-06	0.000201729	protein_coding	17.8199	23.4803	14.4334	20.6818	15.3534	25.8177
Chst11	ENSMUSG00000034612	0.444731	0.0768116	7.13346e-06	0.000203078	protein_coding	11.8935	15.1968	11.4297	16.4564	11.4023	15.627
Snrpn	ENSMUSG00000102252	2.78392	0.586869	7.58707e-06	0.000215707	protein_coding	0.0351949	0.425234	0.0846191	0.611618	0.0597142	0.341625
Cdc42bpb	ENSMUSG00000021279	-0.63724	0.120149	7.69526e-06	0.000218495	protein_coding	1.82354	1.1225	2.08011	1.3403	1.74466	1.16149
Gm11505	ENSMUSG00000085872	-1.32452	0.274292	7.91923e-06	0.000224559	antisense	5.35901	2.76083	8.91808	3.847	10.4904	3.09986
Dgat2	ENSMUSG00000030747	-1.47517	0.308904	8.0006e-06	0.000226271	protein_coding	0.525163	0.201762	0.668629	0.159395	0.653021	0.287242
C430002N11Rik	ENSMUSG00000101581	2.2927	0.485419	7.99953e-06	0.000226271	processed_transcript	0.0603105	0.414761	0.0974221	0.683811	0.168019	0.605201
Zeb2	ENSMUSG00000026872	-0.533104	0.0970751	8.06236e-06	0.000227719	protein_coding	41.1357	25.4382	33.4524	25.3374	36.7213	26.0913
Gm42923	ENSMUSG00000105134	0.776424	0.151772	8.17621e-06	0.000230633	TEC	1.23453	2.13596	1.02354	1.88714	1.07003	1.70799
Sfmbt2	ENSMUSG00000061186	-1.38128	0.287865	8.62139e-06	0.000242873	protein_coding	0.377484	0.109404	0.336156	0.198511	0.367096	0.0986741
Hoxa3	ENSMUSG00000079560	0.803397	0.158224	8.72995e-06	0.000245611	protein_coding	1.5667	2.83119	1.85662	2.65889	1.45464	3.06314
Bace1	ENSMUSG00000032086	-0.600584	0.112945	9.22938e-06	0.000259324	protein_coding	15.4381	10.7739	18.5644	12.006	15.9242	10.1059
Tmem205	ENSMUSG00000040883	-0.697935	0.135019	9.38207e-06	0.000263271	protein_coding	28.3394	15.7221	29.2882	18.2482	29.5261	19.6284
Cox6b2	ENSMUSG00000051811	0.72212	0.140656	9.60163e-06	0.000269082	protein_coding	121.773	212.706	121.067	204.669	130.35	199.459
Cd33	ENSMUSG00000004609	2.2017	0.475842	1.0061e-05	0.00028159	protein_coding	3.36322	14.9579	2.53695	9.15774	2.75456	18.8251
Apcdd1	ENSMUSG00000071847	1.35634	0.284806	1.01901e-05	0.000284835	protein_coding	2.35532	5.59634	3.19722	6.51629	2.65056	9.21299
Cth	ENSMUSG00000028179	1.51037	0.319966	1.02227e-05	0.000285376	protein_coding	0.160355	0.934889	0.532915	1.14181	0.268788	0.721642
Eya4	ENSMUSG00000010461	2.51	0.538071	1.03762e-05	0.00028893	protein_coding	0.032523	0.231981	0.00420264	0.127024	0.0374059	0.10128
Vamp5	ENSMUSG00000073002	0.638475	0.122195	1.03768e-05	0.00028893	protein_coding	213.639	314.027	242.493	347.416	180.378	330.875
Slfn14	ENSMUSG00000082101	2.67358	0.573438	1.1155e-05	0.000310197	protein_coding	0.013074	0.183932	0.0279745	0.153839	0.0296389	0.164329
Kcnc1	ENSMUSG00000058975	1.46198	0.310324	1.12779e-05	0.000313213	protein_coding	2.2887	5.2152	0.978768	4.32382	1.93662	5.08515
Ttll1	ENSMUSG00000022442	0.618395	0.118156	1.13287e-05	0.000314218	protein_coding	3.87625	5.59013	4.05697	6.53219	3.50421	5.46705
Xaf1	ENSMUSG00000040483	0.971374	0.19872	1.14094e-05	0.00031605	protein_coding	9.12845	20.9567	15.6943	26.2699	10.8042	22.9634
Iqcd	ENSMUSG00000029601	1.29044	0.271581	1.15337e-05	0.000318677	protein_coding	0.625703	1.97373	1.09334	2.56295	0.588834	1.19574
Tmem156	ENSMUSG00000037913	-0.925829	0.188343	1.15269e-05	0.000318677	protein_coding	3.63099	1.61554	2.67754	1.52632	3.8506	2.17233
Cacfd1	ENSMUSG00000015488	0.508098	0.0931229	1.1634e-05	0.000321035	protein_coding	13.2236	16.8761	12.9016	19.1962	13.3826	20.1266
Tcn2	ENSMUSG00000020432	-0.816811	0.163656	1.16847e-05	0.000322023	protein_coding	19.1437	9.31913	17.4337	10.5567	18.312	11.1806
BC100530	ENSMUSG00000071561	4.29776	0.920872	1.2094e-05	0.000332877	protein_coding	0	0.351011	0	0.416434	0	0.854918
Tbc1d8	ENSMUSG00000003134	0.641308	0.123811	1.21424e-05	0.000333784	protein_coding	4.16409	7.36191	4.60564	6.13074	4.66221	7.48364
Trim30d	ENSMUSG00000057596	0.629892	0.121185	1.21666e-05	0.000334024	protein_coding	5.99579	8.78097	5.67757	9.03072	5.71943	9.14009
Slc18a1	ENSMUSG00000036330	3.11003	0.682302	1.23108e-05	0.000337554	protein_coding	0.032307	0.86516	0.112268	0.405702	0.170951	2.15545
Sema4a	ENSMUSG00000028064	-1.2874	0.272201	1.24993e-05	0.000342287	protein_coding	2.33648	1.62277	4.49547	1.52374	5.65716	1.88566
Papss1	ENSMUSG00000028032	-0.431204	0.0758492	1.25301e-05	0.000342696	protein_coding	21.5689	15.6358	19.6851	15.3631	20.8097	15.0166
Rab11fip5	ENSMUSG00000051343	-0.877723	0.178274	1.26586e-05	0.000345772	protein_coding	8.07827	4.13242	6.65972	3.62173	7.74077	4.43291
Rapsn	ENSMUSG00000002104	-1.83698	0.398199	1.30226e-05	0.000355266	protein_coding	6.38578	1.38386	3.01838	0.994695	4.95092	1.47933
Tfrc	ENSMUSG00000022797	0.729177	0.144491	1.31529e-05	0.000358367	protein_coding	35.0271	64.032	44.625	76.927	40.4491	58.5603
Pfkp	ENSMUSG00000021196	-0.52636	0.0980049	1.34632e-05	0.000365896	protein_coding	19.6675	15.1613	23.5565	15.4294	21.8224	14.5295
Tspo2	ENSMUSG00000023995	1.38224	0.294945	1.34618e-05	0.000365896	protein_coding	26.8595	76.8762	30.3385	81.0742	31.8022	78.1794
Nek8	ENSMUSG00000017405	0.690973	0.135898	1.35188e-05	0.000366796	protein_coding	6.76094	9.47982	4.51447	9.69589	5.93395	8.62713
App	ENSMUSG00000022892	-1.44109	0.308664	1.35303e-05	0.000366796	protein_coding	11.3232	3.26203	14.142	5.81834	10.538	3.90313
Klhl18	ENSMUSG00000054792	0.533301	0.0996495	1.36012e-05	0.000368257	protein_coding	8.85658	12.05	8.08831	12.8077	9.02859	12.7449
Pik3cb	ENSMUSG00000032462	0.486002	0.0888047	1.36986e-05	0.000370428	protein_coding	4.77846	7.15373	4.89725	6.27438	4.78744	6.85117
Layn	ENSMUSG00000060594	-0.738268	0.1469	1.38853e-05	0.000375009	protein_coding	3.97611	2.33197	3.57067	2.17145	3.64871	2.20424
Eif2ak2	ENSMUSG00000024079	0.517486	0.0961631	1.40262e-05	0.000377866	protein_coding	15.9242	23.5043	17.7498	24.493	15.5867	22.5734
Ticam2	ENSMUSG00000056130	-0.86184	0.175502	1.40155e-05	0.000377866	protein_coding	13.6316	6.92321	12.9399	6.69595	15.1659	9.26075
Pla2g12a	ENSMUSG00000027999	0.788913	0.158885	1.42849e-05	0.000383619	protein_coding	15.3131	29.4229	19.5703	33.7767	13.803	21.2017
Nedd4	ENSMUSG00000032216	-0.588143	0.112549	1.428e-05	0.000383619	protein_coding	122.802	76.6174	109.582	76.9239	107.01	71.9843
Ccdc157	ENSMUSG00000051427	0.828109	0.167908	1.4293e-05	0.000383619	protein_coding	1.57157	2.63648	1.21677	2.25375	1.20395	2.23564
Ostf1	ENSMUSG00000024725	-0.367254	0.0617872	1.51368e-05	0.000405759	protein_coding	30.9302	24.2901	32.0211	24.8603	31.6881	24.1923
Olfm4	ENSMUSG00000022026	-4.01474	0.912869	1.52188e-05	0.000407452	protein_coding	0.380588	0	0.0790405	0	0.0716878	0
Impdh1	ENSMUSG00000003500	-0.563636	0.107273	1.5301e-05	0.000409144	protein_coding	43.2243	28.3417	42.1518	26.5798	45.1373	33.3029
Ttc38	ENSMUSG00000035944	0.526993	0.0988155	1.53863e-05	0.000410916	protein_coding	5.60687	7.17016	4.90094	8.05099	5.35851	7.65291
Pkdrej	ENSMUSG00000052496	1.83204	0.400122	1.54269e-05	0.000411492	protein_coding	0.0401526	0.144111	0.0310427	0.203576	0.0546714	0.114734
Podnl1	ENSMUSG00000012889	-2.57637	0.56969	1.5588e-05	0.000415275	protein_coding	0.988087	0.0801716	0.253837	0.0430073	0.692402	0.161357
Fndc3b	ENSMUSG00000039286	-1.06601	0.223941	1.57379e-05	0.000418752	protein_coding	4.39271	1.70487	4.31029	2.95372	4.7422	1.71185
Eif4e3	ENSMUSG00000093661	-0.775764	0.156695	1.59319e-05	0.000423391	protein_coding	16.5576	8.24871	17.0341	9.44847	16.1301	11.264
Phldb2	ENSMUSG00000033149	-1.80543	0.39547	1.62331e-05	0.000430866	protein_coding	0.752734	0.129149	0.835381	0.31522	0.400027	0.0984667
Mtus1	ENSMUSG00000045636	-1.00666	0.21054	1.62926e-05	0.000431914	protein_coding	3.3246	1.79663	4.58228	3.11736	5.64601	1.76632
Stard10	ENSMUSG00000030688	-0.738392	0.148249	1.63729e-05	0.000433509	protein_coding	43.0824	23.8429	48.5002	33.6669	40.7828	21.6228
Mib2	ENSMUSG00000029060	-0.798751	0.162554	1.69343e-05	0.000447826	protein_coding	22.4462	14.421	30.9098	15.649	21.1401	12.6316
Bsn	ENSMUSG00000032589	-0.620566	0.121109	1.70127e-05	0.000449347	protein_coding	4.59422	3.18079	4.6535	2.47964	4.79388	3.46316
Pax9	ENSMUSG00000001497	1.41991	0.306679	1.70667e-05	0.000450222	protein_coding	0.123317	0.339711	0.0659748	0.325033	0.152049	0.254492
Tcf7l2	ENSMUSG00000024985	0.909869	0.18857	1.72716e-05	0.000455024	protein_coding	1.97251	3.79907	1.84244	3.78382	2.68567	4.65613
Abcb9	ENSMUSG00000029408	0.975255	0.204015	1.72909e-05	0.000455024	protein_coding	0.706292	1.72914	0.755626	1.86823	0.872236	0.998278
Fchsd2	ENSMUSG00000030691	0.468414	0.0858075	1.74565e-05	0.000458823	protein_coding	19.586	26.4816	18.0389	25.474	19.4843	27.0919
Gas2l1	ENSMUSG00000034201	0.922981	0.191876	1.76003e-05	0.000462041	protein_coding	1.78388	3.28675	2.08182	4.26703	1.50303	2.68551
Nt5dc1	ENSMUSG00000039480	0.533813	0.101106	1.7646e-05	0.000462676	protein_coding	18.9611	24.1707	16.3639	23.9013	16.591	27.1743
Cgref1	ENSMUSG00000029161	-1.64278	0.358706	1.76957e-05	0.000463416	protein_coding	1.34538	0.349104	1.06604	0.280485	1.23213	0.516854
Ttc39a	ENSMUSG00000028555	-1.80901	0.400024	1.78242e-05	0.000466217	protein_coding	0.425819	0.177176	1.06773	0.0927397	0.498997	0.316694
Pde4a	ENSMUSG00000032177	-0.444599	0.0804368	1.82065e-05	0.000475639	protein_coding	12.5762	9.37554	11.2208	8.69738	12.4811	8.57518
Snx22	ENSMUSG00000039452	1.35083	0.292665	1.85715e-05	0.000484588	protein_coding	0.54431	1.41454	0.658216	2.1016	0.563527	1.0659
Dpf2	ENSMUSG00000024826	-0.315147	0.050267	1.85958e-05	0.000484635	protein_coding	92.6136	68.3038	87.6142	73.4019	88.4628	74.206
Apln	ENSMUSG00000037010	-1.3392	0.289806	1.89312e-05	0.000492783	protein_coding	0.781973	0.282762	0.764405	0.269057	0.549219	0.266251
Nck2	ENSMUSG00000066877	0.493003	0.0919411	1.89937e-05	0.000493814	protein_coding	8.41104	12.427	9.38433	11.4069	7.77879	12.2144
Sash1	ENSMUSG00000015305	-0.771028	0.157033	1.91168e-05	0.000496417	protein_coding	1.94764	1.07786	1.51268	0.999698	2.07024	1.15438
Pkn3	ENSMUSG00000026785	-0.743642	0.150757	1.93444e-05	0.000501723	protein_coding	12.7389	7.34757	9.73357	7.31278	12.5931	6.2232
Smap1	ENSMUSG00000026155	0.446527	0.081177	1.95041e-05	0.000505256	protein_coding	24.0803	32.6504	27.7367	36.2569	24.8892	35.6596
Sh2d4a	ENSMUSG00000053886	-1.3003	0.281487	1.96532e-05	0.000508509	protein_coding	2.63086	0.970072	2.36607	0.570294	2.73527	1.55813
Myom1	ENSMUSG00000024049	-1.37643	0.299485	1.9973e-05	0.000516165	protein_coding	2.98792	1.04415	1.41435	0.863432	2.90442	0.858101
Ighv5-9-1	ENSMUSG00000095210	0.875764	0.804942	2.03631e-05	0.000525617	IG_V_gene	0	0	0	0	0	10.0118
Gid8	ENSMUSG00000027573	0.36481	0.0622024	2.05768e-05	0.000530499	protein_coding	43.2948	54.2506	44.6102	54.7998	39.9999	55.7739
Adora2b	ENSMUSG00000018500	1.8002	0.398163	2.0671e-05	0.00053229	protein_coding	0.324154	1.13602	0.415609	0.897533	0.276502	1.6498
Tmem26	ENSMUSG00000060044	-2.40758	0.536969	2.08268e-05	0.000535663	protein_coding	0.163866	0.0821864	0.300152	0.0278221	0.437462	0.0468179
Ptdss2	ENSMUSG00000025495	0.68103	0.136693	2.10449e-05	0.000540629	protein_coding	15.7027	22.2637	17.3377	31.6046	14.6574	22.7535
Rab17	ENSMUSG00000026304	-1.2242	0.264837	2.18567e-05	0.000560814	protein_coding	3.08919	1.09316	2.92285	1.24486	2.48015	1.2597
Ctbs	ENSMUSG00000028189	0.500908	0.0945894	2.22992e-05	0.00057149	protein_coding	3.72892	4.91061	3.22165	5.14561	3.95493	5.32753
Mgst3	ENSMUSG00000026688	1.15809	0.249978	2.25203e-05	0.000576471	protein_coding	5.98554	13.2008	7.69819	20.3203	4.93825	8.50577
Zfp111	ENSMUSG00000087598	-0.757873	0.155349	2.25739e-05	0.00057716	protein_coding	7.77393	4.90288	5.99098	3.31157	6.59187	3.83127
Lxn	ENSMUSG00000047557	-0.633415	0.126154	2.33438e-05	0.000596138	protein_coding	15.9641	9.28831	17.3653	10.8363	14.344	10.5626
Clec9a	ENSMUSG00000046080	-2.53033	0.571512	2.35988e-05	0.000601938	protein_coding	0.954833	0.396107	2.57764	0.639132	6.15997	0.446882
Bag3	ENSMUSG00000030847	-0.520538	0.0995316	2.36327e-05	0.000602091	protein_coding	5.78237	4.26317	7.32266	4.58332	5.81183	4.33222
Mapkapk2	ENSMUSG00000016528	-0.477605	0.0893973	2.38145e-05	0.000606005	protein_coding	102.318	69.0995	115.378	86.6721	118.306	85.3589
Cdh1	ENSMUSG00000000303	-1.38095	0.303346	2.40919e-05	0.000612342	protein_coding	0.92871	0.223561	0.344152	0.223295	0.594967	0.259318
Sema4b	ENSMUSG00000030539	0.443213	0.0813058	2.4126e-05	0.000612488	protein_coding	5.56036	7.8433	6.27509	8.10558	6.14094	8.48329
A530040E14Rik	ENSMUSG00000072109	-1.10453	0.238038	2.41588e-05	0.000612601	antisense	2.83442	1.1857	2.97597	1.38669	2.73378	1.36549
Adamts6	ENSMUSG00000046169	1.0309	0.220641	2.42844e-05	0.000615063	protein_coding	0.932791	2.08263	0.736287	1.63208	1.01284	1.79936
Nsg2	ENSMUSG00000020297	2.25596	0.507712	2.47406e-05	0.000625423	protein_coding	0.316372	1.44644	0.395395	0.763265	0.294608	2.97713
Gfra4	ENSMUSG00000027316	1.99448	0.447147	2.47515e-05	0.000625423	protein_coding	0.319531	1.14383	0.478361	1.58218	0.22203	1.54998
Chml	ENSMUSG00000078185	-0.473099	0.0885273	2.48306e-05	0.000626689	protein_coding	4.28322	3.19815	4.58462	3.05114	4.37765	3.29117
Arl5a	ENSMUSG00000036093	0.586774	0.115641	2.53377e-05	0.000638741	protein_coding	14.1354	21.7489	15.9363	26.5049	15.0853	19.6325
Gas7	ENSMUSG00000033066	-0.731151	0.150015	2.53807e-05	0.000639078	protein_coding	0.652744	0.514331	0.76676	0.504449	0.966167	0.412582
Uaca	ENSMUSG00000034485	-1.25294	0.273918	2.55878e-05	0.000643541	protein_coding	1.42084	0.502792	1.51653	0.542544	1.30856	0.714751
2001-09-01	ENSMUSG00000000486	0.754971	0.155798	2.5866e-05	0.00064978	protein_coding	60.2767	95.3351	51.2157	69.8266	52.5429	112.461
St8sia6	ENSMUSG00000003418	-2.05699	0.465435	2.60907e-05	0.000654664	protein_coding	6.41504	1.12777	2.65953	0.987907	5.36471	1.12804
Mpst	ENSMUSG00000071711	-0.552015	0.107576	2.62049e-05	0.000656766	protein_coding	31.025	21.3353	34.2211	24.1155	29.8721	19.3484
Rffl	ENSMUSG00000020696	0.379578	0.0665649	2.65141e-05	0.000663744	protein_coding	18.6377	22.0852	16.2212	23.9344	17.5236	22.1288
Sbspon	ENSMUSG00000032719	3.0765	0.69728	2.65624e-05	0.000664096	protein_coding	0.0658986	0.921557	0.121723	0.733877	0.0814239	1.19767
Pced1a	ENSMUSG00000037773	-0.414915	0.0749907	2.65897e-05	0.000664096	protein_coding	11.6257	8.74599	12.2518	9.48016	12.7245	9.18424
Mapk12	ENSMUSG00000022610	-2.13872	0.482005	2.66707e-05	0.000665348	protein_coding	0.802917	0.178858	0.462703	0.0618226	0.6122	0.164831
Pglyrp2	ENSMUSG00000079563	1.23999	0.271819	2.70463e-05	0.00067394	protein_coding	12.1857	25.4218	11.4234	22.5538	8.09946	27.9303
Thbs2	ENSMUSG00000023885	-4.44661	0.947122	2.72148e-05	0.000677357	protein_coding	0.312727	0	0.0972703	0	0.305642	0.0152743
Mcemp1	ENSMUSG00000013974	-1.33481	0.294934	2.74007e-05	0.000681198	protein_coding	0.493773	0.130968	0.50211	0.298954	0.796758	0.241561
Edn3	ENSMUSG00000027524	2.19368	0.495718	2.76737e-05	0.000687194	protein_coding	0.110134	0.608585	0.106394	0.395093	0.106771	0.575353
Dgkd	ENSMUSG00000070738	-0.345133	0.0585481	2.81332e-05	0.000697801	protein_coding	35.7426	26.8181	34.8962	27.7001	35.2571	28.8278
Lrp8	ENSMUSG00000028613	-0.674664	0.137393	2.84502e-05	0.000704853	protein_coding	9.71649	5.9116	9.32548	5.64494	9.34765	6.19746
Bcl2l11	ENSMUSG00000027381	0.388727	0.0690784	2.89899e-05	0.0007174	protein_coding	6.01724	7.63965	5.79438	8.57296	6.53131	7.74972
Gem	ENSMUSG00000028214	1.15993	0.253797	2.9427e-05	0.000727383	protein_coding	2.65859	5.74272	2.52613	3.93429	2.15408	6.91169
Rcn3	ENSMUSG00000019539	0.852967	0.180397	2.95108e-05	0.00072862	protein_coding	17.8799	25.899	14.1126	24.785	12.5513	30.1493
Ugcg	ENSMUSG00000028381	0.462954	0.087069	3.04102e-05	0.000749111	protein_coding	44.2905	60.7727	47.208	62.2704	44.1363	64.0086
Il27	ENSMUSG00000044701	-2.8933	0.644717	3.03865e-05	0.000749111	protein_coding	0.553699	0.0455727	0.295069	0.0900449	0.623438	0.0210492
Kctd21	ENSMUSG00000044952	-0.888922	0.189449	3.10139e-05	0.000763112	protein_coding	1.07643	0.59589	1.23392	0.71421	1.23072	0.586513
Npr1	ENSMUSG00000027931	-1.98738	0.452895	3.1396e-05	0.000770755	protein_coding	1.18206	0.0940396	0.652899	0.329805	0.733323	0.208012
Edem2	ENSMUSG00000038312	-0.385505	0.0686011	3.1373e-05	0.000770755	protein_coding	36.7743	27.8667	39.107	30.8764	37.5303	28.0177
Hsd3b7	ENSMUSG00000042289	0.670948	0.137295	3.16371e-05	0.000775793	protein_coding	69.8835	99.6045	63.9905	117.252	59.3141	91.3062
Gm37261	ENSMUSG00000103527	1.87614	0.427003	3.18368e-05	0.000779802	TEC	0.235676	1.72607	0.55644	1.42984	0.295913	1.07536
Glis3	ENSMUSG00000052942	-2.12163	0.48627	3.19115e-05	0.000780746	protein_coding	0.341099	0.12917	0.246225	0.0911142	0.565936	0.0345055
Cyp11a1	ENSMUSG00000032323	-1.6341	0.369526	3.22671e-05	0.000788553	protein_coding	0.807821	0.209142	0.554528	0.264515	0.636015	0.150047
Dscr3	ENSMUSG00000022898	-0.359336	0.0624148	3.23309e-05	0.000789218	protein_coding	16.2135	12.563	16.6399	12.8341	16.3819	12.9681
Gm20422	ENSMUSG00000092544	2.42858	0.559157	3.2553e-05	0.000793742	protein_coding	0.231036	1.99434	0.236334	1.25396	0.311368	1.51843
4931406C07Rik	ENSMUSG00000031938	0.468228	0.0886756	3.26493e-05	0.000795191	protein_coding	13.0599	15.8948	12.6259	17.9509	12.4442	18.9288
Neurl1a	ENSMUSG00000006435	-1.52839	0.342845	3.2868e-05	0.000799615	protein_coding	0.439173	0.185354	0.500886	0.159335	0.516882	0.150545
Samd4	ENSMUSG00000021838	2.21271	0.508905	3.29297e-05	0.000800214	protein_coding	0.0484153	0.503636	0.161952	0.890319	0.139557	0.332433
Gm20507	ENSMUSG00000092412	-0.949364	0.204819	3.30258e-05	0.000801647	processed_transcript	1.78495	0.783281	1.26443	0.826895	2.05183	1.00976
Lrrc8c	ENSMUSG00000054720	0.510475	0.0989308	3.30811e-05	0.000802087	protein_coding	15.8997	19.9621	13.3204	21.576	13.2454	18.9983
Psat1	ENSMUSG00000024640	-0.538844	0.105874	3.36601e-05	0.00081521	protein_coding	79.5774	51.5718	82.7496	59.1389	82.2	57.4391
Atp13a2	ENSMUSG00000036622	-0.577381	0.115214	3.38683e-05	0.000819331	protein_coding	84.1179	53.8574	76.6914	48.0035	83.8888	61.957
Hmga2	ENSMUSG00000056758	1.19571	0.264584	3.39666e-05	0.00082079	protein_coding	6.45513	13.1308	5.26008	11.0251	5.1354	14.9181
Shroom4	ENSMUSG00000068270	-1.06247	0.232311	3.43191e-05	0.000828381	protein_coding	0.605795	0.229646	0.524329	0.328603	0.596182	0.261211
Camsap3	ENSMUSG00000044433	-0.80912	0.171346	3.45643e-05	0.000833366	protein_coding	1.37598	0.987819	1.81319	0.919527	1.53509	0.777857
Gm867	ENSMUSG00000050157	3.41621	0.71377	3.49001e-05	0.000840523	antisense	0.044618	0.275806	0	0.435904	0	0.1697
Tfec	ENSMUSG00000029553	-0.830331	0.176819	3.57072e-05	0.000859003	protein_coding	12.0031	6.09735	15.2428	8.99905	12.7724	7.30765
2210404O09Rik	ENSMUSG00000078546	-0.909308	0.195971	3.58203e-05	0.000860764	protein_coding	4.98558	2.46761	4.91841	2.17124	4.28885	2.89007
Entpd3	ENSMUSG00000041608	1.8941	0.43333	3.64713e-05	0.000875432	protein_coding	0.149435	0.579684	0.238528	0.554703	0.0896581	0.709497
Notch3	ENSMUSG00000038146	1.5507	0.351105	3.65321e-05	0.000875919	protein_coding	0.132642	0.336889	0.142	0.568558	0.114221	0.263093
Gp1ba	ENSMUSG00000050675	0.848577	0.181655	3.72233e-05	0.000891501	protein_coding	8.29614	12.5453	6.16504	13.7066	7.41184	13.292
Btnl10	ENSMUSG00000020490	2.11736	0.490511	3.73578e-05	0.000893729	protein_coding	0.499342	1.95195	0.699744	4.73582	0.399501	0.852435
Hlx	ENSMUSG00000039377	-0.85953	0.184395	3.75387e-05	0.000896071	protein_coding	4.93979	3.61416	6.07311	2.49487	7.15826	3.87322
Dnajb3	ENSMUSG00000081984	1.07976	0.237865	3.75003e-05	0.000896071	protein_coding	1.10439	1.67176	0.759533	2.26	0.914845	1.99104
Cytip	ENSMUSG00000026832	0.633879	0.129652	3.78411e-05	0.000902291	protein_coding	19.8688	25.4749	16.1011	25.0634	17.2099	32.1242
Ckm	ENSMUSG00000030399	-1.95227	0.450414	3.8268e-05	0.000911463	protein_coding	0.703475	0.134088	0.517311	0.182429	0.932842	0.204335
Trim45	ENSMUSG00000033233	-0.589963	0.119645	4.15069e-05	0.000987515	protein_coding	2.96255	2.05942	2.63371	1.97567	2.65016	1.44876
Traf4	ENSMUSG00000017386	0.82642	0.177451	4.17558e-05	0.000992345	protein_coding	5.64193	10.3765	7.58594	12.9571	4.71761	8.62688
Ppm1f	ENSMUSG00000026181	-0.451923	0.0859326	4.18267e-05	0.000992935	protein_coding	20.8064	14.6406	21.2929	15.6205	22.3631	16.8326
Gm43041	ENSMUSG00000104563	0.662272	0.137539	4.28412e-05	0.0010159	TEC	3.50459	5.53133	3.002	5.10818	2.68857	3.97477
Ppm1e	ENSMUSG00000046442	0.838136	0.180591	4.30166e-05	0.00101894	protein_coding	1.23813	2.50174	1.02784	1.65438	1.40069	2.42261
Gata2	ENSMUSG00000015053	-0.64047	0.132279	4.34192e-05	0.00102735	protein_coding	183.061	101.212	169.882	110.178	151.79	111.883
Adcy9	ENSMUSG00000005580	-0.727567	0.153782	4.43153e-05	0.00104626	protein_coding	4.48781	2.45613	3.2211	2.17424	3.41074	2.07564
Fam222a	ENSMUSG00000041930	-1.25154	0.281813	4.42804e-05	0.00104626	protein_coding	0.531306	0.180418	0.466433	0.252156	0.516989	0.191683
Sdsl	ENSMUSG00000029596	-0.631457	0.130459	4.57585e-05	0.00107915	protein_coding	53.959	35.9691	46.8282	29.689	46.1007	29.0622
Kdelc1	ENSMUSG00000026047	-0.403403	0.074563	4.68781e-05	0.00110435	protein_coding	22.3851	15.7212	23.321	18.0802	22.0456	17.3864
Ttll9	ENSMUSG00000074673	-2.24478	0.526542	4.77674e-05	0.00112407	protein_coding	0.629186	0.2219	1.24634	0.0276818	0.652514	0.240981
Trim30c	ENSMUSG00000078616	1.87707	0.434571	4.79143e-05	0.00112507	protein_coding	0.328825	1.13702	0.314811	1.22004	0.199836	0.893135
Tnfsf13os	ENSMUSG00000085890	-0.966077	0.213258	4.7886e-05	0.00112507	antisense	9.25298	4.32249	12.3596	6.35293	8.0832	4.39041
Depdc7	ENSMUSG00000027173	-1.3803	0.314874	4.80973e-05	0.00112814	protein_coding	1.14176	0.506857	2.18552	0.851046	1.61863	0.510623
Gm20658	ENSMUSG00000093765	2.39295	0.560729	4.90434e-05	0.00114909	processed_transcript	0.11997	0.653444	0.0988597	0.257426	0.0556347	0.74541
Trp53i11	ENSMUSG00000068735	0.931367	0.205129	4.9905e-05	0.001168	protein_coding	6.29009	11.6415	7.40479	9.14703	5.10068	15.2854
RP23-325D10.4	ENSMUSG00000108402	0.665966	0.139635	4.99716e-05	0.0011683	TEC	1.81126	2.72991	1.91039	3.15611	1.62984	2.62701
Ubxn2a	ENSMUSG00000020634	0.381709	0.0695051	5.02295e-05	0.00117305	protein_coding	19.8695	24.79	19.2151	27.3289	18.978	23.5468
Spocd1	ENSMUSG00000028784	-3.50357	0.748691	5.02913e-05	0.00117323	protein_coding	0.211608	0	0.235926	0	0.112371	0.0315176
Them7	ENSMUSG00000055312	-1.48362	0.341281	5.04244e-05	0.00117472	protein_coding	2.27847	0.573081	2.15717	0.598853	1.73872	0.981771
Slc31a2	ENSMUSG00000066152	-0.698252	0.147679	5.04641e-05	0.00117472	protein_coding	3.93738	2.69002	4.54835	3.2726	5.46607	2.59046
Ube2cbp	ENSMUSG00000032415	-0.579113	0.118319	5.08795e-05	0.00118311	protein_coding	6.05024	3.6608	5.32217	3.56301	5.27701	3.92652
Rassf10	ENSMUSG00000098132	2.31725	0.530682	5.10311e-05	0.00118536	protein_coding	0	0.0402703	0.0347082	0.122699	0.00630361	0.0741422
Tsc22d1	ENSMUSG00000022010	0.666861	0.14011	5.15151e-05	0.00119403	protein_coding	57.502	82.488	53.6935	84.8717	57.8833	101.577
Adrbk2	ENSMUSG00000042249	-0.733431	0.156573	5.15004e-05	0.00119403	protein_coding	23.0725	13.0709	15.7184	10.8621	20.9655	11.9175
Map7d1	ENSMUSG00000028849	-0.58516	0.12	5.22335e-05	0.00120938	protein_coding	27.3853	17.5058	29.2147	18.8605	29.5649	20.9923
Ltbp4	ENSMUSG00000040488	-2.42513	0.566701	5.2417e-05	0.00121233	protein_coding	0.340789	0.058706	0.365892	0.0507921	0.249652	0.0531176
Kcnab3	ENSMUSG00000018470	1.59276	0.36953	5.34054e-05	0.00123387	protein_coding	0.280653	0.854203	0.216339	0.537839	0.39104	1.35474
Rab27b	ENSMUSG00000024511	-1.05037	0.235729	5.45207e-05	0.00125829	protein_coding	15.4369	5.88372	10.8925	6.17064	12.2672	6.42809
Samd11	ENSMUSG00000096351	1.58022	0.367453	5.59439e-05	0.00128976	protein_coding	0.120668	0.291471	0.115446	0.398283	0.0690433	0.268432
Athl1	ENSMUSG00000062031	0.472816	0.092595	5.6218e-05	0.00129469	protein_coding	18.1645	22.9801	16.3484	23.3434	16.8768	25.0469
Eps15	ENSMUSG00000028552	-0.362893	0.0653056	5.64972e-05	0.00129974	protein_coding	28.4969	20.7581	27.8923	23.0089	28.7061	22.3702
Rinl	ENSMUSG00000051735	-0.694557	0.147888	5.73465e-05	0.00131787	protein_coding	19.975	11.1401	22.0591	13.1344	18.8883	13.2845
Il12rb2	ENSMUSG00000018341	0.798338	0.173707	5.75989e-05	0.00132226	protein_coding	3.26887	5.11638	2.69656	4.88374	2.93053	5.52772
Ssfa2	ENSMUSG00000027007	-0.409115	0.076893	5.77855e-05	0.00132514	protein_coding	7.23623	5.37226	7.35331	5.03528	7.12989	5.95337
Flt3l	ENSMUSG00000089989	0.563236	0.115335	5.85308e-05	0.0013408	protein_coding	12.9795	17.9363	11.159	16.9324	10.0032	15.7538
Slc25a12	ENSMUSG00000027010	0.519403	0.104448	5.8787e-05	0.00134524	protein_coding	37.8027	49.0592	40.0252	55.8643	36.5006	59.0885
Stard3	ENSMUSG00000018167	-0.430962	0.0824818	5.96342e-05	0.00136319	protein_coding	27.3828	20.5357	29.0805	19.7621	29.0321	23.1017
P2ry2	ENSMUSG00000032860	0.707247	0.151485	6.04144e-05	0.00137956	protein_coding	5.69278	8.93598	5.71196	8.22538	5.40165	10.355
Rbpms2	ENSMUSG00000032387	-1.09944	0.249334	6.06235e-05	0.00138287	protein_coding	8.55327	3.70713	7.1829	3.13525	7.09001	3.71939
Irf7	ENSMUSG00000025498	1.67022	0.392721	6.20853e-05	0.00141472	protein_coding	5.92766	21.372	10.503	28.1869	5.25996	22.2647
Gdf3	ENSMUSG00000030117	1.57376	0.369141	6.3052e-05	0.00143523	protein_coding	3.99062	12.2287	6.99273	20.9329	3.47339	11.3446
Cebpa	ENSMUSG00000034957	-0.868002	0.192153	6.32049e-05	0.0014372	protein_coding	44.6991	20.5097	47.5398	30.2877	45.9456	24.5521
Kalrn	ENSMUSG00000061751	-0.810975	0.177916	6.3778e-05	0.0014487	protein_coding	4.69649	1.90398	3.86228	2.6463	4.44005	2.82734
Ogfrl1	ENSMUSG00000026158	-0.456518	0.0892595	6.44119e-05	0.00146003	protein_coding	36.3297	25.5107	35.1146	25.9824	38.5646	28.6233
Gm5960	ENSMUSG00000099775	-1.91902	0.449784	6.43647e-05	0.00146003	unprocessed_pseudogene	1.75192	0.595476	1.70008	0.0674106	1.20567	0.555415
Nuak1	ENSMUSG00000020032	1.08672	0.247228	6.5314e-05	0.00147892	protein_coding	0.770622	1.42627	0.461271	1.36089	0.652686	1.2526
Ctnna1	ENSMUSG00000037815	0.288901	0.047343	6.57899e-05	0.00148658	protein_coding	30.7197	36.5341	32.0104	37.8407	29.8906	38.8101
Nrarp	ENSMUSG00000078202	0.845524	0.186953	6.57662e-05	0.00148658	protein_coding	3.15851	4.82359	2.15105	3.95496	2.21132	4.82295
Dmd	ENSMUSG00000045103	-1.29972	0.301089	6.63566e-05	0.00149781	protein_coding	2.61266	0.897866	1.59166	0.639004	1.65955	0.80687
Cap2	ENSMUSG00000021373	-1.34454	0.311538	6.64435e-05	0.00149821	protein_coding	0.828882	0.293822	0.716489	0.351494	0.680566	0.218538
Rgcc	ENSMUSG00000022018	0.988508	0.223174	6.66524e-05	0.00150135	protein_coding	7.62796	13.0203	7.67541	13.5782	6.22741	16.5039
Dhdh	ENSMUSG00000011382	-0.481359	0.0957483	6.75598e-05	0.0015202	protein_coding	8.18546	5.75991	8.6376	6.8017	9.98078	6.58212
Uros	ENSMUSG00000030979	0.807848	0.177828	6.76459e-05	0.00152055	protein_coding	9.8026	18.3965	11.9096	23.2451	9.42049	13.0653
Anpep	ENSMUSG00000039062	-2.45979	0.590119	6.77319e-05	0.0015209	protein_coding	0.365061	0.181597	0.994059	0.0514895	0.462971	0.0679569
Ttll12	ENSMUSG00000016757	0.508991	0.102737	6.80215e-05	0.00152265	protein_coding	24.3996	37.5966	30.3078	42.0708	24.9606	33.7914
Apaf1	ENSMUSG00000019979	-0.445142	0.0866822	6.79017e-05	0.00152265	protein_coding	14.1726	9.58899	13.4774	10.3792	14.2278	10.7723
Tor3a	ENSMUSG00000060519	-0.701796	0.151196	6.79857e-05	0.00152265	protein_coding	17.7848	10.2858	22.3005	13.8226	19.0862	12.171
Gimap7	ENSMUSG00000043931	1.94216	0.461013	6.82921e-05	0.00152712	protein_coding	1.32112	4.87467	1.3744	3.60181	1.30131	7.76131
Btbd3	ENSMUSG00000062098	-0.769245	0.168476	7.04513e-05	0.00157378	protein_coding	2.70573	1.58629	3.06804	1.41912	2.846	2.04144
Slc6a8	ENSMUSG00000019558	-1.52974	0.359859	7.06463e-05	0.0015765	protein_coding	0.630664	0.251618	0.591216	0.316141	1.02346	0.181144
Abtb2	ENSMUSG00000032724	1.19237	0.275257	7.0952e-05	0.00158005	protein_coding	0.365793	0.75823	0.225218	0.607416	0.331452	0.758436
Tgm2	ENSMUSG00000037820	1.36851	0.319686	7.09198e-05	0.00158005	protein_coding	3.45056	10.043	5.21715	10.6468	2.6492	9.15334
Slc30a10	ENSMUSG00000026614	3.25447	0.791598	7.17577e-05	0.00159635	protein_coding	0.013568	0.0876373	0.0145222	0.391374	0.00738791	0.065129
Ms4a2	ENSMUSG00000024680	-1.00373	0.227949	7.23302e-05	0.00160743	protein_coding	42.2268	13.4155	19.8472	19.013	30.9039	13.5743
Rgs7bp	ENSMUSG00000021719	1.46272	0.343472	7.25736e-05	0.00160994	protein_coding	0.652188	1.52908	0.343211	1.16246	0.558578	1.69576
Bcl3	ENSMUSG00000053175	1.00657	0.228683	7.25925e-05	0.00160994	protein_coding	4.07912	7.93304	4.9011	8.94677	4.06204	9.52566
Bcl2l15	ENSMUSG00000044165	3.01901	0.751256	7.42064e-05	0.00164405	protein_coding	0.151645	1.3495	0.00956658	2.46248	0.192297	0.144984
Exoc3l	ENSMUSG00000043251	-0.709048	0.153927	7.52028e-05	0.00166441	protein_coding	3.55393	2.00202	2.7842	1.67921	3.1049	2.09432
Mapkapk3	ENSMUSG00000032577	-0.436647	0.0851019	7.57145e-05	0.00167153	protein_coding	63.4339	48.3751	68.6497	55.0879	75.3838	49.6974
Snrk	ENSMUSG00000038145	-0.429986	0.0834191	7.57567e-05	0.00167153	protein_coding	14.9818	11.738	15.5605	10.842	15.3878	11.5062
Gm42546	ENSMUSG00000106714	1.11669	0.257373	7.56894e-05	0.00167153	TEC	0.478502	1.09208	0.368388	0.793957	0.398812	0.859999
Etl4	ENSMUSG00000036617	-2.73773	0.656081	7.67371e-05	0.00169143	protein_coding	0.231765	0.00659325	0.283866	0.0437741	0.185885	0.0348876
Mgat5	ENSMUSG00000036155	-0.481723	0.0966436	7.75735e-05	0.00170812	protein_coding	28.7764	18.8224	25.0886	18.633	28.8427	21.7338
Psd3	ENSMUSG00000030465	-0.82079	0.182605	7.78975e-05	0.00171351	protein_coding	9.9301	4.57093	5.53881	4.22485	8.282	4.59706
Nol4	ENSMUSG00000041923	-3.05786	0.730109	8.15681e-05	0.00179242	protein_coding	0.42636	0.021629	0.144895	0.0284771	0.134386	0.0132778
Ifitm7	ENSMUSG00000065968	-1.4396	0.340442	8.1701e-05	0.00179352	protein_coding	3.24257	0.905446	2.62153	1.97819	4.06907	0.653724
Postn	ENSMUSG00000027750	2.87343	0.68948	8.25931e-05	0.00181126	protein_coding	0.219111	2.05663	0.139381	0.399748	0.123221	1.86287
Osgin1	ENSMUSG00000074063	1.28754	0.301774	8.28639e-05	0.00181535	protein_coding	0.51986	1.63993	0.662301	1.02872	0.481875	1.4639
Ptger4	ENSMUSG00000039942	0.653813	0.140926	8.40222e-05	0.00183886	protein_coding	5.35037	7.80997	6.11016	9.79275	5.63526	9.33469
Arpp21	ENSMUSG00000032503	1.82298	0.438458	8.48326e-05	0.00185471	protein_coding	0.545505	2.31771	0.794301	1.18544	0.785595	4.40824
Cdk18	ENSMUSG00000026437	-1.296	0.304657	8.56395e-05	0.00187046	protein_coding	2.58481	1.20314	3.17372	0.689547	1.85295	1.17516
Hbq1b	ENSMUSG00000073063	3.18509	0.737232	8.58841e-05	0.00187391	protein_coding	0.082511	0.416967	0.0980222	1.03011	0	1.01724
Relt	ENSMUSG00000008318	0.661241	0.143052	8.62735e-05	0.0018805	protein_coding	15.2116	23.9724	15.5204	21.584	13.6326	24.7724
Cep70	ENSMUSG00000056267	0.391636	0.0743776	8.76103e-05	0.00190771	protein_coding	17.8232	23.4769	18.3522	23.7135	16.8159	22.3695
Rab34	ENSMUSG00000002059	-1.5641	0.374332	8.88977e-05	0.0019333	protein_coding	1.16497	0.55612	1.67925	0.443336	1.23441	0.342848
Cpeb2	ENSMUSG00000039782	-0.777524	0.173038	8.89644e-05	0.0019333	protein_coding	1.17799	0.716252	1.03188	0.775373	1.35896	0.583795
Natd1	ENSMUSG00000018931	0.546408	0.114016	8.9372e-05	0.0019402	protein_coding	2.81553	3.9676	2.80302	4.40757	2.79591	3.91968
Homer3	ENSMUSG00000003573	-0.560526	0.117688	9.02627e-05	0.00195757	protein_coding	42.7076	27.4234	37.299	27.2341	40.7849	27.1503
Htatip2	ENSMUSG00000039745	0.440359	0.0870028	9.07531e-05	0.00196623	protein_coding	14.0016	18.8572	15.0272	20.655	13.285	17.9503
Tstd3	ENSMUSG00000028251	0.664264	0.144421	9.19251e-05	0.00198962	protein_coding	3.31155	5.30861	3.78251	7.3376	4.04422	4.9698
Tmem63a	ENSMUSG00000026519	-0.401897	0.0772372	9.21564e-05	0.00199263	protein_coding	18.7771	14.1285	19.106	13.9418	17.7126	14.0093
Draxin	ENSMUSG00000029005	-2.21327	0.53426	9.28879e-05	0.00200643	protein_coding	0.174315	0.0227888	0.0785503	0.0240008	0.158168	0.0349501
Msra	ENSMUSG00000054733	-0.4596	0.0921106	9.3892e-05	0.00202609	protein_coding	23.1291	15.6294	24.4876	16.8264	22.6924	18.6438
Txnrd2	ENSMUSG00000075704	0.601565	0.128533	9.42208e-05	0.00203116	protein_coding	20.6065	33.5899	22.3579	37.9634	20.5296	24.9464
Gpr18	ENSMUSG00000050350	1.29375	0.305684	9.54635e-05	0.00205589	protein_coding	1.08246	2.98274	1.34526	2.61141	1.42874	3.98736
Il5ra	ENSMUSG00000005364	-1.68095	0.406365	9.59345e-05	0.00206398	protein_coding	0.742261	0.194389	0.223624	0.0754542	0.357093	0.129308
Aoc1	ENSMUSG00000029811	2.0496	0.497484	9.71415e-05	0.00208786	protein_coding	0.0740021	0.394349	0.0786176	0.371498	0.0725882	0.245792
Nin	ENSMUSG00000021068	-0.455299	0.0912567	9.80615e-05	0.00210554	protein_coding	18.6005	13.3859	17.303	13.4763	18.8668	13.0604
Arel1	ENSMUSG00000042350	0.333679	0.0600712	9.96976e-05	0.00213854	protein_coding	15.8539	19.875	15.3137	19.6773	15.3756	19.1204
Pdia5	ENSMUSG00000022844	-0.583109	0.124434	0.000102252	0.00219116	protein_coding	9.7482	6.36119	11.4978	7.57584	9.75664	6.71757
Nrep	ENSMUSG00000042834	-3.14853	0.748961	0.00010383	0.00222277	protein_coding	0.257257	0.0193285	0.249976	0.022905	0.127037	0.00890357
Irg1	ENSMUSG00000022126	1.09887	0.257213	0.000105066	0.002247	protein_coding	0.34013	0.859427	0.356965	0.851752	0.385184	0.618797
Orc2	ENSMUSG00000026037	0.459169	0.0926703	0.000105429	0.00225253	protein_coding	30.8356	41.1366	31.6913	47.4813	30.3806	39.1667
Entpd2	ENSMUSG00000015085	1.86256	0.452351	0.000106975	0.0022833	protein_coding	0.166888	0.622456	0.139855	0.50448	0.170318	0.692036
Slfn8	ENSMUSG00000035208	0.687904	0.151991	0.00010847	0.00231291	protein_coding	7.80512	12.5539	9.17931	12.7382	6.76123	13.0677
Padi3	ENSMUSG00000025328	-1.40637	0.337918	0.000109223	0.00232537	protein_coding	0.498497	0.263421	0.622072	0.103471	0.285282	0.158922
Dusp18	ENSMUSG00000047205	-1.20573	0.285995	0.000109269	0.00232537	protein_coding	0.987713	0.402627	0.67918	0.270668	0.853166	0.406888
Umad1	ENSMUSG00000107705	0.851326	0.194631	0.000111065	0.00236125	protein_coding	1.02736	1.37377	1.20407	1.90426	0.870849	2.35145
Pitpnm1	ENSMUSG00000024851	-0.473473	0.0967068	0.000111547	0.00236917	protein_coding	18.9644	12.7994	16.4628	12.9096	17.9581	12.7148
Prdm5	ENSMUSG00000029913	-0.793075	0.179536	0.000112022	0.00237692	protein_coding	5.84876	2.9734	6.27812	3.85076	5.66501	3.39837
Arap2	ENSMUSG00000037999	-1.36776	0.328688	0.000112693	0.0023888	protein_coding	4.80315	2.20605	7.90951	2.2714	7.68711	3.25519
Lgals3	ENSMUSG00000050335	-1.64317	0.399921	0.000113045	0.00239392	protein_coding	2.3987	1.05587	6.85458	1.59858	5.8428	1.9876
Mina	ENSMUSG00000022724	0.329057	0.0593629	0.000113478	0.00240073	protein_coding	31.7728	41.1468	35.7105	43.0688	32.8517	41.8278
Apof	ENSMUSG00000047631	2.31924	0.569744	0.000115674	0.00244479	protein_coding	0.0616618	0.392974	0.094129	0.310472	0.0239131	0.331958
Igkv9-120	ENSMUSG00000094872	-0.699395	0.805516	0.000116235	0.00245425	IG_V_gene	14.3896	0	0.761906	0	0	0
Scarb2	ENSMUSG00000029426	-0.413604	0.0814287	0.000116691	0.00246044	protein_coding	18.7859	13.1888	18.2049	13.5907	18.7999	15.0867
F7	ENSMUSG00000031443	-3.46571	0.732313	0.000116757	0.00246044	protein_coding	0.091838	0	0.157002	0	0.186949	0.020974
Tac2	ENSMUSG00000025400	2.43628	0.598453	0.000117785	0.0024797	protein_coding	0.0939818	0.731158	0.332704	1.91684	0.042064	0.356647
Rwdd2a	ENSMUSG00000032417	-1.05023	0.246864	0.000118152	0.00248498	protein_coding	1.474	0.635469	1.75672	0.980367	1.68714	0.717478
Blnk	ENSMUSG00000061132	1.9343	0.476388	0.000118773	0.00249561	protein_coding	0.332182	1.84287	0.920153	1.68336	0.53923	3.78861
Ammecr1	ENSMUSG00000042225	0.77592	0.176047	0.00012142	0.00254875	protein_coding	6.90578	10.8984	7.70044	15.5553	5.96178	8.89024
Sdc4	ENSMUSG00000017009	2.20657	0.54595	0.000121701	0.00255217	protein_coding	0.209472	1.30702	0.339552	0.801055	0.2846	2.12883
Pcdhb16	ENSMUSG00000047910	-1.65578	0.403904	0.000122678	0.00257016	protein_coding	0.365155	0.0831445	0.254022	0.083586	0.285775	0.111285
Filip1	ENSMUSG00000034898	1.49819	0.364547	0.000123573	0.00258641	protein_coding	0.0897559	0.530349	0.137183	0.361462	0.249932	0.441008
Clic5	ENSMUSG00000023959	1.07703	0.254724	0.000123704	0.00258664	protein_coding	1.87736	3.10257	1.18947	3.11226	1.49445	3.50517
Hnmt	ENSMUSG00000026986	-0.78652	0.179126	0.00012499	0.00261099	protein_coding	6.44658	3.18851	5.6346	3.7172	5.67351	3.34721
Gpr35	ENSMUSG00000026271	-1.87781	0.464816	0.000125501	0.00261914	protein_coding	1.12951	0.128382	1.18624	0.404706	1.47337	0.469323
Pwwp2b	ENSMUSG00000060260	-0.761062	0.172546	0.000126062	0.0026283	protein_coding	4.17111	2.66972	5.38909	2.7205	5.02511	3.1869
Prrc1	ENSMUSG00000024594	-0.377151	0.0723261	0.000126332	0.00263139	protein_coding	13.6834	10.5059	13.8789	10.7627	13.5931	10.4086
Fnip2	ENSMUSG00000061175	0.455195	0.0927137	0.000126588	0.00263418	protein_coding	6.94127	9.11385	5.98554	8.09689	5.69616	8.36545
B3gnt7	ENSMUSG00000079445	1.23391	0.29628	0.000127389	0.0026483	protein_coding	4.94503	9.43019	4.21047	11.5984	3.93244	10.2483
Epb42	ENSMUSG00000023216	2.07874	0.518194	0.000128004	0.00265852	protein_coding	0.421921	2.47643	0.972853	4.52263	0.512046	1.80801
Nefh	ENSMUSG00000020396	-0.860565	0.198825	0.000128524	0.00266674	protein_coding	8.96623	5.28577	8.79614	4.041	7.2716	4.40023
Vav2	ENSMUSG00000009621	-0.499054	0.104476	0.000132551	0.0027424	protein_coding	8.69531	6.81911	9.8041	6.08615	9.01477	6.5567
Elmo2	ENSMUSG00000017670	-0.341209	0.0631334	0.000132426	0.0027424	protein_coding	25.3206	19.8214	25.635	20.7221	27.4125	21.2726
Csrp2	ENSMUSG00000020186	-0.712064	0.160242	0.000132534	0.0027424	protein_coding	9.93192	5.72936	12.6278	7.70008	8.91504	5.71851
1810020O05Rik	ENSMUSG00000089997	2.72511	0.670631	0.00013278	0.0027445	lincRNA	0.161064	1.28174	0.0763065	0.384238	0.0967457	0.959336
Als2cl	ENSMUSG00000044037	-1.99819	0.496416	0.000134019	0.00276745	protein_coding	5.78108	1.12425	7.26123	2.29637	3.80275	0.503682
Ighv3-6	ENSMUSG00000076672	-0.726065	0.80525	0.000134744	0.00277977	IG_V_gene	0	0	12.868	0	0	0
Ier2	ENSMUSG00000053560	-0.547022	0.11719	0.000135099	0.00278321	protein_coding	25.0554	15.3443	26.4838	16.7284	25.8209	20.8109
Hsh2d	ENSMUSG00000062007	0.617803	0.135758	0.000135169	0.00278321	protein_coding	9.17805	13.8297	11.9996	18.3024	10.2942	16.1964
Fam46a	ENSMUSG00000032265	0.475928	0.0986173	0.000136719	0.00281246	protein_coding	16.6511	20.9608	14.9789	23.6131	16.4582	22.3435
Prdm16	ENSMUSG00000039410	-1.40536	0.342973	0.000137918	0.00283441	protein_coding	3.04638	0.512373	1.74207	0.7693	2.52189	1.4463
Runx1	ENSMUSG00000022952	-0.540187	0.115567	0.000138243	0.00283839	protein_coding	44.7619	27.652	34.9017	29.1504	43.5785	27.8516
Mx1	ENSMUSG00000000386	1.72881	0.42755	0.00013848	0.00284055	protein_coding	0.381806	2.25367	1.50512	3.79008	0.686267	2.88329
Rsad2	ENSMUSG00000020641	1.37453	0.334982	0.000139044	0.00284941	protein_coding	1.73101	4.11199	1.95257	5.38215	1.41474	4.03405
B3gnt5	ENSMUSG00000022686	0.717942	0.162349	0.000139418	0.00284949	protein_coding	12.9013	19.3016	11.2756	18.4415	12.3175	22.442
Crtap	ENSMUSG00000032431	-0.395273	0.0775395	0.000139207	0.00284949	protein_coding	31.9508	23.2655	33.3781	25.6211	31.9298	25.0231
Nostrin	ENSMUSG00000034738	-1.83118	0.453637	0.000139444	0.00284949	protein_coding	0.577881	0.269466	1.3181	0.152306	1.22119	0.410207
Mtfr1	ENSMUSG00000027601	0.485426	0.101308	0.00014085	0.0028755	protein_coding	20.3313	25.0961	19.4241	31.6191	19.5302	26.3226
Pvrl2	ENSMUSG00000062300	-1.18463	0.285422	0.000142092	0.00289811	protein_coding	2.93945	1.19318	2.94978	0.872736	2.47021	1.56958
Gm10575	ENSMUSG00000073787	-2.21462	0.556204	0.000142756	0.00290892	processed_transcript	1.12367	0.0557251	0.583125	0.331277	1.12883	0.12999
Fgd6	ENSMUSG00000020021	1.23106	0.298269	0.000143439	0.00291731	protein_coding	0.438567	1.12013	0.215088	1.01077	0.549379	0.691839
Vit	ENSMUSG00000024076	-1.34996	0.329169	0.000143403	0.00291731	protein_coding	0.908566	0.15028	0.965113	0.647011	0.905551	0.256023
Ifi203	ENSMUSG00000039997	0.585379	0.127946	0.000146992	0.00298677	protein_coding	39.9712	59.9671	42.3365	59.9426	42.9387	68.2647
Stc2	ENSMUSG00000020303	-2.75974	0.68206	0.000147827	0.00300089	protein_coding	0.0572037	0.00507264	0.198175	0.0280488	0.0578753	0
Pld3	ENSMUSG00000003363	0.528494	0.113015	0.000148319	0.00300807	protein_coding	7.21979	10.1538	7.66201	10.6406	6.23865	9.72068
Tmem215	ENSMUSG00000046593	2.22733	0.560544	0.000149222	0.00302353	protein_coding	0.521637	1.57792	0.966031	7.67988	0.658631	1.95525
Ier3	ENSMUSG00000003541	0.899138	0.210961	0.000149762	0.00303163	protein_coding	9.3869	12.4645	6.27392	15.5633	8.53012	17.3271
Ceacam16	ENSMUSG00000014686	2.37055	0.59155	0.00015027	0.00303338	protein_coding	0.0954764	0.929267	0.173013	0.34599	0.158256	1.13037
Gp9	ENSMUSG00000030054	0.697272	0.157665	0.000150144	0.00303338	protein_coding	26.7087	34.2404	19.5259	39.0727	19.4939	33.5831
Sec31b	ENSMUSG00000051984	-0.964693	0.228321	0.000150208	0.00303338	protein_coding	2.05668	1.43489	2.66622	1.15114	3.64571	1.6731
Rere	ENSMUSG00000039852	0.472304	0.0984715	0.000155037	0.00312668	protein_coding	28.9397	40.2998	29.9664	43.014	32.0431	42.9269
Rpl3l	ENSMUSG00000002500	2.5343	0.63847	0.000156225	0.00314475	protein_coding	0.163742	1.39636	0.11048	0.945985	0.368777	1.97404
Gpt2	ENSMUSG00000031700	-0.968085	0.229837	0.000156163	0.00314475	protein_coding	2.04303	0.784508	2.07401	1.26506	1.7768	0.94133
Fn3k	ENSMUSG00000025175	1.65409	0.411818	0.000160668	0.00322816	protein_coding	0.557553	1.2846	0.203791	1.27257	0.349133	1.05458
Stx3	ENSMUSG00000041488	-0.7087	0.161417	0.000160547	0.00322816	protein_coding	14.6365	8.33605	10.886	6.97581	13.4274	8.46388
Wscd1	ENSMUSG00000020811	3.83008	0.845708	0.000161411	0.00323706	protein_coding	0	0.071048	0	0.101026	0.00811391	0.0654217
Calml4	ENSMUSG00000032246	-1.56783	0.388361	0.000161367	0.00323706	protein_coding	1.31132	0.612802	2.7804	0.534752	1.47486	0.683088
Mrpl52	ENSMUSG00000010406	0.515354	0.110201	0.000162344	0.00325275	protein_coding	154.622	227.623	183.927	237.554	140.946	221.051
Car2	ENSMUSG00000027562	0.590547	0.130303	0.000164997	0.00330286	protein_coding	256.843	378.64	258.407	422.098	224.861	315.375
Stx7	ENSMUSG00000019998	-0.464501	0.0968597	0.000166444	0.00332866	protein_coding	22.019	14.5144	24.1031	17.9664	24.4375	18.5895
Ids	ENSMUSG00000035847	-0.544122	0.118043	0.000166736	0.00332866	protein_coding	6.97209	4.2145	6.22373	4.63908	7.20169	5.11457
Prkg1	ENSMUSG00000052920	-0.802095	0.186561	0.000166749	0.00332866	protein_coding	3.95963	2.26335	3.18572	1.83942	3.31852	1.88598
Gm20559	ENSMUSG00000106734	0.534364	0.115504	0.00016815	0.00335352	processed_transcript	10.0875	15.7227	9.98308	14.9857	11.2458	14.6327
Zbtb1	ENSMUSG00000033454	0.333317	0.0620482	0.000168861	0.00336459	protein_coding	6.74692	8.8169	6.79093	8.10553	6.76131	8.66267
Pbx1	ENSMUSG00000052534	-0.685984	0.155967	0.000169861	0.00338139	protein_coding	34.2239	18.0002	24.6634	18.2409	27.3517	17.2373
Hck	ENSMUSG00000003283	-0.91076	0.215893	0.00017058	0.00339258	protein_coding	1.59682	1.03966	2.43073	1.33475	2.86898	1.25264
Phldb1	ENSMUSG00000048537	-1.03752	0.249649	0.000170868	0.00339518	protein_coding	9.70925	4.18816	7.10993	3.7384	8.17783	4.14141
Sec16b	ENSMUSG00000026589	-1.3455	0.331513	0.00017209	0.00341632	protein_coding	0.580452	0.261915	0.482563	0.16049	0.420102	0.152904
Fhl2	ENSMUSG00000008136	-1.74982	0.438602	0.000173526	0.00344165	protein_coding	0.5136	0.193527	1.20047	0.194843	0.500627	0.229431
Lats2	ENSMUSG00000021959	-0.615817	0.137565	0.000175081	0.0034693	protein_coding	5.70535	2.9821	4.19156	3.00935	5.11797	3.80451
Arhgef12	ENSMUSG00000059495	0.60604	0.134959	0.000175303	0.00347051	protein_coding	2.91729	4.02092	2.12067	3.70791	2.08244	3.13598
Slc4a1	ENSMUSG00000006574	2.41168	0.617375	0.000176467	0.00349036	protein_coding	0.474959	1.55527	0.559335	5.02447	0.234789	1.34286
Tfdp2	ENSMUSG00000032411	0.502616	0.107473	0.000177942	0.0035163	protein_coding	27.387	34.4408	20.08	35.1107	25.9979	34.5993
Cyb5r1	ENSMUSG00000026456	-0.434949	0.0894868	0.000180438	0.00356236	protein_coding	21.933	16.3317	20.7052	15.1516	21.0879	15.6533
Pcyox1l	ENSMUSG00000024579	-0.706514	0.162141	0.000181043	0.00357105	protein_coding	21.4478	13.8905	30.4724	19.4269	26.4263	14.5364
Nqo1	ENSMUSG00000003849	0.563186	0.123799	0.0001814	0.00357483	protein_coding	8.46914	12.1838	8.69568	11.3872	7.24305	12.5956
Fbxo7	ENSMUSG00000001786	0.441469	0.0913558	0.000184244	0.00362649	protein_coding	26.7763	39.2753	32.3155	42.5205	30.1897	39.4651
Tlcd1	ENSMUSG00000019437	0.622864	0.13995	0.000184358	0.00362649	protein_coding	4.05845	7.41112	5.09239	7.9819	4.65841	5.92148
Tnfrsf8	ENSMUSG00000028602	-2.13235	0.530922	0.000185968	0.00365484	protein_coding	0.0665396	0.0186866	0.112745	0.00492046	0.0710999	0.0286729
S1pr4	ENSMUSG00000044199	0.573882	0.126964	0.00018773	0.0036861	protein_coding	21.4124	31.62	23.0635	32.439	21.4545	34.2144
Tpra1	ENSMUSG00000002871	-0.477281	0.101152	0.000189992	0.00372374	protein_coding	47.2713	36.7874	48.1155	36.5147	53.081	33.235
Faah	ENSMUSG00000034171	-0.803255	0.188585	0.000189865	0.00372374	protein_coding	4.69385	2.68108	4.86451	2.3376	4.0626	2.76348
Mgst2	ENSMUSG00000074604	1.05301	0.255865	0.000191134	0.00374273	protein_coding	3.75074	9.15354	8.55749	13.991	4.36759	11.6879
Eri3	ENSMUSG00000033423	-0.480767	0.102161	0.000192055	0.00375735	protein_coding	43.3147	27.9773	47.0864	34.3102	42.3273	32.7324
Neurl1b	ENSMUSG00000034413	-0.713005	0.164479	0.000192279	0.00375833	protein_coding	2.51407	1.6334	2.92734	1.51752	2.92605	1.94061
Ldhc	ENSMUSG00000030851	1.40963	0.352159	0.000194655	0.00380131	protein_coding	0.207888	0.514397	0.166421	0.596999	0.19361	0.444873
Lmcd1	ENSMUSG00000057604	-2.27681	0.584798	0.000198657	0.00387597	protein_coding	0.786336	0.320556	1.20152	0.0876699	0.486109	0.0454595
Rab6b	ENSMUSG00000032549	1.26508	0.313468	0.000198993	0.00387901	protein_coding	1.97989	3.72989	1.05171	3.12183	1.50844	4.25823
Hexim2	ENSMUSG00000043372	0.762159	0.178227	0.000199929	0.00389374	protein_coding	3.66889	6.68994	4.47485	6.33479	3.28534	6.48444
Adam3	ENSMUSG00000031553	-2.62832	0.648148	0.000202061	0.00392817	protein_coding	0.964965	0.0750633	1.22737	0.356482	0.485723	0
Gm10849	ENSMUSG00000075525	-4.09804	1.016	0.000201925	0.00392817	pseudogene	0.537999	0	0.494582	0	0.48054	0
Scd3	ENSMUSG00000025202	1.46181	0.366771	0.000207225	0.00402494	protein_coding	0.130806	0.388495	0.149927	0.274823	0.0889488	0.395
Syp	ENSMUSG00000031144	1.12483	0.276989	0.000213351	0.00414021	protein_coding	0.693392	0.961374	0.697227	1.7869	0.558758	1.55877
Cpne5	ENSMUSG00000024008	1.14363	0.282425	0.000216256	0.0041928	protein_coding	1.00042	2.64364	1.03113	2.3361	1.69788	3.34169
Gbp6	ENSMUSG00000104713	2.66418	0.687849	0.000218963	0.00424147	protein_coding	0.298162	2.92974	1.18256	5.59721	0.159059	4.21738
Sik1	ENSMUSG00000024042	-0.689496	0.159763	0.000221705	0.00429074	protein_coding	5.53515	3.87911	5.47158	3.13715	7.19896	4.24262
Ntpcr	ENSMUSG00000031851	-0.496495	0.107439	0.000221918	0.004291	protein_coding	31.0668	21.5663	34.091	20.7038	30.3817	25.4178
Slc36a2	ENSMUSG00000020264	-2.32714	0.593128	0.000223674	0.0043211	protein_coding	0.0983626	0.0169769	0.124214	0.0379328	0.335934	0.0390923
Rims3	ENSMUSG00000032890	1.11289	0.274587	0.000224753	0.00433805	protein_coding	0.292594	0.407017	0.283502	0.627562	0.261548	0.801394
Xrcc6bp1	ENSMUSG00000025436	-0.526945	0.11581	0.000225079	0.00434046	protein_coding	14.5019	10.8623	16.7579	10.3718	14.1576	10.2836
Cd28	ENSMUSG00000026012	-1.45909	0.367851	0.000225914	0.00435268	protein_coding	0.37964	0.128144	0.485115	0.122912	0.641144	0.286597
Cd38	ENSMUSG00000029084	-1.84877	0.473671	0.000229721	0.00442208	protein_coding	1.04872	0.172882	0.857425	0.38356	1.04184	0.213148
Ly86	ENSMUSG00000021423	-1.54079	0.391611	0.000232447	0.00447057	protein_coding	22.3133	10.0643	49.7238	12.6084	50.628	18.0548
Ryk	ENSMUSG00000032547	1.37009	0.345772	0.000233156	0.00448021	protein_coding	1.9534	5.80733	3.15585	7.23977	1.41628	4.2593
Fcho1	ENSMUSG00000070000	0.341035	0.065564	0.000235346	0.00451827	protein_coding	114.684	152.123	117.607	142.282	122.852	155.501
Ncf2	ENSMUSG00000026480	-0.73356	0.172505	0.000236747	0.00454113	protein_coding	45.7437	23.257	46.6392	33.8013	52.4865	29.78
Clip3	ENSMUSG00000013921	3.10525	0.800342	0.000238025	0.00455753	protein_coding	0.0197084	0.487372	0.087787	0.349801	0.00670008	0.188122
Chst1	ENSMUSG00000027221	-1.43083	0.362132	0.000237897	0.00455753	protein_coding	0.917013	0.343551	1.33598	0.404082	0.493487	0.246073
Rtn4rl1	ENSMUSG00000045287	-1.66716	0.425926	0.000239061	0.00457331	protein_coding	0.794863	0.325068	0.963386	0.157673	1.62471	0.540733
Cpsf2	ENSMUSG00000041781	0.350514	0.068229	0.000239633	0.0045802	protein_coding	34.8488	40.7204	34.2958	45.6408	31.5959	42.1233
Gcat	ENSMUSG00000006378	0.760151	0.180247	0.000246504	0.00470735	protein_coding	7.36646	12.0714	9.57426	13.2178	6.50246	14.5839
Gpi1	ENSMUSG00000036427	-0.342886	0.066296	0.000247294	0.00471827	protein_coding	339.478	261.555	359.549	281.997	351.09	284.209
Ascl2	ENSMUSG00000009248	-1.94995	0.500978	0.000248543	0.00473791	protein_coding	0.375663	0.0302863	0.428097	0.10599	0.293813	0.126765
Esam	ENSMUSG00000001946	-1.5076	0.384153	0.000248946	0.00474139	protein_coding	9.05613	2.68843	7.80718	2.99375	6.60072	2.31764
Oasl1	ENSMUSG00000041827	1.43155	0.364328	0.00024951	0.00474795	protein_coding	2.75478	8.40061	4.96833	10.9702	2.3692	8.68315
Arhgap27os3	ENSMUSG00000085887	0.929345	0.226718	0.000252147	0.0047939	antisense	1.68998	2.92009	1.05206	2.47242	1.40274	2.55806
Slc43a1	ENSMUSG00000027075	0.542978	0.121168	0.00025374	0.00481995	protein_coding	23.097	31.674	23.5703	37.6631	19.238	26.8152
Nfkbiz	ENSMUSG00000035356	0.730426	0.172471	0.000254304	0.00482641	protein_coding	1.4169	2.44676	1.32512	2.05073	1.35806	2.33084
Bid	ENSMUSG00000004446	-0.437384	0.0922919	0.000254587	0.00482753	protein_coding	29.9499	24.1759	37.6639	24.1476	36.7973	28.7111
Slc17a9	ENSMUSG00000023393	-0.609095	0.139311	0.000254985	0.00483084	protein_coding	16.2987	12.009	17.32	10.7962	19.6369	12.0347
Tcf3	ENSMUSG00000020167	0.35645	0.0702211	0.000258684	0.00489233	protein_coding	98.8761	128.968	102.432	131.558	98.7991	123.794
Lypd6b	ENSMUSG00000026765	1.96371	0.509189	0.000258511	0.00489233	protein_coding	0.621514	3.34515	0.31266	0.848986	0.576044	2.16531
Plekha1	ENSMUSG00000040268	-0.726517	0.171651	0.000259191	0.00489762	protein_coding	6.27129	5.42775	8.05041	4.10806	9.92272	5.06984
Vsir	ENSMUSG00000020101	-0.69288	0.162572	0.000262045	0.00494722	protein_coding	12.0125	7.45869	14.7288	8.88623	13.6181	8.54245
Fbxo40	ENSMUSG00000047746	1.44249	0.368996	0.000266342	0.00502394	protein_coding	0.201312	0.373107	0.164042	0.391261	0.164395	0.742871
Saxo2	ENSMUSG00000038570	1.90061	0.494962	0.000266944	0.00503091	protein_coding	0.334887	0.9635	0.275625	1.00875	0.107375	0.90355
Rnf144b	ENSMUSG00000038068	-0.948775	0.233265	0.00026892	0.00506372	protein_coding	1.46666	0.924436	1.9616	0.753943	1.52631	0.871735
Eva1b	ENSMUSG00000050212	-1.0879	0.271086	0.000270105	0.00508161	protein_coding	2.94454	1.23579	2.54225	1.06396	1.99826	1.20177
Mdfic	ENSMUSG00000041390	-0.585421	0.133426	0.000272876	0.00512927	protein_coding	7.01844	4.59205	6.86185	4.29136	7.06309	5.0582
Zfhx3	ENSMUSG00000038872	0.82383	0.199042	0.000273117	0.00512932	protein_coding	0.884558	1.41709	0.605823	0.885942	0.569224	1.36524
Itga1	ENSMUSG00000042284	-1.22693	0.309843	0.000273367	0.00512956	protein_coding	0.70602	0.400726	0.682101	0.295767	1.37869	0.465415
Fkbp11	ENSMUSG00000003355	-0.775124	0.185818	0.000274905	0.00515394	protein_coding	10.2414	4.18661	12.7252	8.08206	8.08754	5.75138
Prickle1	ENSMUSG00000036158	-0.575631	0.130875	0.000276234	0.00517435	protein_coding	2.02207	1.2783	2.073	1.50596	1.79671	1.16113
Rhof	ENSMUSG00000029449	-0.716172	0.169618	0.000277919	0.0052014	protein_coding	8.74921	4.19641	6.98755	4.52805	6.84451	4.99019
E2f1	ENSMUSG00000027490	-0.357865	0.0710101	0.000280299	0.0052414	protein_coding	27.4547	22.3064	30.2796	21.9781	30.1046	24.2303
Scn2a1	ENSMUSG00000075318	3.03245	0.799027	0.000284165	0.00530909	protein_coding	0.0194516	0.18808	0.00192959	0.143229	0.0195079	0.119017
D330045A20Rik	ENSMUSG00000042498	0.705757	0.167232	0.000289	0.00539475	protein_coding	1.10601	1.96842	1.15565	1.89818	1.1225	1.66857
BC064078	ENSMUSG00000087150	-1.11616	0.280641	0.000290279	0.00541394	transcribed_unprocessed_pseudogene	3.61245	1.76122	5.21258	1.99309	6.45489	3.20054
Impa2	ENSMUSG00000024525	-0.357297	0.0710435	0.000291039	0.00542343	protein_coding	47.6337	36.5096	51.0674	39.2368	47.2773	38.1674
Synj2	ENSMUSG00000023805	0.593457	0.136361	0.000293167	0.00545837	protein_coding	4.55624	7.80434	4.68123	5.87172	5.38796	8.42305
Rhobtb1	ENSMUSG00000019944	-0.962945	0.238581	0.00029413	0.00547158	protein_coding	4.94335	1.88233	2.66748	1.7931	3.77403	2.11529
Gbp8	ENSMUSG00000034438	2.08097	0.544994	0.000302039	0.00561386	protein_coding	0.0543646	0.397303	0.288245	0.910242	0.088455	0.712092
Map3k15	ENSMUSG00000031303	-0.725389	0.17332	0.000302451	0.00561668	protein_coding	0.733303	0.370614	0.599347	0.444546	0.792197	0.458997
Clybl	ENSMUSG00000025545	0.506681	0.112666	0.000303706	0.00563515	protein_coding	13.2286	18.4525	15.4705	21.894	13.0587	19.0309
Gdf11	ENSMUSG00000025352	-1.66334	0.431705	0.00030759	0.00570231	protein_coding	0.320533	0.0343911	0.266748	0.0737363	0.172277	0.122092
Hes7	ENSMUSG00000023781	-1.48947	0.385173	0.000308735	0.00571863	protein_coding	0.350302	0.269774	0.637249	0.139006	0.757954	0.194592
Ednrb	ENSMUSG00000022122	1.57633	0.408662	0.000314351	0.00581765	protein_coding	0.141164	0.196018	0.106684	0.613695	0.145172	0.396357
Gpr85	ENSMUSG00000048216	-3.35152	0.922509	0.000316953	0.00586079	protein_coding	0.0155203	0	0.0580624	0	0.105383	0
Ano6	ENSMUSG00000064210	-0.414861	0.0875558	0.00032082	0.0059272	protein_coding	12.3046	8.21964	10.8378	8.69623	11.6215	9.14712
Col28a1	ENSMUSG00000068794	-2.13084	0.559087	0.00032134	0.00593174	protein_coding	0.527171	0.0565075	0.174501	0.0929912	0.304447	0.0606752
Ap3s1	ENSMUSG00000024480	-0.588109	0.135856	0.000323504	0.00596657	protein_coding	92.2691	61.9596	123.48	85.9923	114.45	71.3018
Paox	ENSMUSG00000025464	0.481072	0.106067	0.000324484	0.00597444	protein_coding	26.6147	34.4628	26.1779	35.9673	25.9198	39.5253
Slc38a11	ENSMUSG00000061171	2.28102	0.598708	0.000324451	0.00597444	protein_coding	0.0713419	0.353154	0.0320388	0.190888	0.0618547	0.375361
Pald1	ENSMUSG00000020092	-1.95517	0.510641	0.000324966	0.0059782	protein_coding	0.236359	0.0512412	0.26094	0.047835	0.153138	0.0600217
Daam1	ENSMUSG00000034574	0.612659	0.142791	0.000326253	0.00599677	protein_coding	4.30323	6.694	4.71598	8.47279	4.35143	5.30977
Sh2d1b1	ENSMUSG00000102418	-1.8391	0.482378	0.000327662	0.00601755	protein_coding	0.507794	0.161493	0.37589	0.0701676	0.919999	0.24541
Gng7	ENSMUSG00000048240	0.804459	0.19635	0.000328496	0.00602774	protein_coding	0.763763	1.73933	0.733793	1.17846	0.978833	1.41851
Ptpn12	ENSMUSG00000028771	-0.430225	0.0919966	0.000328839	0.00602889	protein_coding	32.2201	21.7636	30.6628	23.9144	27.4331	21.3232
Ajuba	ENSMUSG00000022178	-0.96187	0.240249	0.000330434	0.00605301	protein_coding	1.42916	0.585557	1.10337	0.575921	1.16371	0.724002
Stxbp1	ENSMUSG00000026797	-0.447513	0.0968829	0.000332171	0.00607965	protein_coding	12.6486	8.93046	11.5723	8.71062	11.9796	8.89319
Robo3	ENSMUSG00000032128	-1.77445	0.466248	0.000332889	0.00608765	protein_coding	12.0237	3.02697	5.61047	2.28036	9.45345	2.17627
Cmya5	ENSMUSG00000047419	1.946	0.509948	0.00033357	0.00609492	protein_coding	0.0275907	0.143693	0.0239153	0.0502984	0.0250558	0.120152
Nol3	ENSMUSG00000014776	-2.71415	0.709494	0.000334994	0.00611577	protein_coding	0.200203	0	0.152936	0.0224251	0.0699794	0.0261394
Spef2	ENSMUSG00000072663	1.17454	0.299518	0.00033634	0.00613515	protein_coding	0.512776	1.03156	0.482263	0.972082	0.370958	1.13634
Ppp1r16b	ENSMUSG00000037754	1.25792	0.323339	0.000340902	0.00621311	protein_coding	0.345606	0.740099	0.250328	0.412715	0.302176	1.03686
Slc27a6	ENSMUSG00000024600	-2.10773	0.555998	0.000341615	0.00622085	protein_coding	1.80296	0.339552	1.14234	0.196276	0.889148	0.282228
Hist3h2a	ENSMUSG00000078851	-0.633246	0.149112	0.000345297	0.00628259	protein_coding	4.98341	3.31231	5.0083	3.46095	5.62876	3.26641
Sh3bgrl3	ENSMUSG00000028843	-0.498541	0.111499	0.00034797	0.00632591	protein_coding	219.983	163.08	243.144	143.355	229.699	183.599
Slc6a20b	ENSMUSG00000025243	2.36749	0.614453	0.000348643	0.00633279	protein_coding	0.0100387	0.0535692	0.00989179	0.0574256	0	0.0316891
Gchfr	ENSMUSG00000046814	-1.65086	0.431628	0.000352004	0.00638846	protein_coding	2.53031	0.703897	2.47075	0.753028	1.85535	0.652756
Pan3	ENSMUSG00000029647	0.524041	0.118778	0.000353607	0.00640141	protein_coding	58.5576	89.243	52.7964	73.0084	66.4998	93.7428
Scarb1	ENSMUSG00000037936	-0.307141	0.0579982	0.000353248	0.00640141	protein_coding	42.1476	34.7539	45.0756	37.7561	46.9159	35.816
Psme2b	ENSMUSG00000078153	1.00391	0.252923	0.000353445	0.00640141	protein_coding	1.94455	4.82093	2.47336	6.12057	3.13223	4.21604
2004-09-01	ENSMUSG00000020486	-0.838613	0.207013	0.000354948	0.0064203	protein_coding	2.63043	1.61527	2.41153	1.35824	2.15654	1.0532
Prokr1	ENSMUSG00000049409	1.2154	0.312757	0.000357024	0.00645245	protein_coding	0.324511	0.620748	0.333375	0.955358	0.220551	0.523721
Vwa8	ENSMUSG00000058997	-0.370508	0.0758211	0.000357928	0.00646337	protein_coding	8.09681	5.95184	7.61583	5.66724	7.50124	6.34115
Pcyox1	ENSMUSG00000029998	-0.400671	0.0843003	0.000359118	0.00647945	protein_coding	26.76	19.0586	23.5041	20.0346	27.7277	19.9352
Amfr	ENSMUSG00000031751	0.368271	0.0753116	0.000365615	0.00659116	protein_coding	46.7883	57.8599	52.0193	61.67	45.0481	66.232
Zfp296	ENSMUSG00000011267	-0.759653	0.185307	0.000366508	0.00660173	protein_coding	7.64047	4.27025	6.13489	3.33491	6.56281	4.39193
Dbn1	ENSMUSG00000034675	-1.75964	0.465705	0.000368499	0.00663207	protein_coding	0.842832	0.241756	0.733853	0.235368	1.51593	0.384893
Klrb1f	ENSMUSG00000030154	-0.8827	0.220001	0.000370874	0.00666369	protein_coding	5.40759	4.08699	7.98185	3.60404	10.2165	5.02787
Dennd4a	ENSMUSG00000053641	0.447671	0.0977119	0.000370602	0.00666369	protein_coding	9.44569	12.2886	8.46165	11.7476	7.67678	10.8921
Ikbke	ENSMUSG00000042349	-0.724693	0.175829	0.000375774	0.00674611	protein_coding	13.041	7.67456	13.1041	9.32738	15.6427	8.18416
Rnf139	ENSMUSG00000037075	0.342835	0.0683482	0.000378897	0.00679652	protein_coding	12.2119	14.5958	13.2724	17.0988	12.3743	16.3133
Tnfrsf13c	ENSMUSG00000068105	0.98232	0.248268	0.000379286	0.00679785	protein_coding	1.24146	2.48618	1.58602	2.65099	1.77214	3.99766
Dnajc12	ENSMUSG00000036764	-0.704042	0.170249	0.000381111	0.00682489	protein_coding	3.89538	2.4685	3.4742	1.86809	3.61664	2.4188
Gm973	ENSMUSG00000047361	-1.54719	0.406375	0.000391034	0.00699678	protein_coding	1.81543	0.677307	1.30091	0.40934	0.988222	0.270875
Klrk1	ENSMUSG00000030149	-1.41977	0.372636	0.000393421	0.00703366	protein_coding	1.57916	0.571614	2.59309	0.9934	2.73709	0.936692
Gfod1	ENSMUSG00000051335	0.67016	0.161042	0.000394912	0.00705447	protein_coding	4.37292	6.43655	3.46818	5.80963	4.69198	7.74225
Phyhip	ENSMUSG00000003469	1.86918	0.500317	0.000396599	0.00707454	protein_coding	0.214122	1.10569	0.470361	1.60512	0.133727	0.522295
Bmi1	ENSMUSG00000026739	0.412609	0.0882966	0.000396691	0.00707454	protein_coding	34.2113	44.2299	34.6492	46.8098	37.4752	50.5151
Prkaa1	ENSMUSG00000050697	0.366928	0.0754037	0.00039774	0.00708739	protein_coding	13.4378	17.0023	13.2381	16.9441	12.4399	16.5292
Tmem2	ENSMUSG00000024754	-0.491128	0.110526	0.00039835	0.0070924	protein_coding	2.73048	1.76866	2.82595	1.97111	2.67115	2.10726
Dock5	ENSMUSG00000044447	-0.547484	0.126473	0.000398759	0.00709384	protein_coding	4.31275	2.70794	3.88194	2.55238	3.45748	2.70662
Col4a3	ENSMUSG00000079465	3.17017	0.844482	0.000399122	0.00709444	protein_coding	0.00366333	0.043084	0.00196095	0.0351301	0.0049889	0.0828272
Pdlim2	ENSMUSG00000022090	0.701197	0.169981	0.000400373	0.00711082	protein_coding	13.6949	21.4468	13.5445	19.1685	12.1555	23.664
Dpcd	ENSMUSG00000041035	-0.551466	0.127682	0.000402375	0.0071405	protein_coding	17.9705	11.9297	24.0989	15.5068	22.6537	16.6312
Fam101b	ENSMUSG00000020846	-0.695781	0.168867	0.000408934	0.00725093	protein_coding	1.14392	0.6355	1.0165	0.705517	1.40522	0.843259
Fads1	ENSMUSG00000010663	-0.31572	0.0611044	0.000413075	0.00731834	protein_coding	23.1582	18.6344	24.4424	19.6373	23.5191	18.8483
Dynll2	ENSMUSG00000020483	-0.325552	0.0639868	0.00042142	0.00745769	protein_coding	65.9691	49.6507	68.0423	51.5426	61.5927	54.8921
Ccdc36	ENSMUSG00000047220	0.90305	0.227886	0.000421632	0.00745769	protein_coding	0.664043	1.07739	0.443103	1.07361	0.594067	1.05042
Lag3	ENSMUSG00000030124	-1.28568	0.336459	0.000422988	0.00747556	protein_coding	5.35726	1.95794	3.05704	1.66567	5.14925	1.83197
Csnk1e	ENSMUSG00000022433	-0.733504	0.179934	0.0004245	0.00749001	protein_coding	56.8158	33.1579	50.2486	29.1776	57.5688	36.3504
B4galnt4	ENSMUSG00000055629	-0.833484	0.208163	0.000424318	0.00749001	protein_coding	1.26689	0.724081	1.62496	0.762653	1.12928	0.762759
Gpr174	ENSMUSG00000073008	1.52184	0.40431	0.00042618	0.0075135	protein_coding	0.358865	1.17712	0.279482	0.451863	0.229391	0.971187
Rxra	ENSMUSG00000015846	-0.694811	0.169266	0.000435696	0.00767501	protein_coding	2.39017	1.617	2.24999	1.62006	2.3704	1.08278
Cd177	ENSMUSG00000052212	-2.1762	0.592448	0.000443157	0.00780007	protein_coding	1.32359	0.256082	0.428515	0.132112	0.958557	0.13872
Ubac1	ENSMUSG00000036352	0.603862	0.14359	0.000444566	0.0078185	protein_coding	32.9984	51.5515	39.9022	64.9081	30.9075	41.5867
Col4a2	ENSMUSG00000031503	0.845838	0.212609	0.000447607	0.00786557	protein_coding	1.412	2.56144	1.67742	2.78568	1.07944	2.19289
Vti1a	ENSMUSG00000024983	0.279048	0.0510288	0.000448391	0.00787292	protein_coding	14.6702	17.22	13.5978	17.4999	14.5319	17.203
Pttg1ip	ENSMUSG00000009291	-0.437299	0.0962037	0.000451368	0.00791875	protein_coding	57.3625	37.9118	50.5619	37.0183	50.7601	42.2201
Cetn4	ENSMUSG00000045031	0.907957	0.230631	0.000452419	0.00793075	protein_coding	1.29185	2.85721	1.47709	2.48624	1.72329	3.1122
St8sia2	ENSMUSG00000025789	-2.08997	0.559828	0.000452968	0.00793392	protein_coding	0.284055	0.0367502	0.196342	0.0609596	0.225536	0.0558621
Ostm1	ENSMUSG00000038280	-0.330743	0.0658364	0.000454585	0.0079558	protein_coding	20.7386	15.0135	19.2646	15.5043	19.1527	16.5206
Cadps2	ENSMUSG00000017978	-1.26945	0.333876	0.000460603	0.00805458	protein_coding	1.31063	0.441615	1.02809	0.341418	0.715335	0.462622
B9d1	ENSMUSG00000001039	0.910167	0.231429	0.000461838	0.00806963	protein_coding	1.64681	2.58479	1.51029	3.12383	1.18401	2.55074
Mical3	ENSMUSG00000051586	-0.545596	0.127544	0.000471709	0.00822879	protein_coding	7.27374	4.63161	6.04271	5.5033	7.37481	4.01571
H1f0	ENSMUSG00000096210	-0.529817	0.123018	0.000471515	0.00822879	protein_coding	53.22	31.9432	40.9311	31.6715	44.3442	32.2135
9130008F23Rik	ENSMUSG00000054951	-0.759531	0.188815	0.000473058	0.00824565	protein_coding	2.24952	1.25444	1.88861	1.18163	1.98723	1.17348
E2f2	ENSMUSG00000018983	0.569824	0.13459	0.000476535	0.00829955	protein_coding	8.92496	14.3113	11.6344	15.3601	8.64143	13.7305
Hemgn	ENSMUSG00000028332	0.730946	0.180835	0.000478264	0.00831624	protein_coding	24.2003	32.8172	18.6211	37.7496	18.9913	32.3918
Mpp6	ENSMUSG00000038388	-0.450032	0.100276	0.000477986	0.00831624	protein_coding	35.9632	29.6972	46.4994	29.7496	39.5841	29.825
Hoxa10	ENSMUSG00000000938	1.05192	0.27296	0.000481273	0.00836183	protein_coding	2.90621	5.53582	3.58237	6.16104	2.25032	6.64786
Diaph2	ENSMUSG00000034480	-0.665413	0.162186	0.000484297	0.0084076	protein_coding	3.10503	1.81873	2.45363	1.82309	3.19484	1.86045
Rfx5	ENSMUSG00000005774	-0.332804	0.0667612	0.000485819	0.00842724	protein_coding	21.3964	18.7142	23.5335	18.2502	23.2103	17.1132
Arrb2	ENSMUSG00000060216	-0.515631	0.119248	0.000486871	0.00843871	protein_coding	90.1716	61.358	90.2991	54.9601	80.3861	66.0096
Tmem65	ENSMUSG00000062373	0.433937	0.095815	0.000488254	0.00845588	protein_coding	4.57052	5.74322	5.22169	6.50937	4.48844	7.05362
2510016D11Rik	ENSMUSG00000106825	-0.795891	0.199922	0.000491311	0.008502	TEC	5.67229	3.88133	4.48178	3.38761	8.57306	3.43218
Acer3	ENSMUSG00000030760	-0.596768	0.142687	0.000492865	0.00852207	protein_coding	14.2884	9.62083	17.3541	11.8499	14.5538	9.01187
Ube2w	ENSMUSG00000025939	-0.397656	0.0854891	0.00049471	0.00854712	protein_coding	13.9713	11.4559	15.0078	10.4736	15.3425	11.7109
Adam2	ENSMUSG00000022039	-2.73814	0.738277	0.000497545	0.00858922	protein_coding	0.402434	0	0.555225	0.0826799	0.837899	0.133463
1700001C19Rik	ENSMUSG00000047150	-2.43713	0.655654	0.000501432	0.0086494	protein_coding	0.70325	0.0887752	0.262962	0.0418942	0.710186	0.164748
Clec12a	ENSMUSG00000053063	-1.55702	0.419771	0.000506764	0.00873439	protein_coding	37.9329	14.2881	57.3735	18.9414	69.7347	20.5553
Mmp9	ENSMUSG00000017737	-1.87731	0.512274	0.00050802	0.00874906	protein_coding	1.55206	0.312156	0.367895	0.166069	0.888835	0.228772
Akt3	ENSMUSG00000019699	-0.411106	0.089548	0.000508973	0.00875848	protein_coding	16.1183	11.3958	14.7743	11.7188	16.6985	12.6487
Spata24	ENSMUSG00000024352	0.387418	0.0827812	0.000512883	0.00881872	protein_coding	23.2537	30.6447	25.2713	32.9876	22.8788	29.8009
Esrra	ENSMUSG00000024955	-0.415718	0.0910243	0.000519637	0.00892774	protein_coding	19.9534	16.3599	21.2087	15.7617	23.1011	15.984
Gm27162	ENSMUSG00000099025	1.35618	0.361407	0.000522661	0.00897256	lincRNA	0.0736786	0.22429	0.114583	0.288751	0.100107	0.237184
Tnk2	ENSMUSG00000022791	-0.522183	0.12183	0.000524442	0.00899598	protein_coding	24.8429	17.7775	22.4433	16.2797	21.9749	14.1301
Hoxa9	ENSMUSG00000038227	0.562505	0.13355	0.000528491	0.00905823	protein_coding	25.8638	37.1747	26.6565	33.9098	22.7239	40.2445
Cd4	ENSMUSG00000023274	-2.15882	0.591376	0.000528991	0.0090596	protein_coding	1.01888	0.156397	1.309	0.296566	0.771623	0.170708
Nim1k	ENSMUSG00000095930	-1.0826	0.283687	0.000531173	0.00908976	protein_coding	0.761662	0.376377	0.740166	0.287	0.842215	0.432443
Pfn4	ENSMUSG00000020639	0.869758	0.222416	0.000535545	0.00915731	protein_coding	1.09911	2.02213	1.20225	2.04582	0.993662	2.00688
Zfp964	ENSMUSG00000091764	0.843783	0.215	0.000536848	0.00917232	protein_coding	0.254635	0.568917	0.288657	0.465677	0.300415	0.484062
Creb3l2	ENSMUSG00000038648	0.545165	0.128761	0.000540152	0.00922147	protein_coding	5.54846	8.25259	5.59917	8.46389	5.44513	7.52745
Gm7332	ENSMUSG00000080875	1.39874	1.07843	0.000546448	0.00932158	processed_pseudogene	0	5.63641	0	1.17148	0	0
Glt8d2	ENSMUSG00000020251	-1.36543	0.366337	0.000547954	0.00933989	protein_coding	1.41288	0.358117	0.910461	0.361873	1.1538	0.593409
Sytl5	ENSMUSG00000054453	2.06673	0.563133	0.00054867	0.00934471	protein_coding	0.134899	0.60984	0.0320445	0.176176	0.071251	0.315016
Grap	ENSMUSG00000004837	-2.38177	0.656911	0.000549602	0.00935321	protein_coding	0.857275	0.154761	1.79518	0.112088	0.734457	0.285348
Apobec1	ENSMUSG00000040613	0.550724	0.130625	0.000553986	0.00942039	protein_coding	10.681	14.0269	10.859	17.2029	10.5711	15.8451
Tmem37	ENSMUSG00000050777	-1.97442	0.537335	0.000554761	0.00942613	protein_coding	0.49239	0.0845863	0.656835	0.120313	0.314875	0.14048
Aff3	ENSMUSG00000037138	0.501813	0.116473	0.000556097	0.0094414	protein_coding	29.3015	37.56	28.4326	39.3126	26.4106	42.3984
Cdc42bpa	ENSMUSG00000026490	0.413576	0.0908919	0.000556913	0.00944781	protein_coding	6.59568	9.06037	6.13299	8.47719	6.09277	7.55763
Trmt12	ENSMUSG00000037085	0.412899	0.0907174	0.000558046	0.0094596	protein_coding	2.10617	2.72593	2.43238	3.25464	2.16761	2.93963
Btbd2	ENSMUSG00000003344	-0.361178	0.075753	0.000562007	0.00951928	protein_coding	26.4734	20.8947	28.6526	20.4022	25.6857	21.6317
Arhgap22	ENSMUSG00000063506	-2.65767	0.721029	0.000567076	0.00959757	protein_coding	0.582741	0	1.00325	0.154401	1.19313	0.216845
Gm37938	ENSMUSG00000102727	2.56795	0.700726	0.000567519	0.00959757	TEC	0.0379735	0.423711	0.0730634	0.267793	0.0309435	0.329622
Cyp39a1	ENSMUSG00000023963	-0.834946	0.213457	0.000573678	0.00969412	protein_coding	1.033	0.51804	1.16784	0.734511	0.975099	0.513662
Gm2a	ENSMUSG00000000594	0.633503	0.155092	0.000575255	0.00970557	protein_coding	46.7956	63.8356	47.235	75.4859	44.1648	75.5374
Mtm1	ENSMUSG00000031337	-0.466451	0.106504	0.000575021	0.00970557	protein_coding	3.51477	2.32889	3.49113	2.78705	3.9639	2.79462
Uchl1	ENSMUSG00000029223	-1.94526	0.533722	0.000580882	0.00979286	protein_coding	3.34956	0.570134	2.54635	0.768805	2.29156	0.628013
Mier3	ENSMUSG00000032727	0.566033	0.135591	0.000581901	0.00980238	protein_coding	6.72823	10.6432	8.27476	11.7806	7.89854	11.5253
AI839979	ENSMUSG00000107355	-1.42133	0.384665	0.000583875	0.00982796	lincRNA	1.53337	1.1518	2.42974	1.13488	3.92307	0.564852
B4galt7	ENSMUSG00000021504	-0.374097	0.0797655	0.000586148	0.00985853	protein_coding	14.4919	10.5131	13.2569	10.4119	14.3846	11.5704
Mocos	ENSMUSG00000039616	-1.05309	0.277842	0.000593215	0.00996962	protein_coding	0.375423	0.21878	0.529257	0.267605	0.510331	0.181957
Ptprj	ENSMUSG00000025314	0.322591	0.064835	0.000593679	0.00996965	protein_coding	8.89089	10.2498	8.73515	10.778	7.87916	10.8924
RP24-174G2.4	ENSMUSG00000108714	1.48466	0.40184	0.000594619	0.00997766	antisense	1.0555	2.92826	0.98901	2.4651	0.620512	2.36167
Gm26512	ENSMUSG00000097157	-1.1466	0.305154	0.00059554	0.00998536	lincRNA	0.617894	0.326688	0.499968	0.252802	0.482121	0.135049
Hip1r	ENSMUSG00000000915	-0.547924	0.13063	0.000599846	0.010042	protein_coding	16.6238	10.6916	14.926	8.68926	14.6462	12.1929
Slc26a10	ENSMUSG00000040441	-1.11606	0.297747	0.000599413	0.010042	protein_coding	0.272463	0.150133	0.210344	0.133434	0.370042	0.0950872
Fkbp14	ENSMUSG00000038074	1.15012	0.306525	0.000600688	0.0100482	protein_coding	0.315435	0.581965	0.289752	0.645392	0.245183	0.710144
Gimap8	ENSMUSG00000064262	1.2987	0.349748	0.000604257	0.0101001	protein_coding	2.64401	5.85415	1.28324	2.63274	1.75726	5.83097
Olfml2a	ENSMUSG00000046618	1.57343	0.428854	0.000606932	0.010137	protein_coding	0.0398025	0.0953441	0.0547718	0.214774	0.0348292	0.0909792
2010-09-01	ENSMUSG00000019917	-0.986009	0.258849	0.000614821	0.0102608	protein_coding	0.906842	0.744444	1.44397	0.63285	1.67547	0.633462
Pln	ENSMUSG00000038583	2.16618	0.595107	0.000615426	0.010263	protein_coding	0.0283413	0.0790743	0.0227242	0.213518	0.0288751	0.121396
Phka1	ENSMUSG00000034055	-0.46697	0.107233	0.000616543	0.0102737	protein_coding	2.13666	1.47197	1.82713	1.41807	2.1266	1.50954
Dcaf6	ENSMUSG00000026571	0.421587	0.0939844	0.000617783	0.0102796	protein_coding	10.6945	14.068	8.50975	12.6521	11.3889	14.2137
Gypa	ENSMUSG00000051839	0.80184	0.205224	0.000617853	0.0102796	protein_coding	5.42143	8.74693	7.32297	13.8306	5.51439	9.39815
Bzrap1	ENSMUSG00000034156	-0.623615	0.153176	0.000622483	0.0103487	protein_coding	14.1171	10.7931	16.5305	11.4375	19.3716	10.1479
9030407P20Rik	ENSMUSG00000097343	0.662473	0.164609	0.000625455	0.0103901	lincRNA	1.41653	2.24208	1.14803	2.29173	1.56687	1.99541
5031439G07Rik	ENSMUSG00000036046	-0.735237	0.186014	0.00062903	0.0104414	protein_coding	8.94147	5.90656	14.2495	8.05903	13.2355	7.82951
Rspo1	ENSMUSG00000028871	-1.72201	0.473871	0.000636426	0.0105561	protein_coding	0.57484	0.24907	0.46362	0.091265	0.417101	0.11711
Rasgef1c	ENSMUSG00000020374	1.52159	0.416382	0.000638721	0.010586	protein_coding	0.158858	0.375907	0.118828	0.660558	0.118616	0.154942
Lcat	ENSMUSG00000035237	1.26424	0.342129	0.000639266	0.0105869	protein_coding	0.226255	0.70795	0.34091	0.988735	0.360527	0.562
Proz	ENSMUSG00000031445	-0.655301	0.162958	0.000651976	0.0107891	protein_coding	1.63804	1.03288	1.6622	1.02677	1.78216	1.15751
Slc2a9	ENSMUSG00000005107	-0.941735	0.247306	0.000655282	0.0108355	protein_coding	7.27936	3.45053	5.22033	3.09415	7.57251	3.81653
Sorl1	ENSMUSG00000049313	-1.51915	0.41742	0.000658048	0.0108729	protein_coding	2.74103	0.933382	4.25445	1.49648	4.52759	1.43096
Cdc42ep5	ENSMUSG00000063838	-2.34589	0.647103	0.00066426	0.0109672	protein_coding	1.52081	0.158745	0.992406	0.197155	0.858401	0.246519
Smad7	ENSMUSG00000025880	0.709196	0.179227	0.000667991	0.0110203	protein_coding	3.63107	6.66896	3.69246	6.18934	4.99436	7.3044
A430072P03Rik	ENSMUSG00000090030	-1.05156	0.279859	0.000668865	0.0110263	processed_transcript	0.981404	0.330655	0.607646	0.47366	0.971355	0.410983
Gdpd1	ENSMUSG00000061666	1.07859	0.288169	0.000672292	0.0110743	protein_coding	1.03551	2.01019	1.45822	3.71482	0.882796	1.50091
Dcun1d1	ENSMUSG00000027708	0.387168	0.0846092	0.000684314	0.0112638	protein_coding	70.9227	84.6428	60.5297	84.0279	72.275	97.8194
4930550C14Rik	ENSMUSG00000005131	1.42418	0.389351	0.000686565	0.0112922	protein_coding	0.351484	0.869154	0.484373	1.13041	0.178411	0.835548
Cdh24	ENSMUSG00000059674	0.654754	0.163634	0.000690336	0.011337	protein_coding	2.12538	3.11599	1.91769	2.56215	1.77258	3.52475
Gm15246	ENSMUSG00000087159	1.02175	0.272117	0.000690066	0.011337	processed_transcript	1.75505	4.61744	1.57918	3.22688	2.22634	3.54207
Pag1	ENSMUSG00000027508	0.523646	0.12502	0.000696154	0.0114238	protein_coding	6.86364	9.749	6.46316	8.36812	7.22588	11.463
Lrrc16a	ENSMUSG00000021338	-1.46243	0.40224	0.000696951	0.0114282	protein_coding	0.662233	0.420772	0.964634	0.435065	2.47755	0.572758
Raph1	ENSMUSG00000026014	-1.16355	0.314229	0.000698333	0.0114422	protein_coding	1.28548	0.69159	1.27252	0.595028	1.6214	0.549326
Mospd3	ENSMUSG00000037221	0.411424	0.0919351	0.000700422	0.0114677	protein_coding	60.847	92.6238	79.347	94.454	69.0171	91.285
H3f3b	ENSMUSG00000016559	-0.361029	0.0770557	0.000701096	0.01147	protein_coding	370.24	276.543	377.598	298.174	375.296	299.471
Irf8	ENSMUSG00000041515	-1.36937	0.375129	0.000707958	0.0115735	protein_coding	66.6518	35.2538	130.246	45.6944	157.587	52.4546
4930562F07Rik	ENSMUSG00000026729	-1.45336	0.400376	0.000708497	0.0115736	lincRNA	0.849496	0.299209	0.998391	0.341674	0.872575	0.30778
D5Ertd605e	ENSMUSG00000106820	0.650217	0.162654	0.00071046	0.0115968	lincRNA	6.8505	10.5239	7.10191	9.10675	7.30676	13.8219
Olfm1	ENSMUSG00000026833	0.935857	0.247221	0.000711494	0.0116007	protein_coding	1.79535	4.05559	3.50068	4.68385	1.96954	5.27687
Gab3	ENSMUSG00000032750	0.746668	0.191261	0.000711774	0.0116007	protein_coding	1.28825	1.94683	1.38882	2.23995	1.17739	2.31053
Stbd1	ENSMUSG00000047963	-1.7091	0.47226	0.000715176	0.0116474	protein_coding	0.597714	0.144306	0.596226	0.180522	0.79981	0.266594
Cyb561a3	ENSMUSG00000034445	-0.437529	0.0998191	0.000715749	0.0116479	protein_coding	21.7781	16.9206	21.8115	15.495	26.118	18.9987
Adgrg7	ENSMUSG00000022755	-0.502279	0.119112	0.000725363	0.0117955	protein_coding	12.7827	8.76981	15.0805	10.1434	12.8385	9.78628
P3h3	ENSMUSG00000023191	-1.02692	0.275037	0.000740528	0.012033	protein_coding	9.23532	3.68781	7.83069	4.81423	7.78022	3.55588
Tmem88	ENSMUSG00000045377	1.41548	0.390299	0.000741769	0.0120441	protein_coding	0.231267	0.913567	0.552764	1.16355	0.268781	0.829772
Ralgps1	ENSMUSG00000038831	0.769802	0.1989	0.000748826	0.0121496	protein_coding	2.21619	3.64608	1.71775	2.7467	2.01173	3.7924
Tmem159	ENSMUSG00000030917	-0.78485	0.203368	0.000750298	0.0121643	protein_coding	8.28127	4.15761	7.48531	5.11408	8.01838	4.46109
Atoh8	ENSMUSG00000037621	1.30645	0.357098	0.000751361	0.0121724	protein_coding	0.636279	0.939239	0.348116	1.23436	0.360919	1.24518
8430423G03Rik	ENSMUSG00000079069	-3.10403	0.843718	0.000754894	0.0122204	lincRNA	0.649571	0	0.689378	0.0995207	1.1003	0.077815
Dlg5	ENSMUSG00000021782	2.5924	0.740984	0.000763308	0.0123463	protein_coding	0.0149568	0.150192	0.0304956	0.311344	0.0169687	0.0281706
Ephb4	ENSMUSG00000029710	-2.3675	0.660879	0.000763813	0.0123463	protein_coding	0.119375	0.0214261	0.101563	0.00846249	0.134998	0.0295835
Fam217b	ENSMUSG00000070476	-0.749963	0.193513	0.000773737	0.0124974	protein_coding	5.81043	3.04209	4.43459	3.31718	5.07598	2.71636
BC021614	ENSMUSG00000058216	0.920723	0.244614	0.000779728	0.0125847	protein_coding	2.72601	5.87626	2.36134	4.14681	2.54862	4.58884
Dab2ip	ENSMUSG00000026883	-0.74228	0.191437	0.000783562	0.0126371	protein_coding	14.5902	7.47187	9.66226	6.28146	9.98195	6.63631
Zdhhc14	ENSMUSG00000034265	0.560615	0.137304	0.000786367	0.0126729	protein_coding	2.2789	4.12813	3.12674	4.02107	2.59987	3.67506
Mmp28	ENSMUSG00000020682	-0.759507	0.196675	0.000794561	0.0127954	protein_coding	0.732645	0.496212	1.09857	0.698533	1.17718	0.57183
Eml5	ENSMUSG00000051166	0.645908	0.163015	0.000800522	0.0128818	protein_coding	0.865644	1.29778	0.732219	1.21251	0.761551	1.19375
Slc2a5	ENSMUSG00000028976	2.90461	0.809016	0.000803133	0.0129142	protein_coding	0.0379978	0.32588	0.0670852	0.439245	0.00701997	0.365723
Etv5	ENSMUSG00000013089	0.672935	0.171163	0.000806027	0.0129511	protein_coding	5.4448	7.97594	4.80778	6.92013	4.4388	8.60408
Trf	ENSMUSG00000032554	-0.781523	0.20378	0.000813578	0.0130626	protein_coding	45.9554	26.0932	59.0722	30.379	56.1839	36.8742
Gm10330	ENSMUSG00000071362	0.825709	0.21692	0.000818516	0.0131322	protein_coding	1.10643	1.77615	1.12468	1.67389	0.749343	1.90916
Plxnd1	ENSMUSG00000030123	-1.88064	0.53299	0.00082768	0.0132693	protein_coding	11.1761	2.70368	9.03833	1.94685	10.3399	2.98042
Rbm38	ENSMUSG00000027510	-0.490983	0.117112	0.000834813	0.0133737	protein_coding	88.6711	63.8984	98.1257	73.2098	99.9755	66.7099
Helz2	ENSMUSG00000027580	0.747741	0.194145	0.000836634	0.013393	protein_coding	5.1062	9.02388	6.09299	9.82545	4.60217	7.79616
Gm12676	ENSMUSG00000085710	3.22628	0.951865	0.00084356	0.0134938	processed_transcript	0	0.122312	0	0.120864	0	0.198044
Ifit1	ENSMUSG00000034459	1.84477	0.523488	0.00084654	0.0135315	protein_coding	0.553079	3.16054	1.79419	4.63423	0.616514	3.74121
Tex11	ENSMUSG00000009670	2.91035	1.0925	0.000873231	0.0139478	protein_coding	0	0	0	0.147277	0	0.554983
Dbi	ENSMUSG00000026385	-0.395367	0.0888175	0.000876395	0.0139673	protein_coding	131.898	98.0086	161.668	109.799	129.028	113.37
St14	ENSMUSG00000031995	-1.08579	0.296616	0.000876308	0.0139673	protein_coding	4.13319	1.83462	3.30105	1.35098	3.63986	1.9648
Neurl3	ENSMUSG00000047180	0.77406	0.202794	0.000875774	0.0139673	protein_coding	23.4757	35.4751	17.1474	33.4463	22.6846	39.8328
Socs2	ENSMUSG00000020027	1.65894	0.468611	0.000877302	0.0139714	protein_coding	0.55569	2.67846	1.79857	2.14584	0.471688	4.55486
Cst7	ENSMUSG00000068129	-1.0113	0.27445	0.000881744	0.0140284	protein_coding	63.0875	31.7491	62.2352	22.6686	80.1063	46.3642
Gm17055	ENSMUSG00000090576	-2.19573	0.620944	0.000882177	0.0140284	processed_transcript	0.236884	0.046527	0.139836	0.0220543	0.0723321	0.0171447
Gm10518	ENSMUSG00000073486	1.22235	0.338954	0.000906286	0.0144011	protein_coding	0.303616	0.631548	0.22091	0.566492	0.336382	0.850457
Igf2r	ENSMUSG00000023830	0.874539	0.233865	0.00090953	0.0144314	protein_coding	1.00407	2.18449	1.38176	2.33941	0.941321	1.62088
Rnase12	ENSMUSG00000068407	-1.09828	0.301382	0.000909299	0.0144314	protein_coding	2.76653	0.792883	1.41857	1.3801	2.13553	0.687788
Dnah12	ENSMUSG00000021879	0.876102	0.234237	0.000910678	0.014439	protein_coding	2.90805	4.47552	2.1368	4.79953	2.73377	5.09617
Drc7	ENSMUSG00000031786	1.08659	0.297847	0.00091323	0.0144689	protein_coding	3.78755	9.57795	5.12989	10.113	6.11019	12.6497
H2afy2	ENSMUSG00000020086	-0.873897	0.233549	0.000916048	0.0145029	protein_coding	2.06151	1.15821	2.73171	1.17212	1.91883	1.31394
Pbxip1	ENSMUSG00000042613	0.433363	0.100669	0.000921189	0.0145736	protein_coding	12.6364	15.513	11.5424	16.1667	12.6352	18.0614
Bfsp2	ENSMUSG00000032556	1.35595	0.379406	0.000923356	0.0145971	protein_coding	2.27408	5.71626	2.25853	3.54431	2.52198	9.29933
Txndc5	ENSMUSG00000038991	-0.40678	0.0927389	0.000933155	0.0147413	protein_coding	49.0069	38.08	61.5452	45.6149	54.9626	41.0611
Arap1	ENSMUSG00000032812	-0.344506	0.0739089	0.000934007	0.0147439	protein_coding	39.9563	32.0166	44.3669	32.9031	40.6206	33.4548
Il17rb	ENSMUSG00000015966	1.31798	0.368843	0.000938969	0.0148114	protein_coding	3.16643	9.04013	2.90247	6.27023	4.01079	10.4971
Pcbp4	ENSMUSG00000023495	0.732909	0.191546	0.000942526	0.0148567	protein_coding	5.4846	8.88047	7.17133	11.1909	4.96328	9.35349
Ifit1bl1	ENSMUSG00000079339	1.65516	0.469024	0.000943623	0.0148631	protein_coding	0.113526	0.442337	0.234614	0.511499	0.0822315	0.484637
P4ha1	ENSMUSG00000019916	-0.460812	0.109321	0.00095711	0.0150536	protein_coding	8.47762	5.97638	9.44306	7.24383	8.18711	5.72567
Enpp3	ENSMUSG00000019989	1.57982	0.447014	0.000956772	0.0150536	protein_coding	0.151783	0.318673	0.0686744	0.314678	0.0158701	0.133385
Popdc2	ENSMUSG00000022803	1.94288	0.559694	0.000958866	0.0150702	protein_coding	0.0425279	0.269343	0.126581	1.18164	0.271892	0.351511
H2afx	ENSMUSG00000049932	-0.368752	0.0814551	0.000963128	0.0151262	protein_coding	170.24	127.05	177.619	134.777	167.38	137.057
Abcc2	ENSMUSG00000025194	-1.77808	0.511264	0.000966793	0.0151506	protein_coding	0.183925	0.0656405	0.188057	0.0432141	0.591491	0.161656
Vat1	ENSMUSG00000034993	-0.612042	0.155309	0.00096637	0.0151506	protein_coding	38.412	21.0849	33.1956	22.9821	28.8253	21.5095
Fam187b	ENSMUSG00000046826	-2.29418	0.655208	0.000965769	0.0151506	protein_coding	0.0947465	0.0326165	0.227416	0.0193251	0.254717	0.0498907
Clec5a	ENSMUSG00000029915	-0.907953	0.245217	0.00096971	0.0151853	protein_coding	1.45303	1.04675	3.21281	1.41206	2.82605	1.45659
Timd2	ENSMUSG00000040413	3.02368	0.815236	0.000971903	0.0152086	protein_coding	0.00875346	0.129162	0	0.0857017	0.0152277	0.0947157
Zfp36l1	ENSMUSG00000021127	0.396818	0.0900522	0.000974839	0.0152435	protein_coding	11.0459	13.7534	10.8109	14.5471	10.364	14.1486
Clec1b	ENSMUSG00000030159	-1.77224	0.505821	0.000983705	0.015371	protein_coding	3.34122	0.396566	1.95371	0.556265	2.81744	1.29546
Slc27a2	ENSMUSG00000027359	1.97965	0.566071	0.000985666	0.0153905	protein_coding	0.168338	1.40643	0.519623	0.381025	0.177454	1.93469
Iigp1	ENSMUSG00000054072	1.36491	0.384259	0.000987083	0.0154015	protein_coding	1.4316	2.47581	1.46112	3.67606	0.69191	3.36679
Gm17586	ENSMUSG00000097062	-0.553618	0.137864	0.000988685	0.0154153	lincRNA	7.4566	5.50676	8.19142	4.62343	7.89895	5.91881
Svip	ENSMUSG00000074093	0.377343	0.0842698	0.000990779	0.0154368	protein_coding	11.4267	14.8025	11.388	16.1683	12.3611	14.7023
Tgfbr3	ENSMUSG00000029287	0.510722	0.124837	0.000992969	0.0154598	protein_coding	12.7508	15.3433	10.3409	16.0632	9.21238	14.686
Mpzl1	ENSMUSG00000026566	0.963274	0.262663	0.000996959	0.0154884	protein_coding	2.45652	4.4679	2.15096	2.97347	2.05269	5.6799
Mt2	ENSMUSG00000031762	1.32798	0.37387	0.000996218	0.0154884	protein_coding	23.6922	65.7248	31.4382	90.0666	17.1416	30.8891
5830418P13Rik	ENSMUSG00000086236	1.76802	0.505506	0.000996585	0.0154884	processed_transcript	0.42954	1.70536	0.412339	1.21861	0.717712	2.69244
Il3ra	ENSMUSG00000068758	-0.449065	0.106154	0.00100118	0.0155428	protein_coding	20.8198	14.968	23.5561	18.5253	23.2037	15.9144
Gm24194	ENSMUSG00000080455	-3.49665	1.03089	0.00101505	0.0157467	miRNA	2.76276	0	1.69807	0	11.4243	0
Vipr1	ENSMUSG00000032528	2.68476	0.768899	0.00102239	0.0158492	protein_coding	0.0260128	0.1696	0.00347978	0.0606035	0.0663779	0.554667
Aplp2	ENSMUSG00000031996	0.405378	0.0931315	0.00103452	0.0160258	protein_coding	29.7122	38.9142	31.1532	44.0041	27.2757	33.8837
Zkscan1	ENSMUSG00000029729	0.40477	0.0929728	0.00103818	0.0160709	protein_coding	8.99795	11.766	8.5194	10.8892	8.22147	11.4467
Stfa2	ENSMUSG00000022902	3.67856	0.988417	0.00104529	0.0161694	protein_coding	0.0652176	1.34816	0	0.565129	0	1.33008
Cd2ap	ENSMUSG00000061665	0.49287	0.119957	0.00104733	0.0161894	protein_coding	4.75607	7.45978	5.97169	7.73047	5.66493	7.89284
Ifih1	ENSMUSG00000026896	0.684954	0.178753	0.00105227	0.016254	protein_coding	8.7805	12.0643	8.84903	15.2839	6.1568	11.0253
Lat	ENSMUSG00000030742	-0.806381	0.215952	0.00105793	0.0163298	protein_coding	38.312	19.2283	30.7682	16.7138	30.9669	20.9817
Sfrp4	ENSMUSG00000021319	-1.54395	0.440513	0.00106068	0.0163605	protein_coding	0.469836	0.0970002	0.407812	0.268235	0.50463	0.0782341
Meis3	ENSMUSG00000041420	1.4051	0.398491	0.00106476	0.0164117	protein_coding	0.24462	0.92925	0.361045	0.788085	0.347003	0.865083
Gng12	ENSMUSG00000036402	-0.441737	0.104574	0.00107517	0.0165604	protein_coding	66.0615	43.0585	63.1649	47.3149	65.8404	53.1365
Snap23	ENSMUSG00000027287	0.412372	0.0956107	0.00107876	0.0165801	protein_coding	33.3179	42.1981	34.7794	49.356	31.4227	40.976
Smad1	ENSMUSG00000031681	-0.484987	0.117835	0.00107843	0.0165801	protein_coding	10.6218	7.00297	9.87782	6.99342	10.1873	7.91213
Cgrrf1	ENSMUSG00000055128	-0.411665	0.0953906	0.00107796	0.0165801	protein_coding	11.2813	7.76427	10.4403	7.80194	9.70107	8.07907
Gm26947	ENSMUSG00000098055	-1.59973	0.458143	0.00108049	0.016595	antisense	0.632206	0.242958	1.02319	0.175477	1.19407	0.479382
Ybx2	ENSMUSG00000018554	1.54907	0.443586	0.00108697	0.0166825	protein_coding	1.08541	2.91995	0.427269	1.47394	0.641376	2.21577
Tmem110	ENSMUSG00000006526	-0.378075	0.0851804	0.00108968	0.0167122	protein_coding	8.01875	6.56067	9.3688	6.16115	8.57662	7.27367
Gm19434	ENSMUSG00000108239	1.30148	0.367678	0.00109326	0.0167552	antisense	0.135049	0.518477	0.233795	0.315069	0.0873877	0.337926
2210010C04Rik	ENSMUSG00000029882	-1.1527	0.322582	0.00109735	0.016806	protein_coding	1.43685	0.554802	0.822437	0.63824	1.41806	0.430435
Smim8	ENSMUSG00000028295	0.539344	0.134733	0.00109988	0.0168329	protein_coding	14.8338	20.0168	16.2234	20.1672	12.5511	23.3911
Sema6b	ENSMUSG00000001227	-0.751568	0.199978	0.00110652	0.0169225	protein_coding	3.47442	1.7789	3.31716	2.50397	3.56886	1.83652
Ly75	ENSMUSG00000026980	-1.07336	0.298846	0.00110892	0.0169471	protein_coding	1.74332	0.667467	1.39972	0.677584	1.44678	0.806736
L3mbtl3	ENSMUSG00000039089	-0.446796	0.106416	0.00111063	0.0169493	protein_coding	9.92191	7.37191	10.6233	7.56063	10.6973	7.96808
Arrdc3	ENSMUSG00000074794	0.593627	0.151516	0.00111025	0.0169493	protein_coding	13.9717	17.3667	9.95794	19.1878	10.6703	15.7669
Zfp618	ENSMUSG00000028358	-2.4281	0.713216	0.00111284	0.0169709	protein_coding	0.118856	0.133902	0.121152	0.109688	2.17568	0.0986508
Ccr1	ENSMUSG00000025804	0.930134	0.254721	0.0011141	0.0169783	protein_coding	0.59765	1.06542	0.477812	0.938323	0.481113	0.994326
Irs2	ENSMUSG00000038894	0.868082	0.23604	0.00111711	0.0170121	protein_coding	1.64624	2.82704	1.62842	3.55906	1.56783	2.51539
Ccl4	ENSMUSG00000018930	1.44314	0.411395	0.00112078	0.0170466	protein_coding	2.48213	5.53413	1.42163	4.69255	2.19138	6.87779
Sgpp1	ENSMUSG00000021054	0.439634	0.104316	0.00112175	0.0170466	protein_coding	17.0248	22.8769	20.1727	27.9699	17.4267	23.2786
Gm17120	ENSMUSG00000091172	3.16708	0.998012	0.00112147	0.0170466	antisense	0	0.44381	0	0	0	0.25289
Klhl3	ENSMUSG00000014164	-0.625826	0.161648	0.00113544	0.0172426	protein_coding	1.31743	0.948871	1.21574	0.815398	1.36981	0.761591
Pcdhac2	ENSMUSG00000102697	3.95433	1.0253	0.00114044	0.0173063	protein_coding	0.0107553	0.170336	0	0.0870582	0	0.141362
Pim1	ENSMUSG00000024014	0.746755	0.199073	0.00114278	0.01732	protein_coding	42.1116	66.9903	57.4409	86.3043	40.3758	82.5253
Plekha6	ENSMUSG00000041757	-0.943894	0.259865	0.00114295	0.01732	protein_coding	2.55977	1.86708	2.23436	0.789523	2.51775	1.13956
M1ap	ENSMUSG00000030041	0.744097	0.198459	0.00115115	0.017432	protein_coding	2.36123	3.08919	1.29723	2.9965	1.57216	2.63545
Lclat1	ENSMUSG00000054469	-0.565256	0.143313	0.00115615	0.0174955	protein_coding	8.13477	4.66293	6.64539	4.51286	7.45012	5.83008
5830405F06Rik	ENSMUSG00000103586	2.69659	0.773702	0.00115781	0.0175083	lincRNA	0.091789	0.897112	0.0313902	0.384176	0.229111	1.39479
Ccdc60	ENSMUSG00000043913	-1.32228	0.376603	0.00116884	0.0176627	protein_coding	0.537194	0.146097	0.394216	0.157407	0.437232	0.231723
Trem2	ENSMUSG00000023992	-1.13342	0.318809	0.00117548	0.0177506	protein_coding	1.39979	0.635993	0.973785	0.683565	1.7794	0.542385
St6galnac6	ENSMUSG00000026811	-0.336124	0.0728183	0.00117805	0.017777	protein_coding	24.922	20.7392	25.6594	20.7567	29.0248	21.4768
Cpd	ENSMUSG00000020841	-0.593754	0.152393	0.00118208	0.0178253	protein_coding	5.75396	3.51205	4.83612	3.19466	5.3985	3.86844
Fez2	ENSMUSG00000056121	-0.525777	0.131459	0.00118902	0.0179175	protein_coding	8.23506	5.06847	8.2689	6.03816	8.43587	6.1778
Rimbp3	ENSMUSG00000071636	-1.22758	0.348846	0.001194	0.01798	protein_coding	0.112232	0.0612026	0.140633	0.061771	0.126693	0.0344138
Hsd11b1	ENSMUSG00000016194	0.973515	0.271422	0.00119529	0.0179843	protein_coding	0.512008	0.6065	0.392157	0.831756	0.256084	0.920301
Fam213a	ENSMUSG00000021792	0.422291	0.0995406	0.00119595	0.0179843	protein_coding	14.5186	17.7456	13.6713	20.1265	13.3383	17.8028
Eml4	ENSMUSG00000032624	-0.41478	0.0972286	0.00119746	0.0179945	protein_coding	19.9809	14.002	20.8509	14.5663	20.7244	17.5794
Kifc2	ENSMUSG00000004187	0.935147	0.258479	0.00120009	0.0180214	protein_coding	0.223134	0.515156	0.27752	0.554466	0.261055	0.397224
Mif4gd	ENSMUSG00000020743	0.362312	0.0811213	0.00121488	0.0182308	protein_coding	27.3076	31.577	25.2594	34.4004	24.6576	33.3585
Milr1	ENSMUSG00000040528	-0.608351	0.157327	0.00122131	0.0183145	protein_coding	19.8342	13.9217	24.3493	15.8196	28.5434	17.8207
Zkscan7	ENSMUSG00000063488	0.878753	0.241252	0.00122841	0.0184082	protein_coding	1.65443	3.17935	0.988749	2.42336	1.71588	2.46509
Nedd9	ENSMUSG00000021365	-0.672276	0.177265	0.0012302	0.0184223	protein_coding	3.60486	2.17035	3.46747	1.93603	4.06076	2.85885
Atf1	ENSMUSG00000023027	0.324836	0.0697035	0.00125062	0.0187021	protein_coding	55.6024	62.5431	54.043	68.9491	50.5048	69.1619
Spry1	ENSMUSG00000037211	0.693541	0.184061	0.00124994	0.0187021	protein_coding	2.14161	2.91086	2.02754	3.00545	1.90397	3.94699
Tuba8	ENSMUSG00000030137	-0.790272	0.214833	0.00129562	0.0193616	protein_coding	33.4464	16.014	27.4948	15.6784	24.4715	17.4458
E2f8	ENSMUSG00000046179	0.264397	0.0511241	0.00129669	0.0193642	protein_coding	49.7092	55.8442	44.0194	57.3457	48.2932	57.4009
Card6	ENSMUSG00000041849	0.956181	0.266501	0.0013018	0.019427	protein_coding	1.0191	2.09776	0.709803	1.08878	1.03708	2.23298
Tpst1	ENSMUSG00000034118	-0.527103	0.132952	0.00130297	0.0194311	protein_coding	6.16644	4.84166	7.10815	5.09131	6.39423	3.6843
Als2	ENSMUSG00000026024	0.482784	0.119176	0.0013075	0.0194852	protein_coding	11.3644	13.5512	7.92158	13.308	8.8168	12.4639
D630036G22Rik	ENSMUSG00000104475	1.39381	0.401781	0.00130924	0.0194976	TEC	0.203343	0.457529	0.0885549	0.516367	0.173886	0.283861
Dusp8	ENSMUSG00000037887	2.2192	0.654692	0.0013128	0.0195372	protein_coding	0.00664136	0.0453615	0.0235738	0.135256	0.00903811	0.0303592
Prr7	ENSMUSG00000034686	-1.33419	0.384718	0.00131909	0.0196173	protein_coding	0.733834	0.340446	0.587439	0.230585	0.656768	0.194424
Smc5	ENSMUSG00000024943	0.287768	0.0585528	0.00133654	0.0198631	protein_coding	15.5699	19.3087	14.7585	18.1819	15.3406	18.2752
Arhgef17	ENSMUSG00000032875	-1.10151	0.311818	0.00133802	0.019869	protein_coding	0.483675	0.264992	0.410026	0.256027	0.619143	0.175735
Atp6v0b	ENSMUSG00000033379	-0.348795	0.0776055	0.00133878	0.019869	protein_coding	89.3652	70.4073	98.2742	77.1948	93.7189	73.1825
Vps37c	ENSMUSG00000048832	-0.335461	0.0735272	0.00135573	0.0201068	protein_coding	16.021	12.4282	16.7898	13.0438	17.4238	14.3034
Slc36a1	ENSMUSG00000020261	-0.403323	0.0947827	0.00136392	0.0202144	protein_coding	11.8	9.14919	12.7464	10.8096	14.9543	9.86994
Arpin	ENSMUSG00000039043	-2.09798	0.614149	0.00136627	0.0202352	protein_coding	0.521387	0.0455261	0.50241	0.0719326	0.319184	0.167752
Metrn	ENSMUSG00000002274	-0.443741	0.107461	0.0013692	0.0202648	protein_coding	40.4674	27.8785	44.3567	29.2094	37.9435	33.1392
Ccdc68	ENSMUSG00000038903	-1.13326	0.323041	0.00137921	0.0203907	protein_coding	1.09496	0.505125	1.03186	0.59866	1.41605	0.477968
Gm17244	ENSMUSG00000102997	1.5933	0.466787	0.0013796	0.0203907	TEC	0.0902477	0.206548	0.0406492	0.216627	0.0839752	0.256052
H2-Ob	ENSMUSG00000041538	1.37865	0.400181	0.00138725	0.0204897	protein_coding	26.3582	64.374	19.7917	57.3066	26.6219	73.738
Tmc1	ENSMUSG00000024749	1.68336	0.4917	0.0013964	0.0206107	protein_coding	0.0710277	0.176368	0.0337769	0.170274	0.0536843	0.189383
Pik3c2a	ENSMUSG00000030660	0.6147	0.161379	0.00141019	0.0208	protein_coding	1.84675	3.51175	2.09652	3.22146	2.57626	3.25859
Fzd1	ENSMUSG00000044674	-2.15873	0.628901	0.00141846	0.0209077	protein_coding	0.0535338	0.0142431	0.0941057	0.0112507	0.046823	0.0131089
Dusp5	ENSMUSG00000034765	0.788276	0.215926	0.00142261	0.0209546	protein_coding	3.2154	4.82862	3.14357	4.95238	3.34722	7.06209
Gna15	ENSMUSG00000034792	0.414471	0.0986949	0.00143093	0.0210627	protein_coding	36.8844	49.2926	42.3164	54.2204	40.0893	55.5403
Gm38005	ENSMUSG00000103810	-2.17128	0.642284	0.00144474	0.0212516	TEC	0.131952	0.0223219	0.0513118	0.0176337	0.21195	0.0342594
Gm44210	ENSMUSG00000108079	1.01668	0.287762	0.00144706	0.0212711	antisense	3.66834	6.27756	2.49482	4.79208	3.07679	7.85377
Mospd1	ENSMUSG00000023074	0.37924	0.0877645	0.00145431	0.0213632	protein_coding	9.48413	13.0833	11.4906	14.5059	10.6997	13.5775
Srms	ENSMUSG00000027579	2.69233	0.773546	0.00146141	0.0214529	protein_coding	0.0193823	0.112189	0.0138163	0.0949583	0	0.103324
Sema7a	ENSMUSG00000038264	1.11631	0.319306	0.00146247	0.0214539	protein_coding	0.636415	1.1572	0.627995	1.25752	0.6172	1.72485
Lingo3	ENSMUSG00000051067	1.5721	0.463331	0.00146655	0.0214991	protein_coding	0.0614246	0.252173	0.131418	0.477154	0.0963875	0.172759
Lynx1	ENSMUSG00000022594	-1.39227	0.405789	0.00146956	0.021514	protein_coding	0.235851	0.0595553	0.260905	0.0940871	0.331739	0.150742
Odf3b	ENSMUSG00000047394	-0.538344	0.137873	0.0014691	0.021514	protein_coding	7.67756	4.68427	6.79727	5.02429	6.64025	4.82122
Snx31	ENSMUSG00000013611	-1.86445	0.556178	0.00147647	0.0215858	protein_coding	2.50993	0.55858	2.66263	0.128587	1.87574	1.11071
RP24-417N13.7	ENSMUSG00000109036	-0.91782	0.257931	0.00147576	0.0215858	TEC	0.88539	0.454044	1.12223	0.701341	1.08433	0.438302
Ctla4	ENSMUSG00000026011	3.75523	1.07883	0.00148303	0.0216671	protein_coding	0	0.239738	0	0.137751	0	0.421765
Mgst1	ENSMUSG00000008540	-0.783737	0.215548	0.00149213	0.0217853	protein_coding	6.87723	4.77245	9.67027	6.95342	10.9287	4.13576
Acacb	ENSMUSG00000042010	-1.18354	0.341808	0.00149529	0.0218167	protein_coding	1.07183	0.557382	0.617039	0.322272	1.21701	0.380672
Plxna1	ENSMUSG00000030084	0.806223	0.222893	0.00150789	0.0219856	protein_coding	1.89152	2.28165	1.37979	3.06989	1.30973	2.70711
Psme3	ENSMUSG00000078652	0.318183	0.0687968	0.00150946	0.0219936	protein_coding	95.4616	121.851	108.211	128.077	93.3032	120.432
Gm43445	ENSMUSG00000104969	-1.49953	0.441592	0.00151884	0.0221154	sense_intronic	0.717552	0.379765	0.370531	0.102641	0.613045	0.101286
Lpl	ENSMUSG00000015568	-1.04728	0.299286	0.00152486	0.0221881	protein_coding	0.692431	0.250026	0.596055	0.408875	1.10547	0.47483
Lonrf1	ENSMUSG00000039633	-0.404221	0.0960653	0.0015292	0.0222362	protein_coding	3.8347	2.91439	3.81356	2.92486	3.65611	2.70122
Col18a1	ENSMUSG00000001435	0.86966	0.243141	0.00153611	0.0223066	protein_coding	0.651848	1.3838	1.03062	1.79762	0.695759	1.18841
Slfn10-ps	ENSMUSG00000072621	-0.775424	0.213457	0.0015355	0.0223066	transcribed_unprocessed_pseudogene	2.70639	1.66862	2.11658	1.11228	2.30826	1.3727
Mctp2	ENSMUSG00000032776	0.985776	0.279963	0.00153875	0.0223299	protein_coding	1.37859	2.26312	1.22051	1.76701	1.05172	3.28427
Myl12b	ENSMUSG00000034868	-0.414236	0.0993732	0.00155484	0.0225483	protein_coding	233.236	158.463	210.432	155.53	225.998	188.258
Leprot	ENSMUSG00000035212	0.319258	0.0693629	0.00156416	0.0226683	protein_coding	34.4883	42.4963	37.8881	48.9961	36.9274	44.8413
Vsig2	ENSMUSG00000001943	-1.64811	0.4875	0.00156673	0.0226821	protein_coding	1.86205	0.618853	1.33519	0.25981	1.73594	0.624829
Slc30a2	ENSMUSG00000028836	-2.02474	0.605446	0.00156722	0.0226821	protein_coding	0.117063	0.00652996	0.071912	0.0309502	0.200711	0.0507626
Wfdc18	ENSMUSG00000000983	2.56621	0.747868	0.00157974	0.0228397	protein_coding	0.44748	1.66546	0.0980368	1.28195	0.233094	2.51843
Gmds	ENSMUSG00000038372	-0.473214	0.118212	0.00158023	0.0228397	protein_coding	17.0924	10.9506	18.2235	12.5828	15.52	13.0556
L1cam	ENSMUSG00000031391	-1.4777	0.436731	0.00158232	0.0228546	protein_coding	0.705433	0.78264	2.01998	0.232769	1.16371	0.367959
Igkv10-96	ENSMUSG00000094420	-2.12176	1.09245	0.00159502	0.0230073	IG_V_gene	6.57351	0	0	0	11.2111	0.0990241
Tnfsf12	ENSMUSG00000097328	-1.22114	0.355778	0.00159483	0.0230073	protein_coding	3.0132	1.15816	2.10338	1.49495	4.45999	1.33878
Tmem150b	ENSMUSG00000046456	-0.782579	0.216638	0.00161207	0.0232378	protein_coding	7.09716	4.758	5.90663	2.85876	8.5239	4.84699
Ggact	ENSMUSG00000041625	0.419144	0.101264	0.00161368	0.0232454	protein_coding	8.57878	12.5699	9.44547	12.2837	8.69334	10.9071
Pdia2	ENSMUSG00000024184	2.15513	0.654905	0.00161791	0.0232753	protein_coding	0.286421	1.885	0.652413	3.45877	0.25806	0.997654
2210408F21Rik	ENSMUSG00000087380	2.0913	0.623163	0.00161756	0.0232753	processed_transcript	0.427895	1.81996	0.283331	1.14564	0.261233	1.67832
Lztfl1	ENSMUSG00000025245	0.366105	0.0844596	0.00161912	0.0232771	protein_coding	15.2084	19.0351	15.9686	20.5849	13.7094	18.2833
Cox6a2	ENSMUSG00000030785	2.20096	0.659605	0.00162079	0.0232856	protein_coding	2.34954	11.0828	3.12741	8.54971	3.61751	28.6744
Psd	ENSMUSG00000037126	0.70144	0.191184	0.0016307	0.0234125	protein_coding	0.871246	1.36867	0.741764	1.09735	0.662429	1.2645
Speg	ENSMUSG00000026207	-3.65201	1.01352	0.0016322	0.0234184	protein_coding	0.430834	0	0.117482	0	0.293937	0.0320744
Prr13	ENSMUSG00000023048	0.362295	0.0833732	0.00164531	0.0235751	protein_coding	60.5649	72.0002	56.3022	70.9427	58.0892	82.0719
Lrp1	ENSMUSG00000040249	-1.47782	0.438654	0.00164442	0.0235751	protein_coding	1.04151	0.601041	1.66658	0.243902	1.59967	0.641155
E330009J07Rik	ENSMUSG00000037172	-0.543644	0.141083	0.00164726	0.0235824	protein_coding	3.28009	2.15545	2.83629	1.90811	3.07822	2.23754
Ptgs2os2	ENSMUSG00000097754	1.86741	0.556567	0.001648	0.0235824	lincRNA	0.0492877	0.122105	0.0526528	0.241185	0.0267466	0.16883
Ifit3b	ENSMUSG00000062488	3.13457	0.899063	0.00165178	0.0236207	protein_coding	0.0423398	0.304352	0.036198	0.306785	0	0.435173
Gm25002	ENSMUSG00000080663	1.51708	0.449548	0.00166097	0.0237365	miRNA	9.10615	37.7359	11.4956	45.6349	21.4503	40.3395
Htra2	ENSMUSG00000068329	0.331005	0.0735106	0.0016661	0.0237941	protein_coding	70.405	93.2313	79.8662	102.954	72.406	83.9488
Ube2l6	ENSMUSG00000027078	0.64527	0.173735	0.00167808	0.0239222	protein_coding	23.894	37.0168	28.4439	41.123	17.9162	32.0969
Trim7	ENSMUSG00000040350	-1.62965	0.488246	0.0016784	0.0239222	protein_coding	0.764648	0.395576	0.937549	0.368582	2.45935	0.477802
Fam57b	ENSMUSG00000058966	-2.26361	0.687756	0.00167813	0.0239222	protein_coding	0.277673	0.0894457	0.458146	0.0283602	0.254182	0.0513586
Cbx4	ENSMUSG00000039989	-0.354867	0.081194	0.00168546	0.0240069	protein_coding	14.0452	10.8893	15.9166	11.9706	16.1145	13.1241
Basp1	ENSMUSG00000045763	-1.11286	0.322813	0.00168804	0.0240279	protein_coding	7.44653	2.80797	6.04872	2.64408	6.05063	3.4435
6330403A02Rik	ENSMUSG00000053963	2.95919	0.888865	0.00169138	0.0240595	protein_coding	0.0145541	0.137318	0.0233684	0.108615	0.00660498	0.314302
Klhdc2	ENSMUSG00000020978	0.375069	0.0876683	0.00169264	0.0240616	protein_coding	40.3661	48.7825	39.2589	51.9313	39.0687	53.2859
Tsc22d3	ENSMUSG00000031431	-0.536099	0.139061	0.00169647	0.0241002	protein_coding	27.463	17.8314	23.6996	17.1484	28.113	19.6067
Gm7694	ENSMUSG00000102752	0.756359	0.209376	0.00169927	0.0241241	protein_coding	4.5837	9.02704	6.36901	8.72947	5.50168	10.1672
Spock2	ENSMUSG00000058297	-1.11877	0.325219	0.00171606	0.0243463	protein_coding	0.330829	0.188479	0.359544	0.12817	0.338063	0.150423
Lonp2	ENSMUSG00000047866	0.310622	0.0672614	0.00173152	0.0245496	protein_coding	28.74	32.549	26.0709	33.8023	26.7428	34.8278
Unc119b	ENSMUSG00000046562	-0.460378	0.115201	0.00174438	0.0247157	protein_coding	15.158	11.2952	16.9966	11.8645	18.7101	13.763
Car5b	ENSMUSG00000031373	0.965654	0.27685	0.00175176	0.024804	protein_coding	0.657001	1.37281	0.566116	0.700746	0.564219	1.46299
Plekhh2	ENSMUSG00000040852	1.71504	0.514373	0.00175782	0.0248655	protein_coding	0.00915204	0.0483225	0.0220429	0.0336778	0.00311525	0.0470723
Mn1	ENSMUSG00000070576	2.28839	0.691401	0.00175841	0.0248655	protein_coding	0.677285	3.79576	0.656545	2.46173	0.791679	6.05989
Arfgap3	ENSMUSG00000054277	0.40666	0.0981147	0.00176155	0.0248936	protein_coding	8.42609	11.6496	9.44865	11.2811	8.14837	11.6083
Mmab	ENSMUSG00000029575	-0.371718	0.0869508	0.00176736	0.0249594	protein_coding	11.7057	8.93523	10.6851	9.0058	11.7996	8.46291
Tek	ENSMUSG00000006386	-1.166	0.34166	0.00178768	0.0252298	protein_coding	6.04719	2.23623	5.22518	2.49002	4.11044	1.99677
Ehbp1	ENSMUSG00000042302	-0.63461	0.17147	0.0018016	0.0254097	protein_coding	1.75631	1.11062	1.47772	1.10414	2.04423	1.16976
Tspan14	ENSMUSG00000037824	-0.417097	0.101735	0.00181503	0.0255823	protein_coding	55.0633	37.2643	53.1	39.9722	53.9007	44.0592
Pfkfb3	ENSMUSG00000026773	-0.38794	0.0924273	0.00182559	0.0257144	protein_coding	13.8893	10.8162	14.8077	10.7391	14.7011	11.5905
Gipc1	ENSMUSG00000019433	-0.49237	0.126013	0.00183082	0.0257544	protein_coding	26.4957	17.3302	26.1953	19.692	27.7755	20.0923
Scube3	ENSMUSG00000038677	-1.07032	0.31115	0.00183004	0.0257544	protein_coding	0.59843	0.28277	0.469427	0.325134	0.767832	0.254175
Rnf41	ENSMUSG00000025373	-0.35354	0.0814123	0.0018334	0.0257739	protein_coding	8.94636	6.68876	10.1139	7.38107	8.47075	7.47409
Thra	ENSMUSG00000058756	-0.394851	0.0948307	0.00186298	0.0261727	protein_coding	36.6123	26.6458	34.4653	25.4682	36.2142	29.4598
Pde9a	ENSMUSG00000041119	-2.80882	0.838555	0.00188791	0.0265057	protein_coding	0.878759	0.0723687	0.329794	0.0368496	0.563854	0.0782809
9030619P08Rik	ENSMUSG00000053168	1.03562	0.301623	0.00190018	0.0266606	transcribed_unprocessed_pseudogene	16.843	30.3095	13.4795	22.7883	15.1592	41.4097
Mrgpra2b	ENSMUSG00000096719	-1.94022	0.595998	0.00191522	0.0268541	protein_coding	1.48339	0.381342	1.30885	0.111502	0.656542	0.309246
Fbxo30	ENSMUSG00000047648	0.48693	0.124809	0.00191647	0.0268543	protein_coding	4.58022	7.02528	5.14703	8.17945	6.0333	6.8754
Asgr1	ENSMUSG00000020884	2.62722	0.77677	0.00191816	0.0268604	protein_coding	0.15365	0.760854	0.0835341	1.14576	0.257416	1.61453
Rab32	ENSMUSG00000019832	-0.463458	0.117266	0.00192365	0.0269199	protein_coding	19.8493	13.6695	21.5141	14.8374	19.5309	15.6151
Reep1	ENSMUSG00000052852	0.762045	0.213734	0.00192506	0.0269222	protein_coding	0.328279	0.606228	0.368797	0.482894	0.334937	0.675218
AB124611	ENSMUSG00000057191	-0.91581	0.263773	0.00193589	0.027056	protein_coding	2.11099	1.22923	2.26445	0.829557	2.21658	1.41468
Oasl2	ENSMUSG00000029561	1.29444	0.386089	0.00193795	0.0270673	protein_coding	8.61047	22.338	13.2018	29.2542	7.62826	22.752
Foxo1	ENSMUSG00000044167	0.413045	0.101107	0.00194885	0.027202	protein_coding	1.56544	1.96989	1.53081	1.95155	1.44508	2.13444
Mirg	ENSMUSG00000097391	3.22617	0.927042	0.00195895	0.0273253	lincRNA	0	0.129175	0.0240212	0.260234	0.0152485	0.281745
Kcnh2	ENSMUSG00000038319	-1.70634	0.516506	0.0019625	0.0273571	protein_coding	1.20544	0.436379	1.01648	0.248091	0.782885	0.183289
C920008G01Rik	ENSMUSG00000105721	3.65509	1.07967	0.00196459	0.0273686	TR_V_gene	0	2.19855	0	0	0	1.51779
Ankrd33b	ENSMUSG00000022237	1.1888	0.351804	0.00196844	0.0274045	protein_coding	0.526943	1.29658	0.976984	1.65927	0.407778	1.49302
Hsd17b1	ENSMUSG00000019301	0.674702	0.185838	0.00197532	0.0274825	protein_coding	1.12089	2.03033	1.21053	2.11305	1.15668	1.43151
Rcor2	ENSMUSG00000024968	-1.10112	0.324265	0.00198747	0.0275982	protein_coding	11.3347	5.06746	9.42069	3.17609	11.2274	6.42491
Scarf1	ENSMUSG00000038188	-1.58598	0.480754	0.00198585	0.0275982	protein_coding	9.63458	2.76757	9.07555	2.88199	7.13068	2.49541
Pbx3	ENSMUSG00000038718	0.469142	0.119472	0.00198744	0.0275982	protein_coding	4.70327	6.05644	3.63634	5.86495	4.63769	6.05017
Mgl2	ENSMUSG00000040950	1.28855	0.385893	0.00199279	0.0276543	protein_coding	1.02434	1.69831	0.965974	4.1264	1.00446	1.69508
Zfp366	ENSMUSG00000050919	-3.66887	1.02999	0.00199957	0.0277305	protein_coding	0.0297792	0	0.127383	0.00583685	0.153806	0
P2ry1	ENSMUSG00000027765	-0.41789	0.102943	0.00200187	0.0277446	protein_coding	13.2715	9.76772	13.1322	9.19416	10.4134	8.60955
Reep2	ENSMUSG00000038555	-0.805377	0.22856	0.00200763	0.0278066	protein_coding	5.06793	2.57114	3.64174	2.47219	4.38614	2.40972
Cyba	ENSMUSG00000006519	-0.432411	0.107793	0.00202812	0.0280645	protein_coding	85.9184	63.798	97.221	64.7867	89.8025	73.5286
Nav1	ENSMUSG00000009418	-0.694543	0.192879	0.00202885	0.0280645	protein_coding	7.84028	4.57772	5.59815	2.93684	7.02466	5.08783
Hebp2	ENSMUSG00000019853	-2.71211	0.796665	0.0020363	0.0281495	protein_coding	0.0712906	0.0331275	0.142832	0.00872424	0.217711	0.0101762
Ccdc64	ENSMUSG00000041609	0.712273	0.198797	0.00204712	0.028281	protein_coding	1.67825	2.48097	1.82932	2.58944	1.57181	3.30087
Tmem8	ENSMUSG00000024180	0.558803	0.148996	0.00205141	0.0283221	protein_coding	5.44981	8.53451	5.97931	9.19337	5.11456	6.68922
Fgd1	ENSMUSG00000025265	-0.681319	0.18887	0.00206656	0.0285111	protein_coding	3.32175	1.6597	2.91852	2.08755	2.82798	1.88835
Sh3tc2	ENSMUSG00000045629	1.60032	0.488132	0.00206774	0.0285111	protein_coding	0.232683	0.783622	0.471578	1.93303	0.263853	0.398858
4930452B06Rik	ENSMUSG00000021747	-2.56533	0.767203	0.00208236	0.0286943	protein_coding	0.184559	0.0152628	0.144728	0.018086	0.209021	0.0421671
Cd9	ENSMUSG00000030342	-0.716017	0.200512	0.00209717	0.0288799	protein_coding	112.171	54.6231	85.2005	57.0898	89.8948	62.4475
Klra8	ENSMUSG00000089727	-2.96369	0.882122	0.00212286	0.0292151	protein_coding	0.605305	0	0.446988	0.0909583	0.272996	0.0177079
Elovl5	ENSMUSG00000032349	-0.402637	0.0985788	0.00212589	0.0292381	protein_coding	34.1884	24.3729	34.1416	25.7144	35.3898	28.3225
Sp100	ENSMUSG00000026222	0.353418	0.0825668	0.00213391	0.029311	protein_coding	63.4273	72.6551	64.9759	83.8988	61.5264	86.1707
Spag17	ENSMUSG00000027867	2.6907	0.829062	0.00213328	0.029311	protein_coding	0.0179721	0.414106	0.017102	0.0920069	0.0885499	0.527083
Nkx1-2	ENSMUSG00000048528	1.53178	0.467397	0.00214141	0.0293953	protein_coding	0.0598179	0.327878	0.159964	0.376291	0.0813407	0.216426
Flot1	ENSMUSG00000059714	0.405661	0.0996864	0.00215285	0.0295337	protein_coding	69.3919	89.1061	62.1757	80.7198	64.929	90.6697
Upk3bl	ENSMUSG00000006143	-2.472	0.742212	0.00215979	0.02961	protein_coding	0.240235	0.0783893	0.810244	0.0929704	0.642612	0.072661
Htr5b	ENSMUSG00000050534	3.42465	1.05896	0.00216714	0.0296919	protein_coding	0	0.174156	0	0.060197	0	0.0501526
Zfp831	ENSMUSG00000050600	0.898627	0.26089	0.00216994	0.0297114	protein_coding	2.19355	3.81267	1.27575	2.4454	1.61857	3.31588
Snora16a	ENSMUSG00000105911	-0.692733	0.193722	0.00217553	0.029769	snoRNA	158.188	111.003	187.71	86.1348	153.307	111.85
Myo3b	ENSMUSG00000042064	2.5284	0.76743	0.00220657	0.0301746	protein_coding	0.0127186	0.245997	0.0841212	0.212379	0.0483378	0.536217
Lax1	ENSMUSG00000051998	1.38489	0.42006	0.00220868	0.0301843	protein_coding	2.93547	7.44234	2.10378	3.13714	1.99433	8.46416
Osbp2	ENSMUSG00000020435	-3.06318	0.910265	0.00221853	0.0302998	protein_coding	0.0583451	0.00663922	0.116711	0.00599024	0.142369	0.00698301
Gm15411	ENSMUSG00000085971	2.00634	0.621834	0.00222896	0.030423	processed_transcript	0.276085	1.01693	0.100249	0.462496	0.124939	0.820518
Trio	ENSMUSG00000022263	0.545653	0.145897	0.00223121	0.0304344	protein_coding	3.21731	5.07641	2.67578	3.58916	2.91304	4.21535
Bhlha15	ENSMUSG00000052271	-0.850955	0.246211	0.00223842	0.0304943	protein_coding	0.375654	0.236011	0.679699	0.341036	0.555053	0.302047
Trim65	ENSMUSG00000054517	-0.381646	0.092194	0.00223738	0.0304943	protein_coding	10.9294	8.07716	11.6536	8.77627	9.90756	8.07884
Slco5a1	ENSMUSG00000025938	-2.04675	0.63082	0.00224542	0.0305703	protein_coding	0.0956178	0.0253108	0.0614576	0.0145394	0.105917	0.0169334
Enc1	ENSMUSG00000041773	0.572696	0.154878	0.0022492	0.0306025	protein_coding	2.01618	3.01369	2.52861	3.09036	1.87343	3.46962
Angptl2	ENSMUSG00000004105	-1.05286	0.312335	0.00225272	0.0306311	protein_coding	1.12229	1.05312	2.58662	0.756399	2.48744	1.13318
Cpeb3	ENSMUSG00000039652	0.755291	0.214808	0.0022623	0.0307419	protein_coding	0.397844	0.683551	0.533762	1.00268	0.460501	0.667791
Rnf208	ENSMUSG00000044628	0.711385	0.200483	0.00227035	0.0308319	protein_coding	2.38804	3.98827	2.17018	3.3911	2.51234	4.23963
2810474O19Rik	ENSMUSG00000032712	0.33974	0.0785934	0.00227355	0.0308559	protein_coding	12.6732	14.4485	12.1367	16.2777	11.8677	15.7044
Cpne2	ENSMUSG00000034361	0.363632	0.0864674	0.00228304	0.0309652	protein_coding	76.1797	89.2126	67.1169	84.6912	66.0227	95.5759
Nucb2	ENSMUSG00000030659	0.699967	0.197051	0.00229497	0.0311074	protein_coding	3.19709	6.26308	4.91017	6.90166	5.29523	8.64443
St6galnac4	ENSMUSG00000079442	-0.455742	0.116827	0.00230761	0.0312592	protein_coding	26.0137	19.0116	31.1039	21.5853	29.3228	22.3575
Ffar4	ENSMUSG00000054200	-3.14867	1.00271	0.00231629	0.031357	protein_coding	0.0509776	0	0.0680197	0	0.103597	0
Apbb2	ENSMUSG00000029207	1.26498	0.382973	0.00232812	0.0314975	protein_coding	0.812901	2.00956	0.662573	1.62628	0.964922	2.37443
Nmnat2	ENSMUSG00000042751	-2.24832	0.708157	0.00233253	0.0315374	protein_coding	0.170966	0.0949679	0.0886992	0.0236515	0.498246	0.0157886
Rab13	ENSMUSG00000027935	-0.777652	0.223225	0.00236928	0.0320142	protein_coding	2.30315	1.46965	1.78112	1.27533	2.48803	1.06867
Tor2a	ENSMUSG00000009563	0.351513	0.0828638	0.00238901	0.0322606	protein_coding	25.4216	30.8452	28.3619	33.6545	23.1664	33.7613
B9d2	ENSMUSG00000063439	0.372382	0.0897585	0.00239398	0.0323076	protein_coding	53.5633	65.4368	55.0673	70.0187	51.9987	72.5783
Upk1b	ENSMUSG00000049436	-2.91944	0.87962	0.00240016	0.0323707	protein_coding	0.213567	0	0.560024	0.0855105	0.658542	0.0443374
Abhd5	ENSMUSG00000032540	0.460335	0.118839	0.00240512	0.0324173	protein_coding	6.81752	9.46827	6.56291	9.47765	6.42963	8.3521
Gimap6	ENSMUSG00000047867	0.823912	0.238936	0.00241458	0.0325245	protein_coding	30.3504	45.9256	20.4791	31.3864	23.7794	55.6836
Rapgef2	ENSMUSG00000062232	-0.428036	0.108224	0.00241975	0.0325738	protein_coding	4.61221	3.06662	3.88777	3.22818	3.93471	2.94337
Cage1	ENSMUSG00000044566	0.787859	0.227151	0.0024251	0.0326254	protein_coding	0.601448	1.00681	0.419583	0.942673	0.644682	0.935698
Nudt4	ENSMUSG00000020029	-0.509392	0.13521	0.00243997	0.0327847	protein_coding	19.2639	13.251	22.8588	18.7912	23.0357	13.6446
Tmie	ENSMUSG00000049555	-1.97563	0.610357	0.00243882	0.0327847	protein_coding	0.78291	0.111393	0.47749	0.143746	0.7155	0.199037
Ada	ENSMUSG00000017697	-0.407717	0.101612	0.00244198	0.0327913	protein_coding	12.2334	8.99827	13.7352	9.35254	11.9507	10.2278
Tfcp2	ENSMUSG00000009733	-0.478015	0.124867	0.0024459	0.0328098	protein_coding	4.31659	3.30619	4.0656	3.59846	4.99805	2.67193
Srxn1	ENSMUSG00000032802	0.615191	0.170254	0.00244793	0.0328098	protein_coding	4.60328	5.81416	3.73812	6.94863	3.35986	5.22132
Lrrc66	ENSMUSG00000067206	1.41291	0.433948	0.00244672	0.0328098	protein_coding	1.53818	3.59361	1.15426	2.8057	1.27801	4.62239
Hspb6	ENSMUSG00000036854	0.489179	0.128647	0.00245907	0.0329388	protein_coding	5.35638	6.46858	4.13153	7.65614	5.39681	6.71281
Gusb	ENSMUSG00000025534	-0.269253	0.0559254	0.0024652	0.0330003	protein_coding	68.5248	57.7272	74.8621	61.5973	73.7334	60.7611
Dyrk3	ENSMUSG00000016526	0.424402	0.107247	0.00246962	0.033039	protein_coding	9.19978	13.5736	10.9769	14.2728	10.4532	13.2599
Gadd45b	ENSMUSG00000015312	-0.665561	0.187129	0.00248788	0.0332627	protein_coding	5.04453	2.34367	4.63753	3.10525	3.66552	2.94324
Rhot2	ENSMUSG00000025733	0.447663	0.115095	0.00250216	0.0334328	protein_coding	26.9644	40.7372	33.258	41.6401	27.325	37.1237
Aim1	ENSMUSG00000019866	0.93681	0.27715	0.00250916	0.0335056	protein_coding	0.231098	0.476782	0.242852	0.334141	0.248278	0.58645
Tox3	ENSMUSG00000043668	-3.36472	1.04982	0.00252665	0.0337184	protein_coding	0.0774388	0	0.0724829	0	0.032909	0
Card11	ENSMUSG00000036526	1.15274	0.34897	0.00253612	0.0338238	protein_coding	0.575024	1.46185	0.736646	1.15945	0.814251	2.19384
Ispd	ENSMUSG00000043153	-0.644973	0.180827	0.00255361	0.034036	protein_coding	1.44664	0.859251	1.15366	0.907055	1.47456	0.826301
C1qtnf6	ENSMUSG00000022440	-1.21503	0.370623	0.00257325	0.0342555	protein_coding	11.1391	3.46213	11.3089	5.68164	8.01879	3.65354
Miat	ENSMUSG00000097767	2.68938	0.82274	0.00257238	0.0342555	lincRNA	0.0178805	0.148861	0.00574284	0.0579113	0.0194808	0.153287
Adgra3	ENSMUSG00000029090	-0.625402	0.174489	0.00257573	0.0342674	protein_coding	6.62246	4.51436	6.3557	3.71286	5.52423	3.74988
Gsdma	ENSMUSG00000017204	1.31109	0.401406	0.00257988	0.0343014	protein_coding	0.102727	0.307347	0.129239	0.384921	0.147831	0.269224
Il15ra	ENSMUSG00000023206	-0.48464	0.127834	0.00259867	0.03453	protein_coding	8.41475	6.90309	9.87048	6.33567	8.39765	5.82775
Gm43935	ENSMUSG00000107812	-1.4225	0.436494	0.00260404	0.0345801	TEC	0.588505	0.220223	0.57031	0.156643	0.602567	0.264424
Wfdc2	ENSMUSG00000017723	2.07391	0.639228	0.00261207	0.0346654	protein_coding	0.179099	1.55555	0.445797	1.13039	0.168799	0.955244
Sptlc2	ENSMUSG00000021036	-0.354181	0.0845068	0.00261582	0.0346938	protein_coding	43.6548	31.7332	45.0031	36.3259	42.8055	34.7365
2810030D12Rik	ENSMUSG00000099338	-1.85959	0.580091	0.00261989	0.0347264	lincRNA	0.782158	0.245366	1.03802	0.293277	0.878028	0.144225
Tox	ENSMUSG00000041272	1.18024	0.359052	0.00262227	0.0347367	protein_coding	1.0506	1.83368	0.476	1.37593	0.815222	2.20397
Gm37401	ENSMUSG00000104208	1.18355	1.08501	0.00263141	0.0348363	antisense	0	9.15286	0	0	0	10.8637
Serpinf1	ENSMUSG00000000753	-2.08773	0.656858	0.00263454	0.0348564	protein_coding	51.0717	9.95265	44.8922	7.48962	69.1062	16.2216
Lair1	ENSMUSG00000055541	0.672314	0.190793	0.00266538	0.0352427	protein_coding	11.7024	16.3564	9.12001	14.1199	10.9608	20.3679
Ehd3	ENSMUSG00000024065	-0.849438	0.250157	0.00270018	0.0356811	protein_coding	10.9751	4.28343	8.13972	5.84006	8.63591	5.15963
Cox4i2	ENSMUSG00000009876	-1.55832	0.482927	0.00270587	0.0357344	protein_coding	1.48622	0.527189	2.09607	0.750266	1.76776	0.455719
Clmn	ENSMUSG00000021097	-1.51521	0.471928	0.00273032	0.0360352	protein_coding	0.076079	0.0260835	0.0603932	0.0231769	0.0607509	0.016494
Ctsl	ENSMUSG00000021477	0.441449	0.114065	0.00273538	0.0360799	protein_coding	7.91745	10.516	9.05864	10.0608	6.71729	11.6854
Kif13b	ENSMUSG00000060012	-0.453314	0.118033	0.0027378	0.0360898	protein_coding	5.58443	3.73007	4.44715	3.48781	4.94697	3.71685
Il31ra	ENSMUSG00000050377	1.08029	0.327953	0.00274102	0.0361102	protein_coding	5.57792	15.2985	6.90154	13.118	8.95442	17.6898
Il21r	ENSMUSG00000030745	0.711146	0.204307	0.00274366	0.0361228	protein_coding	8.26167	12.4658	9.57054	13.7463	7.72386	15.8113
Hist3h2ba	ENSMUSG00000056895	-1.96136	0.614836	0.00274542	0.0361241	protein_coding	1.62926	0.310714	1.1136	0.351078	1.01851	0.205937
Dgkz	ENSMUSG00000040479	-0.292279	0.0642596	0.00275746	0.0362603	protein_coding	142.749	119.061	145.934	123.302	142.189	109.432
Cbr3	ENSMUSG00000022947	-1.33567	0.412799	0.00276465	0.0363327	protein_coding	0.766726	0.309427	1.06815	0.412639	0.613932	0.214227
D1Ertd622e	ENSMUSG00000044768	0.45363	0.118333	0.00278099	0.0365252	protein_coding	14.0318	20.9057	19.2378	24.0162	14.8148	20.9831
Slc17a8	ENSMUSG00000019935	1.36904	0.42515	0.00278973	0.0366178	protein_coding	0.0574661	0.160552	0.12683	0.42978	0.161276	0.324248
Gm42503	ENSMUSG00000104708	0.685895	0.19626	0.00279728	0.0366946	TEC	4.46694	6.92992	3.56209	6.03392	4.83707	7.8081
Pkia	ENSMUSG00000027499	1.74923	0.551981	0.00280666	0.0367952	protein_coding	0.739474	2.29157	0.444856	1.14816	0.304073	2.00561
Eci2	ENSMUSG00000021417	0.337546	0.0795927	0.00282456	0.0370074	protein_coding	61.0981	74.7111	64.7293	82.1529	59.4582	77.3392
Tmem38b	ENSMUSG00000028420	-0.728931	0.211022	0.00282932	0.0370472	protein_coding	3.9773	2.60768	3.37997	2.7948	4.69502	1.82459
Gm3636	ENSMUSG00000091754	-1.59295	0.49777	0.00285519	0.0373634	protein_coding	1.46979	0.181842	1.09009	0.685115	1.01572	0.258706
Phxr4	ENSMUSG00000031802	1.09701	0.33557	0.002864	0.0374559	protein_coding	0.361962	1.0556	0.344961	0.846751	0.350246	0.413116
Prkab2	ENSMUSG00000038205	-0.499308	0.134045	0.00286784	0.0374834	protein_coding	2.75494	2.10801	2.9192	2.14822	3.61695	2.2981
Gm8108	ENSMUSG00000091563	-3.7338	1.09239	0.00287877	0.0376035	protein_coding	0.173091	0	0.17572	0	0.258455	0
Rfx8	ENSMUSG00000057173	1.73334	0.545975	0.00288135	0.0376145	protein_coding	0.345658	1.22252	0.500956	1.21485	0.251797	1.49761
Xylt1	ENSMUSG00000030657	0.508373	0.13739	0.00292748	0.0381935	protein_coding	7.82823	9.53946	6.04037	9.7658	6.40344	9.57549
Pnpla6	ENSMUSG00000004565	0.369025	0.0904898	0.00293103	0.0382167	protein_coding	29.5616	40.1312	28.8715	35.3322	28.7289	37.1861
Ankrd22	ENSMUSG00000024774	2.53157	0.730712	0.00295704	0.0385326	protein_coding	0.0188891	0.0481933	0	0.165853	0.0255166	0.172329
Cask	ENSMUSG00000031012	-0.484021	0.129451	0.00297274	0.0387008	protein_coding	2.92135	2.33195	3.07768	2.01167	2.90554	2.04194
Lrguk	ENSMUSG00000056215	2.06867	0.655664	0.00297354	0.0387008	protein_coding	0.032058	0.14616	0.0342884	0.0848157	0.0145284	0.171913
Paqr8	ENSMUSG00000025931	0.554597	0.153205	0.0029762	0.0387122	protein_coding	4.91727	6.0022	3.74128	6.04675	4.35568	7.10311
6330416G13Rik	ENSMUSG00000045917	0.67623	0.194323	0.00298646	0.0388221	protein_coding	5.85491	11.2564	7.99273	11.4087	8.12387	12.5569
Ipp	ENSMUSG00000028696	0.371078	0.0913653	0.00298941	0.0388357	protein_coding	10.8713	12.5886	10.242	14.9542	10.7557	13.6587
AA986860	ENSMUSG00000042510	1.04925	0.32037	0.00299212	0.0388357	protein_coding	0.398661	0.799164	0.311926	0.846706	0.283421	0.459449
Gm14490	ENSMUSG00000082079	1.59529	0.503883	0.0029929	0.0388357	unprocessed_pseudogene	0.151145	0.412257	0.250424	0.843838	0.0513189	0.215788
Lgals1	ENSMUSG00000068220	0.943629	0.28475	0.00299582	0.0388502	protein_coding	190.498	422.572	259.105	427.136	255.045	520.968
Gm14567	ENSMUSG00000080896	-2.50385	0.952741	0.0030066	0.0389666	processed_pseudogene	3.18965	0.547566	0	0	14.296	0
Igsf10	ENSMUSG00000036334	-1.08019	0.330336	0.00301843	0.0390964	protein_coding	0.264314	0.0866933	0.193963	0.100307	0.167072	0.10445
B3gnt3	ENSMUSG00000031803	0.907326	0.272469	0.00303886	0.0393374	protein_coding	0.296436	0.705122	0.316832	0.525686	0.315485	0.530707
Susd6	ENSMUSG00000021133	0.303594	0.0687562	0.00305114	0.0394727	protein_coding	11.6782	13.8428	12.2117	15.1049	11.8108	15.115
Aldh1b1	ENSMUSG00000035561	-0.670324	0.192846	0.00307131	0.0397098	protein_coding	5.42363	3.39855	6.94822	3.52526	6.19189	4.70012
Map1lc3a	ENSMUSG00000027602	-0.685647	0.198202	0.00309268	0.0399622	protein_coding	3.55663	2.33792	4.64244	2.25535	3.82378	2.85923
Mgat4b	ENSMUSG00000036620	-0.392987	0.0991311	0.00309974	0.0400296	protein_coding	31.694	21.6016	33.013	26.2391	31.0558	25.0333
6330403L08Rik	ENSMUSG00000075585	-1.89119	0.601879	0.00311039	0.040143	antisense	0.0660958	0.0214161	0.0984227	0.0140968	0.0625863	0.019706
P2rx7	ENSMUSG00000029468	0.885849	0.266426	0.00313805	0.0404758	protein_coding	3.46082	8.00615	4.48277	10.1269	6.62042	9.00452
Cd52	ENSMUSG00000000682	0.754805	0.222051	0.00314906	0.0405765	protein_coding	48.4477	84.5592	49.7769	60.1261	57.6612	119.75
Plscr1	ENSMUSG00000032369	0.558639	0.155498	0.00314962	0.0405765	protein_coding	42.4251	61.7248	37.8878	50.4197	35.57	58.9185
Ly9	ENSMUSG00000004707	-0.4541	0.120023	0.00315195	0.0405823	protein_coding	10.1649	7.63953	12.3382	8.12125	11.8006	9.2458
Pard3b	ENSMUSG00000052062	-0.749832	0.22049	0.00317119	0.0408056	protein_coding	2.39187	1.18197	1.56614	1.1547	1.8356	1.09175
Cd86	ENSMUSG00000022901	1.23458	0.384485	0.00319196	0.0410484	protein_coding	0.676126	2.07972	0.679001	1.73331	1.2597	2.42237
Marcks	ENSMUSG00000069662	-0.810741	0.241412	0.00319499	0.041063	protein_coding	6.57691	3.52554	5.35005	2.90561	7.05112	4.31596
Rnaset2b	ENSMUSG00000094724	-0.369737	0.0915736	0.00320357	0.0411488	protein_coding	115.514	84.5529	128.968	94.8828	115.422	98.9604
Fbxw19	ENSMUSG00000074061	1.07014	0.33024	0.00322697	0.0414246	protein_coding	0.232922	0.63526	0.257264	0.638747	0.326854	0.46111
2410018L13Rik	ENSMUSG00000073164	1.21082	0.377859	0.00322965	0.0414344	lincRNA	0.31131	0.675558	0.277655	0.653455	0.353918	0.90759
Fzd5	ENSMUSG00000045005	-0.73036	0.214401	0.00323352	0.0414348	protein_coding	0.907143	0.422871	0.680934	0.440395	0.693101	0.505148
Rasd1	ENSMUSG00000049892	1.33561	0.419341	0.00323168	0.0414348	protein_coding	0.215756	0.33395	0.24195	0.717698	0.160918	0.566532
1810055G02Rik	ENSMUSG00000035372	0.642747	0.184745	0.00324701	0.041583	protein_coding	2.17413	3.53578	2.95223	4.38978	2.17612	3.51714
Irf9	ENSMUSG00000002325	0.557387	0.155612	0.00325592	0.0416567	protein_coding	26.9833	41.6207	36.3231	46.859	25.1707	41.9902
Msh4	ENSMUSG00000005493	1.28906	0.404984	0.00325856	0.0416567	protein_coding	0.37292	0.74643	0.231426	0.574501	0.198341	0.69972
Agpat4	ENSMUSG00000023827	0.952352	0.290282	0.00325708	0.0416567	protein_coding	2.03286	2.82894	1.70539	5.00606	1.32661	2.07777
Sh2b1	ENSMUSG00000030733	-0.362334	0.0892292	0.00326245	0.0416817	protein_coding	67.0334	55.9766	68.1007	54.4469	75.9557	53.6854
Stk10	ENSMUSG00000020272	0.520834	0.143206	0.00326632	0.0417065	protein_coding	12.1754	17.8243	13.2522	16.9818	13.3366	20.8953
Aig1	ENSMUSG00000019806	-0.456904	0.121441	0.00326935	0.0417205	protein_coding	12.543	8.25131	12.0662	8.54504	11.1186	9.21367
Fam184a	ENSMUSG00000019856	-1.23948	0.388401	0.00328595	0.0418828	protein_coding	3.08463	1.50186	4.14473	1.45262	3.31998	1.38891
Ddx60	ENSMUSG00000037921	0.849205	0.255256	0.00328448	0.0418828	protein_coding	2.6544	4.29996	2.04155	3.29627	1.66712	3.97038
Vill	ENSMUSG00000038775	-0.79653	0.237329	0.00329263	0.0419432	protein_coding	27.3453	14.2694	30.3176	14.9902	24.5418	17.773
Larp1b	ENSMUSG00000025762	0.478896	0.12909	0.00330253	0.0420444	protein_coding	9.98747	14.8342	13.7388	19.8667	11.7164	14.682
Olfr1033	ENSMUSG00000045392	-3.20673	0.963673	0.0033167	0.0422	protein_coding	0.536788	0.0764023	0.197924	0	0.529461	0
Il1b	ENSMUSG00000027398	-1.48603	0.471919	0.00332475	0.0422774	protein_coding	1.64427	0.439212	1.11893	0.41133	1.35302	0.55528
Tppp	ENSMUSG00000021573	1.97354	0.640549	0.00333182	0.0423424	protein_coding	0.0406486	0.0931996	0.0742325	0.338534	0.0383006	0.272546
Trpv5	ENSMUSG00000036899	1.60872	0.513723	0.00334436	0.0424767	protein_coding	0.0351339	0.144932	0.0357056	0.0572514	0.0226793	0.124005
Csgalnact1	ENSMUSG00000036356	-0.873217	0.263953	0.00335181	0.0425463	protein_coding	8.6236	5.43582	6.89699	3.43263	6.09223	2.84792
Pter	ENSMUSG00000026730	-0.416453	0.107999	0.00336267	0.042659	protein_coding	11.5888	8.61812	10.8253	8.9754	11.1758	7.54997
Pqlc1	ENSMUSG00000034006	-0.386241	0.0976865	0.00336476	0.0426605	protein_coding	17.1817	12.5052	18.3405	13.3958	16.0734	13.5656
Nfia	ENSMUSG00000028565	0.754069	0.223442	0.00336967	0.0426976	protein_coding	4.49136	7.30793	3.23774	7.28811	4.4672	6.07347
Gm44206	ENSMUSG00000107429	0.40765	0.105046	0.00337835	0.0427826	antisense	104.364	129.632	91.22	137.93	89.409	110.816
Fam169b	ENSMUSG00000074071	1.03226	0.318857	0.00341959	0.0432794	protein_coding	1.06094	2.12765	1.35103	2.41435	0.692225	1.92889
Man2a1	ENSMUSG00000024085	-0.37962	0.0956391	0.0034359	0.0434603	protein_coding	7.79187	6.16541	8.2398	6.41058	7.79681	5.72884
Gm11770	ENSMUSG00000086750	-1.55902	0.495048	0.00344105	0.0435	antisense	3.1292	0.943668	2.45062	0.580717	2.51873	1.12058
Uhrf1bp1	ENSMUSG00000039512	0.387262	0.0982925	0.00344895	0.0435743	protein_coding	7.40815	9.87115	7.13095	9.09517	6.42384	8.47891
Meiob	ENSMUSG00000024155	2.1251	0.688643	0.00345903	0.0436761	protein_coding	0.0405255	0.301161	0.075756	0.644439	0.068715	0.0115675
Rnf24	ENSMUSG00000048911	0.4694	0.12646	0.00346254	0.0436948	protein_coding	1.91998	2.86506	2.13322	2.64125	2.24075	3.20795
Ces2g	ENSMUSG00000031877	0.904995	0.275921	0.00346879	0.0437481	protein_coding	48.8432	104.999	70.2024	117.21	46.7102	91.3517
Zbtb12	ENSMUSG00000049823	-0.460135	0.123392	0.00348745	0.0439578	protein_coding	37.1926	23.6405	33.5663	24.9385	32.7671	26.6048
2310075C17Rik	ENSMUSG00000089718	-1.91971	0.617027	0.0034902	0.0439668	lincRNA	5.16678	0.636813	4.88208	0.201619	4.30001	2.61642
Cpa3	ENSMUSG00000001865	-1.46385	0.46769	0.0035044	0.0441199	protein_coding	105.996	27.7592	32.1108	17.0043	80.6613	30.7871
Icos	ENSMUSG00000026009	1.44298	0.459161	0.00350792	0.0441384	protein_coding	0.519718	1.28399	0.500309	0.846873	0.433413	1.99694
Sulf2	ENSMUSG00000006800	-1.28132	0.404803	0.00351667	0.044211	protein_coding	0.907776	0.331733	1.39134	0.405563	0.898541	0.543496
Glud1	ENSMUSG00000021794	-0.382357	0.0968157	0.00351779	0.044211	protein_coding	107.506	71.7164	104.81	83.8737	106.704	89.0127
Gm10555	ENSMUSG00000104497	3.01003	0.950916	0.00358341	0.0450095	TEC	0	0.106747	0	0.0937096	0.0129906	0.0655928
Bcl2l13	ENSMUSG00000009112	0.414679	0.108228	0.00361628	0.0453869	protein_coding	24.6076	33.4303	25.3219	37.0333	24.7576	29.162
Txlnb	ENSMUSG00000039891	1.02993	0.319591	0.00362104	0.0453869	protein_coding	0.274057	0.658515	0.348368	0.709537	0.391913	0.718438
Syngr2	ENSMUSG00000048277	-0.330046	0.0791156	0.00362127	0.0453869	protein_coding	104.133	81.0816	118.68	91.2849	106.557	89.5442
Gm28809	ENSMUSG00000101191	-1.13547	0.356524	0.00362187	0.0453869	antisense	1.61659	1.05689	1.78298	0.581081	1.3452	0.502051
Dennd2d	ENSMUSG00000027901	-0.578502	0.164671	0.00362483	0.0453977	protein_coding	20.4759	12.8802	16.4983	13.5577	20.725	12.1059
Chd7	ENSMUSG00000041235	0.610612	0.175873	0.00363513	0.0455002	protein_coding	0.643032	0.872469	0.552386	1.0031	0.582247	0.846539
Pkmyt1	ENSMUSG00000023908	-0.31031	0.0723683	0.00364173	0.0455564	protein_coding	41.3965	33.6067	43.143	35.1628	46.1191	36.5318
RP24-67F19.6	ENSMUSG00000108732	-0.694737	0.204692	0.00364599	0.0455834	TEC	1.10425	0.505055	0.77283	0.569932	0.988262	0.687825
Amacr	ENSMUSG00000022244	0.547899	0.154483	0.00369429	0.0461475	protein_coding	1.27225	2.2236	1.64206	2.50585	1.59786	1.85703
Prps1l1	ENSMUSG00000092305	-2.26767	0.713447	0.00369539	0.0461475	protein_coding	0.113471	0.0127756	0.0991666	0	0.08395	0.0353327
Bbof1	ENSMUSG00000057265	0.796	0.24053	0.00374252	0.046709	protein_coding	0.913934	1.87492	1.37123	2.02485	0.982193	1.78706
Rundc3a	ENSMUSG00000006575	0.776616	0.233808	0.00374904	0.0467633	protein_coding	0.958156	1.41289	0.949755	1.50425	0.915603	1.97257
Taf1a	ENSMUSG00000072258	0.389028	0.0998348	0.00376516	0.0469372	protein_coding	11.8043	17.5653	14.6534	16.4478	12.4085	16.9395
Abca3	ENSMUSG00000024130	0.485258	0.133123	0.00376952	0.0469645	protein_coding	12.1803	18.9386	13.0146	21.4236	13.0407	13.2206
Mid2	ENSMUSG00000000266	-1.85766	0.605626	0.00377534	0.0469827	protein_coding	0.189336	0.0469785	0.199961	0.0871368	0.204777	0.0183484
Golga3	ENSMUSG00000029502	0.344138	0.0843428	0.00377509	0.0469827	protein_coding	11.9833	15.1693	11.3372	14.9042	11.3352	13.9414
Epb41l1	ENSMUSG00000027624	-0.802293	0.242909	0.00378839	0.0470908	protein_coding	2.25623	1.07524	2.16323	1.57977	1.72995	0.860545
Fam126a	ENSMUSG00000028995	0.347733	0.085613	0.00378646	0.0470908	protein_coding	14.0505	18.1939	13.9709	18.1574	13.405	16.3912
2410131K14Rik	ENSMUSG00000032840	-0.399293	0.103466	0.00379515	0.0471477	protein_coding	1.92811	1.48853	2.18983	1.5943	1.90635	1.48191
Ddias	ENSMUSG00000030641	0.412837	0.108181	0.00380176	0.0472026	protein_coding	8.35423	9.43384	8.46854	12.1979	7.5106	10.7926
Gm38999	ENSMUSG00000097437	-2.3129	0.749464	0.0038065	0.0472343	protein_coding	0.454329	0	0.964801	0.0945215	0.174213	0.147768
Ank	ENSMUSG00000022265	-0.582018	0.166839	0.00382142	0.0473923	protein_coding	27.3989	15.9087	21.9281	17.646	25.1173	16.058
Entpd1	ENSMUSG00000048120	0.778403	0.234927	0.00382773	0.0474432	protein_coding	5.98698	8.14434	3.36413	6.13744	4.8807	10.2289
G0s2	ENSMUSG00000009633	-1.3989	0.452475	0.00383788	0.0475416	protein_coding	0.495621	0	0.35977	0.219506	0.243042	0.154072
Lrrfip2	ENSMUSG00000032497	-0.342488	0.08396	0.0038535	0.0476804	protein_coding	26.5791	20.6252	24.136	19.0433	25.5244	20.4592
Epn1	ENSMUSG00000035203	0.292659	0.0666963	0.00385214	0.0476804	protein_coding	76.6771	102.503	85.9899	106.32	86.6738	96.5778
Pex26	ENSMUSG00000067825	-0.293876	0.0671568	0.00387288	0.0478928	protein_coding	7.52544	6.48335	8.48573	6.53091	7.60728	6.25294
Gm43914	ENSMUSG00000107792	-2.70294	0.858248	0.00387536	0.047896	sense_intronic	0.227987	0.0465543	0.92644	0.184127	1.77986	0.0864344
Srgap2	ENSMUSG00000026425	-0.424315	0.112397	0.00387946	0.0479192	protein_coding	12.4142	8.74625	10.3966	8.63128	12.1536	8.65324
Wdtc1	ENSMUSG00000037622	-0.308942	0.0724159	0.00389198	0.0480463	protein_coding	22.3494	16.2682	21.6276	18.3023	21.4354	18.2093
Gm11346	ENSMUSG00000085603	1.22396	0.390209	0.00391406	0.0482913	transcribed_processed_pseudogene	0.203008	0.476732	0.285339	0.752037	0.322603	0.70265
Gm12657	ENSMUSG00000063314	2.88557	0.945048	0.00395345	0.0487494	processed_pseudogene	0	0.916221	0	0.527857	0.0907697	0.388342
8430408G22Rik	ENSMUSG00000048489	-1.29415	0.412829	0.00397231	0.048954	protein_coding	0.948294	0.430644	1.37627	0.365218	1.2402	0.624382
Dhx58	ENSMUSG00000017830	0.639264	0.18761	0.00399932	0.0492306	protein_coding	9.0537	16.077	14.5254	17.862	8.99574	16.9686
Il22ra1	ENSMUSG00000037157	1.81371	0.592554	0.00399716	0.0492306	protein_coding	0.0515339	0.159799	0.0344393	0.385029	0.0700274	0.0515099
Chpf	ENSMUSG00000032997	0.74247	0.223814	0.00401589	0.049384	protein_coding	0.791309	1.06728	0.549913	1.63641	0.864122	0.985585
Dtx3l	ENSMUSG00000049502	0.44705	0.120738	0.00401635	0.049384	protein_coding	16.5632	20.8143	17.3519	23.0137	15.0561	23.0005
Gm16764	ENSMUSG00000087657	2.04385	0.656992	0.00404638	0.0497249	antisense	0.188042	0.659682	0.0660935	0.69078	0.16622	0.719117
Psmf1	ENSMUSG00000032869	0.385025	0.0993055	0.00407452	0.050027	protein_coding	20.5215	24.8062	21.9629	30.4121	19.0909	25.2323
Cep19	ENSMUSG00000035790	0.408502	0.107484	0.0040756	0.050027	protein_coding	7.8809	8.61094	7.23674	10.4107	7.71766	11.2824
Chd5	ENSMUSG00000005045	-1.45004	0.471086	0.00408162	0.0500723	protein_coding	0.170536	0.059282	0.0650006	0.0269345	0.104179	0.0324113
Fam83a	ENSMUSG00000051225	-2.74494	0.890012	0.00410234	0.0502979	protein_coding	0.0460408	0.00707839	0.0305075	0.0111834	0.227236	0
Gucd1	ENSMUSG00000033416	0.388359	0.100556	0.00410762	0.0503341	protein_coding	14.4896	17.268	12.2226	17.394	13.6914	18.2343
Rspry1	ENSMUSG00000050079	0.287746	0.0654655	0.00411469	0.0503922	protein_coding	12.8744	15.3667	13.7806	16.4767	12.7473	16.2653
D630045J12Rik	ENSMUSG00000063455	-0.540362	0.153832	0.00416356	0.0509617	protein_coding	1.79543	1.40964	1.74834	1.23391	1.84743	1.05933
Acsl3	ENSMUSG00000032883	0.361246	0.0913428	0.00421149	0.0515191	protein_coding	13.0619	16.8395	11.9547	16.6378	14.6697	17.4607
Rnf123	ENSMUSG00000041528	0.279493	0.0627979	0.00424148	0.0518566	protein_coding	24.3776	29.8095	25.9064	31.146	23.9089	29.1029
Picalm	ENSMUSG00000039361	0.386296	0.100275	0.00427387	0.052223	protein_coding	44.4861	57.8191	50.4058	69.5317	45.0407	55.6338
Dubr	ENSMUSG00000022639	0.505356	0.142028	0.00429326	0.0524302	lincRNA	2.28873	3.23386	2.3642	3.23111	2.07357	3.10852
Ccdc170	ENSMUSG00000019767	2.15482	0.716876	0.00431223	0.0526322	protein_coding	0.0400661	0.197799	0.0103743	0.0427867	0	0.0975075
Sun1	ENSMUSG00000036817	0.366072	0.0932895	0.00431632	0.0526523	protein_coding	29.5693	39.8571	28.4636	41.1024	32.7589	36.0666
Ago4	ENSMUSG00000042500	0.699842	0.21051	0.00432229	0.0526953	protein_coding	2.5673	3.59625	2.12952	3.391	2.00469	3.9515
RP24-358B4.1	ENSMUSG00000108983	0.832179	0.25733	0.0043323	0.0527875	TEC	0.412243	0.464311	0.360366	0.90793	0.44498	0.791681
Pacsin1	ENSMUSG00000040276	1.73544	0.568936	0.00434182	0.0528737	protein_coding	0.0631263	0.221494	0.0561868	0.102946	0.0856138	0.406615
Rnf217	ENSMUSG00000063760	-0.809514	0.249089	0.00434507	0.0528834	protein_coding	0.59874	0.397556	0.557721	0.245924	0.509	0.302572
Cers4	ENSMUSG00000008206	-0.56513	0.163424	0.00438097	0.0532903	protein_coding	12.641	8.85489	13.5166	8.84	12.6424	8.47206
Alox15	ENSMUSG00000018924	-1.67943	0.558014	0.00440613	0.0535168	protein_coding	1.44732	0.229592	0.708847	0.358608	0.96643	0.291889
Clock	ENSMUSG00000029238	0.427894	0.115261	0.00440952	0.0535168	protein_coding	1.5295	2.08764	1.50436	1.92588	1.44511	2.02325
Cbx7	ENSMUSG00000053411	0.555893	0.160297	0.00440946	0.0535168	protein_coding	6.90778	13.1326	6.19461	8.3663	7.40584	8.74763
Gm43313	ENSMUSG00000107083	2.38531	0.768317	0.00440798	0.0535168	TEC	0.0149887	0.0464589	0.0160223	0.10277	0	0.0941577
Gm14042	ENSMUSG00000082985	-2.89076	1.02285	0.00441867	0.0535978	processed_pseudogene	0.119309	0	0.0253946	0	0.257267	0
Serpine2	ENSMUSG00000026249	-1.16489	0.375013	0.00442284	0.0536182	protein_coding	29.6535	9.39793	13.151	8.00403	22.2912	10.9222
Mapk4	ENSMUSG00000024558	-2.10027	0.680179	0.00443381	0.053721	protein_coding	0.0322686	0	0.0223378	0.00341251	0.0378739	0.0119275
Gm5544	ENSMUSG00000074388	1.14212	0.365576	0.00444532	0.0538303	lincRNA	0.503344	1.69991	0.932134	1.32235	0.413297	1.17251
Pi16	ENSMUSG00000024011	-0.570504	0.165609	0.00445682	0.053909	protein_coding	2.53397	1.40385	2.08879	1.96411	2.37438	1.32631
Tchh	ENSMUSG00000052415	-2.6118	0.849093	0.00445514	0.053909	protein_coding	0.0217589	0	0.0174669	0.00266855	0.00740494	0
Aif1	ENSMUSG00000024397	-1.65143	0.544743	0.00447458	0.0540935	protein_coding	0.730843	0.550911	2.3283	0.755681	3.43207	0.616836
Rnf17	ENSMUSG00000000365	1.02917	0.328008	0.00450559	0.0544256	protein_coding	0.343016	0.802128	0.410097	0.430478	0.298619	0.957079
Fzd7	ENSMUSG00000041075	-0.362427	0.0924729	0.0045121	0.0544256	protein_coding	5.60012	4.04003	5.06752	4.45801	5.14266	3.79062
Obfc1	ENSMUSG00000042694	0.53397	0.152974	0.00451213	0.0544256	protein_coding	6.46283	11.2499	7.34851	9.02006	7.04021	9.9986
Gm17174	ENSMUSG00000096024	2.95184	0.940362	0.00450894	0.0544256	protein_coding	0	0.0737661	0.00706584	0.0453247	0	0.0377443
Spns1	ENSMUSG00000030741	-0.282975	0.0644716	0.00451944	0.0544833	protein_coding	28.0442	24.5588	30.5653	25.1138	30.7909	23.7302
Dok2	ENSMUSG00000022102	-0.702744	0.212728	0.00455722	0.0549081	protein_coding	26.2687	15.4044	25.1854	12.7594	21.2301	16.3116
Vwce	ENSMUSG00000043789	1.12278	0.360542	0.00456368	0.0549246	protein_coding	0.132646	0.278195	0.058719	0.156968	0.0746517	0.167243
Gm13388	ENSMUSG00000085716	3.13796	1.05419	0.00456145	0.0549246	antisense	0	0.39334	0	0.124584	0	0.879554
Gm27166	ENSMUSG00000098519	-2.97473	0.933378	0.00456944	0.0549632	lincRNA	0.466868	0	0.112955	0.0344969	0.31087	0.0402373
BC094916	ENSMUSG00000070501	-2.39539	0.796205	0.0045751	0.0550006	protein_coding	0.0931774	0.0124359	0.18974	0.0555286	0.186249	0.00381474
Blk	ENSMUSG00000014453	2.19916	0.729462	0.00459439	0.0551773	protein_coding	0.0804823	0.44085	0.0573667	0.269416	0.145801	0.842725
Nod2	ENSMUSG00000055994	1.09903	0.353055	0.00459585	0.0551773	protein_coding	0.308077	0.546871	0.175888	0.496855	0.176262	0.406835
Trbv12-2	ENSMUSG00000094525	0.941342	0.296582	0.00459747	0.0551773	TR_V_gene	4.85619	10.2794	7.23096	11.1732	4.98619	11.6832
Cd79b	ENSMUSG00000040592	-0.556082	0.16113	0.00460697	0.0552605	protein_coding	17.2871	11.4671	19.8729	12.162	17.942	13.7702
Schip1	ENSMUSG00000027777	0.963385	0.306397	0.00462174	0.055407	protein_coding	0.368531	0.789634	0.338945	0.645739	0.281885	0.549587
Rhcg	ENSMUSG00000030549	-2.33986	0.928054	0.00468649	0.056152	protein_coding	0.0564664	0	0.0603507	0	0	0
Hk3	ENSMUSG00000025877	-1.05526	0.338608	0.0047025	0.0563125	protein_coding	64.9128	28.7799	67.159	39.8765	68.502	26.1435
Tnpo2	ENSMUSG00000031691	0.254209	0.0545987	0.00471968	0.0564869	protein_coding	25.8952	31.1767	27.4073	32.8637	25.5048	29.9623
Adamts13	ENSMUSG00000014852	-2.76218	0.948815	0.00475697	0.0568702	protein_coding	0.246026	0.0231655	0.460712	0.0360315	0	0.00405686
Fam214b	ENSMUSG00000036002	0.887461	0.279502	0.00475601	0.0568702	protein_coding	2.15493	3.49821	1.64291	4.39494	2.76788	4.35741
Fam174b	ENSMUSG00000078670	-0.532486	0.153396	0.00476894	0.0569817	protein_coding	8.51976	4.93534	9.14509	6.57932	7.52709	5.86597
Tex21	ENSMUSG00000021056	1.84017	0.610471	0.00479538	0.0572659	protein_coding	0.0236518	0.107507	0.0252801	0.216194	0.0428234	0.0360171
Limk2	ENSMUSG00000020451	-0.383141	0.100475	0.00479979	0.0572869	protein_coding	18.0854	15.2803	17.3712	12.6554	19.4251	14.1309
Stk26	ENSMUSG00000031112	0.373259	0.0969821	0.004808	0.0573531	protein_coding	54.0557	63.0705	55.593	69.6447	52.3354	77.206
Mtss1l	ENSMUSG00000033763	-0.845492	0.264805	0.00482291	0.0574992	protein_coding	1.92237	1.12236	2.32184	1.36706	1.89631	0.898386
Atxn1	ENSMUSG00000046876	0.352323	0.0896067	0.00483987	0.0576695	protein_coding	2.51847	3.02475	2.16982	2.87141	2.13666	2.82965
Glipr1	ENSMUSG00000056888	-0.597327	0.176762	0.00484737	0.057727	protein_coding	115.36	76.3732	130.717	83.3629	145.036	98.057
Pcsk9	ENSMUSG00000044254	1.00979	0.323803	0.00485082	0.0577362	protein_coding	0.128803	0.302618	0.196845	0.279641	0.106359	0.310112
Slc30a4	ENSMUSG00000005802	0.73924	0.22727	0.00485799	0.0577579	protein_coding	2.48263	3.47519	2.59819	4.11283	2.36668	4.91153
B630019K06Rik	ENSMUSG00000052364	-0.847304	0.265702	0.00485667	0.0577579	protein_coding	1.87638	1.15972	1.94472	0.753012	1.87971	1.23632
Adra2a	ENSMUSG00000033717	-2.9172	0.929637	0.00487381	0.0579141	protein_coding	0.0297031	0.00526764	0.0862575	0	0.0808095	0.00969737
Map3k13	ENSMUSG00000033618	1.33988	0.44146	0.00489354	0.0581165	protein_coding	0.0305519	0.0905081	0.0503135	0.145285	0.0319975	0.0617808
Ppfibp2	ENSMUSG00000036528	0.731159	0.224738	0.00491757	0.0583698	protein_coding	2.81458	4.53909	2.15828	3.46305	2.50442	4.4819
Bdh2	ENSMUSG00000028167	1.20612	0.393191	0.0049454	0.0586356	protein_coding	1.29319	2.49357	1.20125	2.8371	0.908644	2.73985
Ankrd42	ENSMUSG00000041343	1.255	0.411851	0.00494459	0.0586356	protein_coding	0.20719	0.292209	0.0630794	0.394893	0.17431	0.387531
Mst1r	ENSMUSG00000032584	-2.55397	0.874817	0.00495306	0.0586942	protein_coding	0.0439986	0	0.676151	0.0725846	0.465174	0.0580409
Nxpe4	ENSMUSG00000044229	0.875364	0.276948	0.00499373	0.0591223	protein_coding	0.934924	2.01444	1.40113	3.44446	1.15248	0.997749
Panx2	ENSMUSG00000058441	2.75416	0.940682	0.00499467	0.0591223	protein_coding	0.0820827	1.04659	0.0204832	0.051626	0.0196025	0.442707
D930048N14Rik	ENSMUSG00000052563	1.36528	0.450755	0.00499929	0.0591446	protein_coding	0.223309	1.26071	0.832303	1.19529	0.394017	1.43179
Csf2ra	ENSMUSG00000059326	-0.524004	0.151273	0.00501387	0.0592846	protein_coding	25.648	17.709	25.7354	19.445	28.5869	18.3467
Klrg1	ENSMUSG00000030114	2.53581	0.970773	0.00501914	0.0593144	protein_coding	0	0.0464981	0	0.0367413	0	0.0714823
Nudt9	ENSMUSG00000029310	0.429039	0.117494	0.00506259	0.059795	protein_coding	23.8162	32.8192	29.5541	42.11	24.4081	29.8424
Arhgef25	ENSMUSG00000019467	0.558704	0.163851	0.00506675	0.0598115	protein_coding	3.0045	5.14004	3.2148	5.67964	3.38049	3.33024
Nt5c2	ENSMUSG00000025041	0.290254	0.0679253	0.005073	0.0598525	protein_coding	31.7751	38.0069	33.2011	39.6248	30.2569	38.8697
2010107G12Rik	ENSMUSG00000029847	-0.917216	0.292129	0.00509657	0.0600915	protein_coding	0.9326	0.579921	1.18056	0.507237	1.09842	0.596351
Rag1	ENSMUSG00000061311	2.31097	0.776461	0.00509882	0.0600915	protein_coding	0.10026	0.575312	0.0996546	0.271715	0.169003	1.46242
Gm8989	ENSMUSG00000095457	1.50751	0.499508	0.00510672	0.0601517	unprocessed_pseudogene	0.0713582	0.193431	0.0416663	0.142173	0.082442	0.244685
Adam33	ENSMUSG00000027318	2.05432	0.697335	0.00511486	0.0602147	protein_coding	0.042477	0.248287	0.0270064	0.378095	0.0955805	0.145495
Tnfrsf1a	ENSMUSG00000030341	-0.500326	0.143157	0.00512065	0.0602172	protein_coding	39.2173	28.2111	47.1319	32.1168	43.9863	31.662
Pla2g15	ENSMUSG00000031903	-0.328531	0.0816832	0.00511967	0.0602172	protein_coding	16.8302	13.354	18.5319	13.8707	18.226	15.4243
Gm5421	ENSMUSG00000097245	-1.45201	0.48036	0.00513849	0.0603941	processed_pseudogene	0.2762	0.0878198	0.166567	0.076316	0.278997	0.0889824
Lrrc28	ENSMUSG00000030556	0.524067	0.151805	0.00516467	0.0606687	protein_coding	7.90148	11.0131	6.44263	9.48856	6.67451	9.79922
Slc6a15	ENSMUSG00000019894	-0.725076	0.223751	0.00517369	0.0607415	protein_coding	2.0102	1.17999	2.11105	1.49387	1.70853	0.833394
Fbxo21	ENSMUSG00000032898	-0.438762	0.121303	0.00518775	0.0608158	protein_coding	12.787	9.07427	14.5793	10.2101	13.0611	10.5094
Lmo7	ENSMUSG00000033060	-2.02346	0.688966	0.0051941	0.0608158	protein_coding	0.0820673	0.0395474	0.420763	0.0662532	0.164253	0.028742
Tnfsf9	ENSMUSG00000035678	-0.793416	0.248212	0.00519393	0.0608158	protein_coding	2.97826	1.74995	3.39764	1.87264	3.23288	1.88421
Gm11033	ENSMUSG00000079011	0.831513	0.262302	0.00518974	0.0608158	lincRNA	1.57321	3.08059	1.91712	3.48812	1.89015	3.0752
Rps6-ps3	ENSMUSG00000082465	-1.51861	0.509114	0.00518711	0.0608158	processed_pseudogene	1.01399	0.640609	0.903271	0.159931	0.958644	0.156084
Eif4enif1	ENSMUSG00000020454	0.28473	0.0661517	0.00520714	0.0609354	protein_coding	48.094	55.7726	45.8611	55.9208	44.4705	56.9871
Atmin	ENSMUSG00000047388	-0.313554	0.0765057	0.00522308	0.0610888	protein_coding	11.5753	8.6632	11.1492	9.18386	10.201	8.6484
Cd74	ENSMUSG00000024610	-1.63964	0.551815	0.00524404	0.0613008	protein_coding	6.02715	4.22599	23.8904	3.24266	20.9017	7.61351
Hist1h4i	ENSMUSG00000060639	-0.422328	0.115579	0.00524921	0.0613279	protein_coding	25.4944	19.4709	30.074	20.4239	25.2483	20.3771
Xrcc5	ENSMUSG00000026187	0.418651	0.114302	0.00526769	0.0615106	protein_coding	14.1002	16.4681	12.1458	16.2033	11.297	17.5874
Cldn1	ENSMUSG00000022512	-3.32751	1.0394	0.00529073	0.0617128	protein_coding	0.0300753	0.00622073	0.069703	0	0.0886081	0
Hoxb3os	ENSMUSG00000084844	1.46962	0.491822	0.00528833	0.0617128	antisense	0.794748	2.57752	1.17112	3.0754	0.591239	1.83542
Zfp612	ENSMUSG00000044676	2.45634	0.81351	0.0053059	0.0618563	protein_coding	0.0145199	0.153033	0.0155221	0.12801	0.0295843	0.140969
Hcst	ENSMUSG00000064109	-0.528303	0.153773	0.00531062	0.0618779	protein_coding	23.9559	14.6413	21.806	16.3735	22.8774	16.4583
Tigar	ENSMUSG00000038028	-0.564905	0.167009	0.0053218	0.0619618	protein_coding	2.37699	1.79126	3.48501	1.93081	2.36394	1.81439
Alms1-ps2	ENSMUSG00000090098	2.83205	1.03517	0.00532356	0.0619618	transcribed_unprocessed_pseudogene	0	0.0966958	0	0.0764146	0	0.0829988
Zhx3	ENSMUSG00000035877	0.568616	0.168401	0.00533244	0.0620317	protein_coding	2.26194	3.7318	1.78934	2.18659	1.95245	3.02871
P2ry14	ENSMUSG00000036381	0.695024	0.213899	0.00534582	0.0621538	protein_coding	11.0699	14.1409	10.3609	15.3919	9.59847	20.9389
Galns	ENSMUSG00000015027	-0.630404	0.19077	0.00536113	0.0622982	protein_coding	8.15192	4.96836	10.0371	6.24479	9.90372	6.86355
Gm21710	ENSMUSG00000104394	-0.44178	0.122997	0.00541722	0.0629162	TEC	1.33364	1.01492	1.46224	1.06489	1.34242	0.962485
Diablo	ENSMUSG00000029433	0.327697	0.0819573	0.00543631	0.0631039	protein_coding	36.5063	46.3735	43.2896	53.3893	37.5086	47.4745
Armcx3	ENSMUSG00000049047	-0.294198	0.0699128	0.00544976	0.063226	protein_coding	16.662	13.5045	17.209	14.3803	17.4492	13.9367
Gm17590	ENSMUSG00000106588	-1.39453	0.466643	0.00548424	0.0635918	antisense	6.81329	1.25538	4.92971	3.68061	6.35383	1.62873
Scmh1	ENSMUSG00000000085	-0.349079	0.089784	0.0055028	0.0637385	protein_coding	21.5871	16.3896	19.3548	16.2161	21.6379	16.4917
Gm15408	ENSMUSG00000086610	1.12842	0.370453	0.00550097	0.0637385	lincRNA	0.348154	0.845548	0.330329	0.605102	0.244557	0.632828
Plcb3	ENSMUSG00000024960	-0.389045	0.104314	0.00555427	0.0643002	protein_coding	12.1821	8.49939	12.3769	9.86831	11.3822	9.05794
H1fx	ENSMUSG00000044927	-0.654086	0.200161	0.00557258	0.0644776	protein_coding	35.4603	21.9285	38.7695	21.2379	35.706	26.44
C1rl	ENSMUSG00000038527	0.493255	0.14208	0.0055877	0.0646179	protein_coding	1.71714	2.21158	1.77844	2.42883	1.83212	2.86199
Col11a2	ENSMUSG00000024330	0.483521	0.13855	0.00559298	0.0646443	protein_coding	3.1488	3.84687	2.44224	3.8305	2.47281	3.61383
2011-09-01	ENSMUSG00000058013	-0.315426	0.0778474	0.00562473	0.0649764	protein_coding	29.9564	22.5628	29.9378	24.1006	30.6844	26.0987
Mfsd10	ENSMUSG00000001082	-0.245596	0.0526274	0.00564612	0.0651886	protein_coding	94.0966	77.045	96.9854	84.6031	98.1043	82.1288
Tbc1d24	ENSMUSG00000036473	0.446585	0.125384	0.0056599	0.0653129	protein_coding	5.46462	7.22457	4.51243	7.08851	4.67911	5.68289
Epas1	ENSMUSG00000024140	1.26748	0.422575	0.00568886	0.0656119	protein_coding	0.0329232	0.130107	0.0416426	0.0968969	0.0651805	0.116301
Cped1	ENSMUSG00000062980	-0.948189	0.307411	0.00570538	0.0657673	protein_coding	1.58468	1.18646	2.54596	1.10851	2.22964	0.95347
RP23-144N15.8	ENSMUSG00000108354	2.70828	0.896312	0.00575765	0.0663344	processed_transcript	0.159738	0.63168	0	0.296398	0.0216082	0.838294
Slc22a21	ENSMUSG00000063652	-0.841883	0.269166	0.00577097	0.066417	protein_coding	1.6658	0.848705	1.79889	1.32705	1.92031	0.789885
Muc3a	ENSMUSG00000094840	-1.10068	0.362366	0.00576877	0.066417	protein_coding	0.643821	0.314477	0.464888	0.231231	0.762706	0.311216
Aif1l	ENSMUSG00000001864	-1.15135	0.38172	0.00577926	0.0664768	protein_coding	0.871084	0.408144	1.42547	0.517471	1.11042	0.562248
2810468N07Rik	ENSMUSG00000091475	-2.03543	0.687418	0.00579952	0.0666744	processed_transcript	0.330716	0.114555	0.494166	0.0258628	0.304607	0.105683
Pml	ENSMUSG00000036986	0.327497	0.0825254	0.005808	0.0667363	protein_coding	37.374	49.8623	38.6731	47.4094	37.0222	44.6765
Gm37915	ENSMUSG00000103270	1.25967	0.421109	0.00582888	0.0669178	antisense	0.104784	0.297236	0.197482	0.699508	0.183195	0.193833
Gm44320	ENSMUSG00000105133	-3.00142	1.05791	0.00582999	0.0669178	miRNA	0	0	5.98764	0	3.4143	0
Gpx3	ENSMUSG00000018339	-1.05661	0.348668	0.00585036	0.0671158	protein_coding	0.827385	0.425178	0.961535	0.578929	0.806744	0.213446
Pik3ap1	ENSMUSG00000025017	0.52647	0.154919	0.00585696	0.0671558	protein_coding	8.26589	12.0794	8.27103	10.7377	8.92274	13.9183
Hyal2	ENSMUSG00000010047	0.392513	0.10627	0.0058726	0.0672994	protein_coding	8.78115	11.0083	9.11326	11.102	7.72608	11.5864
Vdac2	ENSMUSG00000021771	0.26999	0.0618206	0.00594059	0.0680425	protein_coding	166.227	200.973	175.198	206.913	161.682	198.887
Cd7	ENSMUSG00000025163	1.47095	0.498402	0.00594674	0.0680431	protein_coding	1.54431	4.63689	2.3477	3.21269	1.28164	7.3178
Kcns1	ENSMUSG00000040164	-1.07327	0.354007	0.00594695	0.0680431	protein_coding	0.783846	0.316587	0.610793	0.309643	0.553308	0.284601
Man1a	ENSMUSG00000003746	0.308983	0.0760304	0.00595518	0.0681011	protein_coding	21.713	24.3539	18.9813	24.3794	20.1964	26.7205
Trip10	ENSMUSG00000019487	-0.464672	0.132747	0.00596667	0.0681963	protein_coding	7.13014	4.83216	6.83423	4.8183	6.66149	5.28485
Cat	ENSMUSG00000027187	0.317798	0.0792848	0.00598333	0.0683505	protein_coding	45.6644	56.609	46.4479	57.5814	45.5271	57.417
Dennd1c	ENSMUSG00000002668	0.772443	0.245109	0.00599673	0.0684313	protein_coding	13.0296	21.7156	9.34623	17.052	12.8157	21.7508
S100a1	ENSMUSG00000044080	-0.476839	0.137274	0.00599593	0.0684313	protein_coding	48.8588	29.391	42.0965	34.139	42.5666	32.2739
Adgra2	ENSMUSG00000031486	-0.935135	0.304063	0.00600583	0.0684988	protein_coding	0.332826	0.138323	0.335622	0.187393	0.375007	0.218913
Isoc1	ENSMUSG00000024601	-0.320147	0.080232	0.00604095	0.068863	protein_coding	44.2698	32.505	45.623	37.3472	41.3765	35.2554
Tceal3	ENSMUSG00000044550	1.02479	0.337276	0.00605574	0.0689952	protein_coding	2.49497	4.06501	1.5419	3.16219	1.78056	4.81335
0610038B21Rik	ENSMUSG00000097882	-0.81237	0.259866	0.0060736	0.0691621	antisense	1.07257	0.847374	1.16581	0.723523	1.51912	0.548408
Llgl1	ENSMUSG00000020536	0.303999	0.0744098	0.00608592	0.0692658	protein_coding	12.9631	14.7782	12.9524	15.3293	11.4211	16.028
H2-Oa	ENSMUSG00000024334	0.739765	0.233663	0.00610786	0.069479	protein_coding	14.3753	20.3964	13.0108	21.2353	13.4647	26.9831
Sycp2	ENSMUSG00000060445	-3.01871	1.0631	0.00611502	0.0695237	protein_coding	0.0385445	0	0.00593389	0	0.0656549	0
A430018G15Rik	ENSMUSG00000085315	0.999102	0.328394	0.00611885	0.0695307	processed_transcript	0.544692	1.14306	0.769942	1.53456	0.636167	1.2391
Dnah7a	ENSMUSG00000096141	2.82903	0.940291	0.00613079	0.0696297	protein_coding	0.0566339	0.526506	0.0601983	0.0550667	0	0.904399
Procr	ENSMUSG00000027611	-1.44564	0.490295	0.00613985	0.0696958	protein_coding	3.78489	1.78212	3.16689	0.65981	2.32206	0.822447
Rec8	ENSMUSG00000002324	-0.555567	0.166491	0.00615367	0.069816	protein_coding	12.9964	10.9144	14.35	10.7351	16.421	8.04493
Hsf2bp	ENSMUSG00000002076	-2.21302	0.759662	0.00616439	0.0699009	protein_coding	0.563259	0.0355107	0.13224	0.0731952	0.175865	0.0523179
Folr1	ENSMUSG00000001827	-2.39409	0.770767	0.00619429	0.0702031	protein_coding	0.123683	0.054584	0.132381	0	0.224054	0
Gm15023	ENSMUSG00000079432	-2.58205	1.05658	0.0062119	0.0703657	protein_coding	0.0262076	0	0.0467305	0	0.0297064	0
Srcin1	ENSMUSG00000038453	-1.68356	0.576169	0.00621644	0.0703802	protein_coding	0.0509022	0.0249568	0.0615057	0.0204602	0.100842	0.0153068
Edaradd	ENSMUSG00000095105	-1.36114	0.459294	0.00622426	0.0704317	protein_coding	0.0929315	0.0192448	0.0829069	0.0171006	0.0421841	0.0464726
Zeb2os	ENSMUSG00000052248	-0.628978	0.193725	0.00624994	0.0706852	antisense	5.37166	3.90447	6.41364	5.56002	8.37873	3.47342
Hacd2	ENSMUSG00000035376	-0.365766	0.0973382	0.00628399	0.0709959	protein_coding	5.17196	3.74492	5.36015	4.13359	5.02553	4.18599
Tmem120b	ENSMUSG00000054434	0.892326	0.290745	0.00628128	0.0709959	protein_coding	2.19334	3.56763	2.34185	4.92171	1.21573	2.32397
Inpp4a	ENSMUSG00000026113	-0.691763	0.217111	0.00633809	0.0715697	protein_coding	3.52761	2.4507	3.94178	2.56064	4.92573	2.62012
Oas1b	ENSMUSG00000029605	0.619606	0.190817	0.00639685	0.0721954	polymorphic_pseudogene	6.00441	9.54863	6.74702	9.14929	4.06799	7.30809
Nanos1	ENSMUSG00000072437	-0.689847	0.216752	0.00641612	0.072375	protein_coding	0.83644	0.432673	0.96951	0.619217	0.769738	0.534118
Nr1d1	ENSMUSG00000020889	-0.526285	0.156597	0.00642238	0.0724078	protein_coding	2.17864	1.5623	2.51639	1.8038	2.83601	1.83296
9130208D14Rik	ENSMUSG00000086513	1.36223	0.461072	0.00643312	0.072491	unprocessed_pseudogene	0.038824	0.123268	0.0507965	0.0804313	0.0381797	0.138057
Sptb	ENSMUSG00000021061	1.33081	0.45357	0.00643836	0.0725028	protein_coding	1.97983	3.43864	1.88709	8.02425	1.16286	1.7536
Gm29095	ENSMUSG00000101176	-2.71396	1.00501	0.00644089	0.0725028	lincRNA	0.0857315	0	0.317673	0	0.114488	0
Cd72	ENSMUSG00000028459	1.16004	0.389893	0.00646813	0.0727336	protein_coding	20.9892	43.4963	16.5065	25.8555	16.5445	54.603
Cdv3	ENSMUSG00000032803	0.368401	0.0986361	0.00646553	0.0727336	protein_coding	61.1542	81.206	76.8435	83.8364	61.4896	92.6267
Cdyl2	ENSMUSG00000031758	-0.426052	0.119972	0.00652343	0.073279	protein_coding	1.76928	1.40771	1.81311	1.18043	1.68814	1.33713
Gm9581	ENSMUSG00000091562	-0.776153	0.248766	0.00652004	0.073279	processed_transcript	1.37803	0.801646	1.25361	0.92469	2.03642	0.97333
Smad6	ENSMUSG00000036867	-1.0593	0.352711	0.00652999	0.0733146	protein_coding	0.738369	0.328177	0.745628	0.259246	0.771567	0.47844
Igtp	ENSMUSG00000078853	0.691216	0.218046	0.00661026	0.0741773	protein_coding	16.2576	20.6189	17.4419	27.5983	11.1771	24.6135
4933440M02Rik	ENSMUSG00000045928	-2.17536	0.730395	0.00662387	0.0742914	lincRNA	0.0169732	0.0269047	0.0590183	0	0.0294642	0
Irgm2	ENSMUSG00000069874	0.670555	0.210541	0.00664712	0.0745134	protein_coding	6.31058	7.90198	6.24488	10.1608	4.58597	9.34873
4933439C10Rik	ENSMUSG00000072893	-0.41699	0.116907	0.00665118	0.0745202	processed_transcript	18.7253	13.8447	18.7191	13.1643	17.9466	14.4544
Atp2c1	ENSMUSG00000032570	-0.347293	0.0912015	0.00665938	0.0745733	protein_coding	23.3523	19.2805	27.1605	21.6814	26.5387	19.5371
Gm34342	ENSMUSG00000102158	-2.29682	0.787075	0.00668208	0.0747887	lincRNA	1.29924	0.120777	1.15855	0.0956058	1.84223	0.451007
3110043O21Rik	ENSMUSG00000028300	0.478437	0.139705	0.0066982	0.0749303	protein_coding	2.50055	4.28648	3.06702	4.039	2.87157	3.45306
Ap2a2	ENSMUSG00000002957	0.349997	0.0922711	0.00670182	0.0749319	protein_coding	17.8843	22.566	19.3059	24.1652	17.0473	22.4331
Prokr2	ENSMUSG00000050558	0.764107	0.245455	0.00673055	0.0752141	protein_coding	0.234672	0.395605	0.194306	0.371872	0.219628	0.342382
Ttc16	ENSMUSG00000039021	1.35006	0.462118	0.00673562	0.0752318	protein_coding	0.0867517	0.188441	0.0654715	0.268488	0.076651	0.153123
Espnl	ENSMUSG00000049515	-0.971797	0.322249	0.00674719	0.0753221	protein_coding	0.463571	0.17744	0.496659	0.326079	0.404785	0.179933
Glg1	ENSMUSG00000003316	0.387272	0.106191	0.00677966	0.0756454	protein_coding	21.0317	27.1982	20.5204	29.7999	21.1126	25.0084
Sh3tc1	ENSMUSG00000036553	0.663368	0.208355	0.0067841	0.0756558	protein_coding	1.75303	2.54392	2.27912	3.9936	2.06413	3.15859
Ndst2	ENSMUSG00000039308	0.342027	0.089494	0.00680369	0.0758352	protein_coding	16.2235	20.3483	15.1389	19.715	15.3922	19.2333
Fgf3	ENSMUSG00000031074	-1.32008	0.451556	0.00681343	0.0759045	protein_coding	14.7402	4.57038	8.24398	3.08619	10.5758	5.25666
Tert	ENSMUSG00000021611	0.711443	0.226217	0.00682366	0.0759793	protein_coding	1.08909	1.93358	0.876325	1.45313	1.01747	1.52573
Gm29668	ENSMUSG00000099835	-2.61662	0.929331	0.00684654	0.0761947	processed_pseudogene	0.225804	0	1.06915	0	1.03775	0.12718
Slc6a12	ENSMUSG00000030109	-2.44756	0.828956	0.00690022	0.0767525	protein_coding	0.123717	0.0154925	0.0544105	0	0.155498	0.0252346
Gm15440	ENSMUSG00000051107	0.984746	0.327799	0.00693429	0.0770917	protein_coding	0.810132	1.34763	0.612875	1.16568	0.677857	1.71433
Gm38271	ENSMUSG00000103053	0.794501	0.257769	0.0069479	0.0772032	TEC	5.46785	8.9735	4.24067	8.26827	7.63518	13.042
Klra13-ps	ENSMUSG00000030178	-2.54819	0.884847	0.00697196	0.077391	transcribed_unprocessed_pseudogene	0.610465	0	0.539951	0.165503	0.468769	0
Cd300lf	ENSMUSG00000047798	0.888776	0.293034	0.00696887	0.077391	protein_coding	0.301252	0.516991	0.227531	0.597665	0.390014	0.588425
H6pd	ENSMUSG00000028980	-0.348197	0.0920613	0.00697728	0.0774101	protein_coding	16.1415	12.0735	15.8862	12.5023	14.9597	12.3242
Acer2	ENSMUSG00000038007	0.656385	0.20658	0.00699319	0.077536	protein_coding	1.57812	1.8376	1.06654	2.31406	1.04929	1.69238
4732487G21Rik	ENSMUSG00000097488	-0.417479	0.117805	0.00699581	0.077536	lincRNA	3.06616	2.21292	3.0734	2.10022	2.80324	2.39173
Peg12	ENSMUSG00000070526	0.402535	0.112322	0.00702112	0.0777465	protein_coding	4.77255	6.49417	4.29402	5.95774	4.38621	5.35905
Smim13	ENSMUSG00000091264	-0.434407	0.124169	0.00702201	0.0777465	protein_coding	7.74698	5.59991	9.26042	6.96208	7.39508	5.47322
Ghr	ENSMUSG00000055737	-1.70869	0.594912	0.00704218	0.0779299	protein_coding	0.858051	0.220434	0.814206	0.273417	0.581857	0.128538
Rps21	ENSMUSG00000039001	-0.356381	0.0952165	0.00704724	0.0779459	protein_coding	1627.52	1217.97	1774.22	1340.09	1543.69	1303.14
Liph	ENSMUSG00000044626	1.4712	0.510134	0.00706838	0.0781397	protein_coding	0.0382746	0.100307	0.100099	0.308232	0.035597	0.106908
Pgm2	ENSMUSG00000025791	-0.416533	0.117633	0.00707577	0.0781759	protein_coding	19.0708	13.3668	19.8099	14.4836	19.4735	15.8278
Rbm47	ENSMUSG00000070780	1.03079	0.346485	0.00707891	0.0781759	protein_coding	0.758271	1.40767	0.62525	1.09926	0.979281	2.42635
Maoa	ENSMUSG00000025037	-0.463245	0.135039	0.00708359	0.0781877	protein_coding	4.09927	2.93226	3.57411	2.94346	4.13049	2.67237
Bcas3	ENSMUSG00000059439	0.36614	0.0989147	0.00708852	0.078202	protein_coding	12.8789	15.3378	11.3641	15.1512	11.4291	15.5282
Krt10	ENSMUSG00000019761	0.701818	0.223892	0.00709639	0.0782489	protein_coding	0.49103	0.967877	0.57643	0.890786	0.644872	0.928528
Crip2	ENSMUSG00000006356	0.703317	0.224542	0.00711576	0.0784224	protein_coding	1.99969	4.21307	2.15925	3.37481	1.7746	2.13816
Enpep	ENSMUSG00000028024	-3.16654	1.02567	0.00717133	0.0789945	protein_coding	0.247818	0.0047667	0.0505546	0	0.0700318	0.0142039
Dpf1	ENSMUSG00000030584	1.24918	0.429728	0.00719945	0.0792637	protein_coding	0.183002	1.04428	0.348229	0.891846	0.789285	0.983372
Gm15513	ENSMUSG00000086291	2.31291	0.798317	0.00723776	0.0796449	sense_intronic	0.0666996	0.344085	0.0118716	0.065249	0.0301448	0.291887
Gm1966	ENSMUSG00000073902	1.0926	0.370316	0.00724446	0.079678	unprocessed_pseudogene	8.42697	17.5121	11.2607	22.3493	8.00306	20.5138
Wbp1	ENSMUSG00000030035	-0.339715	0.0893757	0.00727629	0.0799494	protein_coding	42.2182	28.56	38.194	31.8368	37.2081	32.512
Gm42887	ENSMUSG00000106986	0.511133	0.153368	0.00727655	0.0799494	TEC	4.22591	5.66988	4.18952	4.98047	3.72819	6.74158
Dap	ENSMUSG00000039168	0.334748	0.0876288	0.00734637	0.0806755	protein_coding	66.5633	79.0188	71.0087	85.2124	73.1998	101.643
Hps4	ENSMUSG00000042328	-0.396836	0.110957	0.00741634	0.0814025	protein_coding	15.0431	11.6599	17.865	12.311	15.5771	12.8257
Slc2a10	ENSMUSG00000027661	-1.19534	0.409746	0.00742887	0.0814979	protein_coding	1.31663	0.447984	1.09451	0.389712	0.817023	0.53245
Sun2	ENSMUSG00000042524	-0.469861	0.13833	0.00743633	0.0814979	protein_coding	91.1208	59.8815	80.943	59.0624	90.5994	70.4594
3110021N24Rik	ENSMUSG00000094958	-2.68574	1.02146	0.00743637	0.0814979	protein_coding	0.0472504	0	0.0403856	0	0.038469	0
Mfsd7b	ENSMUSG00000066595	-0.374558	0.102823	0.00753111	0.0824944	protein_coding	9.21602	7.22303	10.3007	7.71277	9.52243	7.44638
Klhl30	ENSMUSG00000026308	-1.95603	0.678565	0.00756225	0.0827514	protein_coding	0.163861	0.065592	0.384451	0.0155444	0.344961	0.126821
Nxnl1	ENSMUSG00000034829	1.9215	0.673045	0.00756025	0.0827514	protein_coding	0.00592359	0.102883	0.0253389	0.168354	0.0885647	0.223316
Sbf2	ENSMUSG00000038371	1.04796	0.355789	0.00758301	0.0829088	protein_coding	0.300659	0.43133	0.202025	0.53485	0.19937	0.509839
Klc3	ENSMUSG00000040714	1.54238	0.536106	0.00758432	0.0829088	protein_coding	0.137739	0.36056	0.198328	0.655007	0.191055	0.610314
Gm43119	ENSMUSG00000106560	2.45911	0.838098	0.00761406	0.0831918	TEC	0.0158659	0.167176	0.0339158	0.124305	0.0107721	0.144963
Trem1	ENSMUSG00000042265	-0.687141	0.220577	0.00765639	0.0835697	protein_coding	1.43679	0.637644	1.13922	0.972394	1.51618	0.911962
Gm26865	ENSMUSG00000097641	-2.78246	1.03392	0.00765383	0.0835697	lincRNA	0.0198104	0	0.037084	0	0.0134693	0
Smo	ENSMUSG00000001761	-0.386265	0.107449	0.0076672	0.0836454	protein_coding	26.963	18.6939	27.8209	22.3224	24.296	19.4464
H2-Q6	ENSMUSG00000073409	-0.83577	0.276592	0.00769135	0.0838664	protein_coding	113.021	41.3848	85.6211	48.9719	83.9337	66.4878
P4hb	ENSMUSG00000025130	-0.305472	0.0771926	0.00773493	0.084299	protein_coding	203.758	161.056	230.274	183.39	214.083	179.834
Zan	ENSMUSG00000079173	-0.791415	0.260109	0.00774058	0.084318	protein_coding	2.06425	1.33385	1.48553	0.595864	1.99158	1.26088
Trpm6	ENSMUSG00000024727	-2.9231	1.00125	0.0077487	0.0843213	protein_coding	0.0266742	0	0.0259567	0.00237942	0.00990434	0
Gvin1	ENSMUSG00000045868	1.08644	0.371138	0.00774575	0.0843213	protein_coding	7.92803	15.8633	12.6041	24.3617	6.84298	19.2086
Ctdspl	ENSMUSG00000047409	-0.405094	0.114684	0.00775395	0.0843359	protein_coding	12.1339	8.58046	12.298	10.2913	11.7814	8.44969
Olfr414	ENSMUSG00000051509	0.978999	0.33049	0.00779303	0.0847183	protein_coding	1.32157	2.54819	0.704933	2.01406	1.57015	2.62697
Noxred1	ENSMUSG00000072919	1.07982	0.368333	0.00780078	0.0847599	protein_coding	0.437684	0.811047	0.394893	0.739575	0.341438	0.998549
Ddah2	ENSMUSG00000007039	0.401459	0.113424	0.00781936	0.084919	protein_coding	27.4047	33.0797	26.4697	35.0875	24.5704	35.5457
Ier5l	ENSMUSG00000089762	0.875385	0.291702	0.00785051	0.0852144	protein_coding	0.350381	0.739654	0.427264	0.789121	0.434416	0.709243
Gm3468	ENSMUSG00000094634	-1.96972	0.695819	0.00786349	0.0853123	protein_coding	1.24197	0.209764	0.885317	0.536651	1.72884	0.109086
Fbxo16	ENSMUSG00000034532	-1.51379	0.535571	0.00790396	0.0857083	protein_coding	0.428396	0.0730545	0.12608	0.101028	0.259925	0.0842786
Rab22a	ENSMUSG00000027519	0.374128	0.103339	0.00793375	0.0859882	protein_coding	8.54415	11.1192	7.85397	9.27441	7.62829	10.7823
Lrrc1	ENSMUSG00000032352	-0.418362	0.120052	0.00794682	0.0860866	protein_coding	9.67241	6.55695	10.0161	7.16817	9.00857	7.73117
Clec2f	ENSMUSG00000089728	-1.1769	0.406771	0.00796496	0.0862398	transcribed_unprocessed_pseudogene	1.67636	0.68605	1.11661	0.893398	2.24937	0.561233
Gm3383	ENSMUSG00000096629	-1.27856	0.443822	0.00800509	0.0866308	protein_coding	1.05167	0.38184	0.769953	0.28125	0.862694	0.412808
Spr-ps1	ENSMUSG00000068303	1.18569	0.410731	0.00801943	0.0867425	transcribed_unprocessed_pseudogene	0.160626	0.274426	0.109178	0.365695	0.131061	0.301329
Rufy3	ENSMUSG00000029291	-0.442465	0.129343	0.00804296	0.0869098	protein_coding	7.22401	5.68944	7.74137	5.21794	7.24692	5.42766
BC005561	ENSMUSG00000079065	0.424918	0.122712	0.00804001	0.0869098	protein_coding	3.46995	4.16394	2.67379	4.01768	2.84103	3.90195
Nme9	ENSMUSG00000046242	2.61417	1.01388	0.00806604	0.0870851	transcribed_unprocessed_pseudogene	0	0.0841673	0	0.199594	0	0
[truncated: 68 more rows]

## Sheet: GMP
Supplemental Table 5: Differentially expressed genes in GMP cells of Arid1af/f;Mx1-Cre+ mice (FDR<0.1)
Gene name	Ensembl_id	log2FoldChange	lfcSE	pvalue	FDR	biotype	GMP_300_WT	GMP_301_KO	GMP_305_WT	GMP_304_KO	GMP_309_WT	GMP_308_KO
Adgre1	ENSMUSG00000004730	3.38764	0.145469	4.84206e-113	9.88459e-109	protein_coding	2.74211	33.3863	3.42967	36.2653	3.058	27.7615
Oaf	ENSMUSG00000032014	-4.1102	0.181135	3.21519e-108	3.28175e-104	protein_coding	13.6048	0.716398	9.05399	0.553675	13.3256	0.765874
Eng	ENSMUSG00000026814	-1.72485	0.075232	1.75087e-103	1.19141e-99	protein_coding	18.4512	6.07903	19.4741	5.18818	18.6615	5.81255
Afap1	ENSMUSG00000029094	-4.88858	0.232013	1.97251e-94	1.00667e-90	protein_coding	12.8499	0.501277	12.679	0.227194	10.7752	0.454432
Col5a3	ENSMUSG00000004098	3.16122	0.176013	1.12433e-67	4.59042e-64	protein_coding	0.869502	6.10902	0.781818	9.12961	0.789206	6.85649
Sdsl	ENSMUSG00000029596	-2.67258	0.149237	1.37104e-66	4.66472e-63	protein_coding	19.0068	2.72074	14.4501	2.65753	18.127	2.62951
Gja1	ENSMUSG00000050953	-3.20083	0.181705	3.36866e-65	9.82397e-62	protein_coding	5.11231	0.455458	5.88593	0.748825	4.528	0.453792
Oosp1	ENSMUSG00000041857	3.73537	0.216236	3.18147e-63	8.11832e-60	protein_coding	2.46875	31.3371	2.99832	44.167	2.30121	29.6788
Slc16a3	ENSMUSG00000025161	2.02528	0.115615	2.88713e-62	6.54865e-59	protein_coding	13.1504	48.33	12.0282	51.292	11.7409	51.2711
H2-DMb2	ENSMUSG00000037548	2.77947	0.161709	1.56286e-61	3.19042e-58	protein_coding	2.58227	17.7116	3.11267	19.2272	2.34543	18.6391
Cd300lf	ENSMUSG00000047798	4.4897	0.267511	3.82419e-60	7.09699e-57	protein_coding	0.48299	7.8555	0.455289	14.0842	0.460842	10.7341
Tgfbi	ENSMUSG00000035493	3.56404	0.217794	5.92556e-57	1.00804e-53	protein_coding	6.24435	86.7742	8.46754	75.8189	5.78927	85.6753
Rgs10	ENSMUSG00000030844	-2.89569	0.179676	1.46047e-54	2.29339e-51	protein_coding	28.0101	3.63411	23.2788	3.14517	32.786	4.28101
Fyn	ENSMUSG00000019843	-2.2057	0.137109	3.05913e-53	4.46065e-50	protein_coding	8.99386	1.96022	7.81902	1.52054	9.13329	2.11263
Dnmt3l	ENSMUSG00000000730	3.65863	0.234137	1.03368e-51	1.40677e-48	protein_coding	1.60495	24.1783	2.00663	21.0281	1.51517	19.5052
Clstn3	ENSMUSG00000008153	-2.2438	0.142757	5.6031e-51	7.14885e-48	protein_coding	18.1616	3.75992	18.6131	4.51493	14.705	2.62795
Gspt2	ENSMUSG00000071723	-2.95742	0.190643	1.03772e-50	1.24612e-47	protein_coding	8.05739	1.29053	7.94672	0.814094	9.11088	1.08243
Itgam	ENSMUSG00000030786	2.95528	0.191964	4.74321e-50	5.37933e-47	protein_coding	12.3511	89.0442	14.4884	123.114	11.1584	87.1646
Stx2	ENSMUSG00000029428	-1.40106	0.0887512	1.0963e-48	1.17789e-45	protein_coding	15.3685	5.73871	17.1044	5.73089	15.959	6.82472
Aldh3b1	ENSMUSG00000024885	3.20225	0.21359	9.18229e-48	9.37236e-45	protein_coding	3.25725	25.6964	3.22524	35.389	2.80973	26.1264
Glul	ENSMUSG00000026473	-1.69476	0.110569	3.56236e-47	3.46295e-44	protein_coding	50.2877	17.5372	48.4519	11.9515	43.9016	14.4413
Capn5	ENSMUSG00000035547	-2.38105	0.158218	3.93395e-47	3.65034e-44	protein_coding	7.04529	1.22186	5.16389	1.00404	6.26612	1.27278
Fads2	ENSMUSG00000024665	-1.69542	0.111611	2.15223e-46	1.91024e-43	protein_coding	13.1592	3.54081	10.1288	3.67446	11.2607	3.42017
C1rl	ENSMUSG00000038527	1.93721	0.131034	1.15859e-44	9.85475e-42	protein_coding	6.49175	22.8236	5.15185	23.2208	5.60064	20.3266
Hsdl2	ENSMUSG00000028383	1.40089	0.0929056	1.47524e-44	1.20462e-41	protein_coding	29.088	67.5713	23.5653	66.3316	21.7657	63.011
Cnn3	ENSMUSG00000053931	-3.31046	0.230211	3.25361e-44	2.55458e-41	protein_coding	19.0732	1.67979	16.4541	1.10004	21.4739	2.78107
Tubb6	ENSMUSG00000001473	-2.96482	0.206042	7.20263e-44	5.44572e-41	protein_coding	6.90388	1.01604	8.90596	0.976996	9.80859	1.22753
Adamts3	ENSMUSG00000043635	-2.76571	0.19251	1.59581e-43	1.16346e-40	protein_coding	2.35924	0.21672	2.73179	0.289916	2.50094	0.672165
Sh3pxd2b	ENSMUSG00000040711	-2.28305	0.158386	3.23132e-43	2.27463e-40	protein_coding	3.98101	1.10359	5.53021	0.729764	4.00953	0.921418
Bhlhe40	ENSMUSG00000030103	2.95446	0.209448	2.86195e-42	1.94746e-39	protein_coding	1.84277	12.1789	1.78711	16.2218	1.5001	12.0532
Slc35e4	ENSMUSG00000048807	-4.06993	0.28945	3.65839e-42	2.40911e-39	protein_coding	2.13887	0.166262	3.07054	0.153606	2.19397	0.104788
Klk8	ENSMUSG00000064023	-5.61608	0.396399	8.14419e-42	5.19548e-39	protein_coding	17.6361	0.481292	10.1646	0.143378	15.633	0.180302
Nedd4	ENSMUSG00000032216	-1.60934	0.112757	7.08478e-41	4.38269e-38	protein_coding	130.962	43.974	104.23	32.2435	102.258	34.0533
Dock9	ENSMUSG00000025558	-2.67457	0.192952	1.28563e-40	7.71905e-38	protein_coding	8.66252	1.35864	11.6905	1.71286	6.24396	1.03659
Rassf10	ENSMUSG00000098132	3.71092	0.270026	1.58268e-40	9.23112e-38	protein_coding	0.277229	3.62222	0.279248	4.37472	0.288434	3.33448
2900026A02Rik	ENSMUSG00000051339	-2.65106	0.191557	1.92922e-40	1.09397e-37	protein_coding	2.14593	0.343585	1.65949	0.228964	1.90093	0.320816
Hdac10	ENSMUSG00000062906	-0.999591	0.0686213	2.82201e-39	1.55698e-36	protein_coding	16.8798	8.66887	15.2327	7.43537	16.9304	8.41527
Akna	ENSMUSG00000039158	1.11196	0.077387	4.39396e-39	2.36048e-36	protein_coding	17.8516	39.6596	19.3133	38.7017	16.9988	38.8102
Tnfsf14	ENSMUSG00000005824	1.63668	0.117909	8.01181e-39	4.19367e-36	protein_coding	8.09679	23.4746	7.74979	23.8646	6.69146	22.967
Ptafr	ENSMUSG00000056529	2.85825	0.213343	3.54765e-38	1.81055e-35	protein_coding	0.632165	3.61906	0.442509	4.52476	0.586442	4.1343
Emid1	ENSMUSG00000034164	-5.57589	0.422679	6.29685e-38	3.13521e-35	protein_coding	18.6862	0.294434	15.7846	0.286523	15.5025	0.316686
Hist1h2bc	ENSMUSG00000018102	-1.93789	0.143079	9.14137e-38	4.44314e-35	protein_coding	18.3409	5.23279	19.4004	3.79007	17.9056	5.38811
Frmd6	ENSMUSG00000048285	1.46057	0.106332	1.70256e-37	8.08281e-35	protein_coding	4.8964	12.8304	5.01169	14.2225	4.14165	11.7085
Fads1	ENSMUSG00000010663	-0.938869	0.0658962	3.90075e-37	1.80977e-34	protein_coding	13.8138	7.11047	12.6523	6.82555	12.2394	6.25353
Otogl	ENSMUSG00000091455	-2.84768	0.215697	4.63489e-37	2.10259e-34	protein_coding	2.53589	0.362568	2.71655	0.311291	1.98061	0.317547
E2f2	ENSMUSG00000018983	1.82937	0.136213	6.00314e-37	2.66409e-34	protein_coding	4.29855	14.2816	4.49379	18.1711	4.66193	15.5907
Lst1	ENSMUSG00000073412	2.04337	0.153093	6.5073e-37	2.82638e-34	protein_coding	31.0901	115.116	30.3166	143.733	28.4427	113.932
Megf9	ENSMUSG00000039270	1.59279	0.11789	9.3056e-37	3.95759e-34	protein_coding	8.74206	23.3912	9.11487	30.4708	7.32233	22.3224
Kank2	ENSMUSG00000032194	-2.20718	0.166336	1.07469e-36	4.47729e-34	protein_coding	1.33214	0.32968	1.35177	0.292675	1.51281	0.279417
Arap3	ENSMUSG00000024451	-1.33495	0.0976444	1.12441e-36	4.59074e-34	protein_coding	18.9033	6.88471	17.2038	6.50262	16.599	7.4662
Med21	ENSMUSG00000030291	1.60718	0.119279	1.30753e-36	5.2337e-34	protein_coding	101.365	262.186	78.0998	283.247	78.9162	244.46
Crim1	ENSMUSG00000024074	-2.25871	0.170785	1.48287e-36	5.82142e-34	protein_coding	0.816942	0.150376	0.771243	0.1881	0.840664	0.1623
Pcbd1	ENSMUSG00000020098	-2.94667	0.225408	2.2087e-36	8.50726e-34	protein_coding	12.3793	1.65235	9.04614	0.912361	9.22233	1.32589
Dmxl2	ENSMUSG00000041268	2.20061	0.167415	4.01233e-36	1.51681e-33	protein_coding	2.60764	12.1851	4.0234	17.1233	2.47867	12.924
Abhd5	ENSMUSG00000032540	1.52401	0.11434	1.29753e-35	4.81596e-33	protein_coding	14.7472	36.1211	14.3684	49.9632	12.982	35.3708
Msrb1	ENSMUSG00000075705	1.2887	0.0956057	1.68683e-35	6.14911e-33	protein_coding	160.132	369.806	148.799	400.423	144.855	340.337
Sh3pxd2a	ENSMUSG00000053617	-2.62133	0.203583	3.51013e-35	1.25712e-32	protein_coding	1.09218	0.224738	1.29779	0.130833	1.10184	0.202931
Arhgap5	ENSMUSG00000035133	-2.03766	0.15678	4.3278e-35	1.52324e-32	protein_coding	1.87666	0.431572	1.74809	0.377415	1.50018	0.428368
Id1	ENSMUSG00000042745	2.60722	0.20386	9.8046e-35	3.39239e-32	protein_coding	7.01171	38.1538	5.72371	42.4574	6.5765	38.7598
B430306N03Rik	ENSMUSG00000043740	2.58536	0.202706	1.49517e-34	5.00367e-32	protein_coding	2.75168	11.3473	2.20494	18.822	2.42712	14.7776
Ass1	ENSMUSG00000076441	-1.93434	0.149661	1.4925e-34	5.00367e-32	protein_coding	88.0781	25.5722	95.1424	19.8287	86.3314	24.6785
Mcemp1	ENSMUSG00000013974	2.4756	0.194864	3.70289e-34	1.21921e-31	protein_coding	5.4997	23.8303	4.2886	31.8168	4.39456	24.2134
4933440M02Rik	ENSMUSG00000045928	-3.62532	0.288218	3.86115e-34	1.23159e-31	lincRNA	3.69197	0.325532	4.15912	0.290674	2.86297	0.231639
Agap1	ENSMUSG00000055013	1.21595	0.0916159	3.85502e-34	1.23159e-31	protein_coding	4.41746	9.82993	4.56195	11.0395	3.90291	9.0994
Nlrp1a	ENSMUSG00000069830	-2.89163	0.230227	9.27725e-34	2.91363e-31	protein_coding	4.85202	0.731248	4.78879	0.381465	4.39821	0.743684
Camk2a	ENSMUSG00000024617	-2.92445	0.233435	1.12065e-33	3.46622e-31	protein_coding	8.7288	1.07723	7.61455	1.06525	8.0552	1.00129
Dsp	ENSMUSG00000054889	4.72306	0.383589	2.3895e-33	7.28049e-31	protein_coding	0.622395	13.842	0.543996	18.6088	0.417907	13.7532
Clec4a2	ENSMUSG00000030148	2.40352	0.191581	2.68586e-33	8.06312e-31	protein_coding	27.8818	122.681	14.6415	108.336	21.265	110.631
Csf1	ENSMUSG00000014599	-3.24315	0.262181	4.58681e-33	1.35703e-30	protein_coding	9.83797	0.741881	9.27544	1.36668	10.2801	0.910561
Ankrd28	ENSMUSG00000014496	0.971145	0.0729246	6.70868e-33	1.95644e-30	protein_coding	93.9556	169.877	87.085	186.272	83.9228	163.684
Ncor2	ENSMUSG00000029478	-1.5624	0.122549	7.71924e-33	2.21945e-30	protein_coding	32.5291	12.1423	46.0064	12.5723	33.4826	13.0769
Cc2d2a	ENSMUSG00000039765	-2.41901	0.195134	1.61878e-32	4.58968e-30	protein_coding	2.47392	0.516071	2.3046	0.478	2.84523	0.411962
Nrgn	ENSMUSG00000053310	-2.36331	0.191101	2.18556e-32	6.11179e-30	protein_coding	13.6805	2.75313	8.49006	1.84626	13.3052	2.23362
Cyp4f16	ENSMUSG00000048440	-1.97616	0.158576	2.68753e-32	7.41396e-30	protein_coding	16.0481	4.48177	16.97	3.30532	17.9162	5.04336
Bmp1	ENSMUSG00000022098	-3.33716	0.273142	2.99766e-32	8.05187e-30	protein_coding	2.13343	0.209512	1.80056	0.164784	1.97274	0.185434
Dock1	ENSMUSG00000058325	-3.65173	0.300199	2.96377e-32	8.05187e-30	protein_coding	5.08818	0.461837	5.76812	0.476038	4.07901	0.196917
G6pdx	ENSMUSG00000031400	0.982719	0.0747163	3.23609e-32	8.57941e-30	protein_coding	61.2244	125.682	62.8226	126.005	61.8115	115.889
Pcdhgc3	ENSMUSG00000102918	-2.23084	0.181597	1.01135e-31	2.6469e-29	protein_coding	1.94894	0.484192	2.05692	0.345669	1.6374	0.360394
Specc1	ENSMUSG00000042331	1.21248	0.0957121	3.06874e-31	7.92978e-29	protein_coding	7.77753	17.4295	8.49303	18.9698	6.82488	17.2004
Clec4b2	ENSMUSG00000067767	3.80496	0.317913	3.78671e-31	9.66273e-29	protein_coding	0.594684	10.4001	1.28246	12.6896	0.796591	15.5312
Ceacam1	ENSMUSG00000074272	2.15436	0.17759	5.86016e-31	1.4769e-28	protein_coding	14.5447	56.0752	15.3281	87.2858	14.4929	56.0445
BC023829	ENSMUSG00000073139	1.11987	0.0885969	1.13675e-30	2.82996e-28	protein_coding	19.6217	39.5496	17.313	41.6967	16.5991	35.3018
Svip	ENSMUSG00000074093	1.02432	0.0812844	5.70828e-30	1.40396e-27	protein_coding	49.7183	92.6241	40.8502	91.7804	43.912	89.4386
Hsd11b1	ENSMUSG00000016194	2.19866	0.185063	8.2751e-30	2.01105e-27	protein_coding	31.0402	108.109	21.1532	138.338	22.1678	98.5159
Pyhin1	ENSMUSG00000043263	-4.4646	0.385046	1.11676e-29	2.68206e-27	protein_coding	10.9444	0.657907	18.5785	0.489658	16.0149	0.724258
Shisa8	ENSMUSG00000096883	3.49728	0.300003	1.47243e-29	3.49513e-27	protein_coding	0.374208	4.2157	0.223631	2.78081	0.414015	5.07759
Ankrd22	ENSMUSG00000024774	4.15647	0.357085	1.74625e-29	4.09747e-27	protein_coding	0.338647	4.8573	0.216291	6.49812	0.306306	4.71046
Rhbdf2	ENSMUSG00000020806	1.50673	0.125724	4.51077e-29	1.0464e-26	protein_coding	4.81354	14.9386	5.68061	15.288	5.5789	15.5811
Pi16	ENSMUSG00000024011	1.78854	0.151176	5.72238e-29	1.31255e-26	protein_coding	11.8767	35.1848	9.80394	42.2719	9.88058	32.2073
Pstpip2	ENSMUSG00000025429	1.68593	0.142038	6.01643e-29	1.36466e-26	protein_coding	9.02368	31.0099	10.2616	32.3723	9.30716	28.9942
Myo1b	ENSMUSG00000018417	-3.85968	0.334764	6.78714e-29	1.52256e-26	protein_coding	3.26167	0.198144	3.40971	0.141748	2.55587	0.264723
Phyh	ENSMUSG00000026664	1.16385	0.0959184	1.36242e-28	3.0231e-26	protein_coding	33.0166	67.5586	26.8155	72.9637	30.2067	61.6099
Mical3	ENSMUSG00000051586	-1.59149	0.134846	1.8494e-28	4.05952e-26	protein_coding	4.27027	1.61455	5.03711	1.34926	4.5036	1.58975
2005-09-01	ENSMUSG00000072214	3.31035	0.290139	2.06096e-28	4.4758e-26	protein_coding	1.49771	11.7581	1.23226	19.3001	1.41883	11.7007
Spsb4	ENSMUSG00000046997	-2.9063	0.253531	2.59885e-28	5.58452e-26	protein_coding	3.22417	0.376958	3.35235	0.487806	2.74242	0.354227
Xrcc5	ENSMUSG00000026187	1.40305	0.118571	4.14086e-28	8.80537e-26	protein_coding	5.23848	12.6286	4.56399	13.1672	3.76742	10.2366
Ica1	ENSMUSG00000062995	-2.03789	0.176457	4.59722e-28	9.67502e-26	protein_coding	26.5936	5.28181	22.9079	7.22882	21.1493	4.5561
Acy3	ENSMUSG00000024866	-3.02118	0.265188	6.20998e-28	1.28051e-25	protein_coding	3.00228	0.251244	2.7285	0.430461	2.54199	0.304708
Gas7	ENSMUSG00000033066	1.39316	0.118025	6.16727e-28	1.28051e-25	protein_coding	5.65695	15.3641	5.60975	14.5029	5.42765	14.0935
Olfm1	ENSMUSG00000026833	2.95409	0.260871	7.73279e-28	1.57857e-25	protein_coding	0.426682	4.37804	0.875806	5.68762	0.479798	4.12629
Stxbp1	ENSMUSG00000026797	-1.33809	0.113396	8.67273e-28	1.75292e-25	protein_coding	3.69024	1.38015	3.05258	1.06329	3.51449	1.6139
Erich5	ENSMUSG00000044726	2.06874	0.180273	9.88034e-28	1.97742e-25	protein_coding	1.73856	8.08454	1.78035	8.0723	2.00765	7.19655
Ankrd63	ENSMUSG00000078137	3.03527	0.269349	1.3433e-27	2.66234e-25	protein_coding	0.689009	4.1273	0.386787	5.54231	0.567351	4.20554
Arhgef40	ENSMUSG00000004562	-1.82851	0.159192	1.82878e-27	3.58969e-25	protein_coding	12.0341	3.56536	11.1107	2.62368	10.0087	3.07215
Khdrbs3	ENSMUSG00000022332	-2.56963	0.227804	2.2278e-27	4.33126e-25	protein_coding	5.50239	0.841182	6.91309	1.12475	4.58971	0.838353
Gata2	ENSMUSG00000015053	-1.54333	0.13351	2.96786e-27	5.71564e-25	protein_coding	64.2651	20.6631	53.7917	19.6266	67.794	23.216
Hexb	ENSMUSG00000021665	1.102	0.0927788	3.38778e-27	6.46338e-25	protein_coding	34.813	68.9611	30.6078	77.1574	31.998	63.317
Tspan13	ENSMUSG00000020577	-1.14452	0.096952	4.33595e-27	8.19575e-25	protein_coding	14.8919	6.48605	12.3213	5.92473	13.0701	5.7816
Tmbim6	ENSMUSG00000023010	0.892597	0.0738411	6.94816e-27	1.30128e-24	protein_coding	326.733	563.488	287.215	557.835	271.817	524.321
Serpinb6b	ENSMUSG00000042842	-1.95164	0.172976	9.45947e-27	1.75551e-24	protein_coding	2.43722	0.493869	1.69163	0.590621	2.27183	0.550384
Fsd1l	ENSMUSG00000054752	-2.56195	0.2304	1.21321e-26	2.23121e-24	protein_coding	1.15522	0.134896	1.20231	0.264576	1.04115	0.16602
Tacc2	ENSMUSG00000030852	-2.60435	0.235259	1.92159e-26	3.50244e-24	protein_coding	7.35726	1.33005	8.23905	1.28407	9.15111	1.37705
Nol4l	ENSMUSG00000061411	-1.41628	0.123895	2.22132e-26	4.01292e-24	protein_coding	2.78693	1.11824	2.66382	1.03995	2.91194	0.969657
Slc28a2	ENSMUSG00000027219	1.26139	0.109785	3.66047e-26	6.55481e-24	protein_coding	116.188	233.878	101.058	293.628	106.277	249.8
Abcg3	ENSMUSG00000029299	2.71909	0.247915	6.46048e-26	1.14682e-23	protein_coding	0.188366	1.27164	0.16477	1.12906	0.197755	1.31791
Rxra	ENSMUSG00000015846	-2.07315	0.188453	1.15396e-25	2.03077e-23	protein_coding	2.03777	0.417205	1.44574	0.333593	1.9717	0.534504
1600014C10Rik	ENSMUSG00000054676	1.19149	0.104293	1.21904e-25	2.12696e-23	protein_coding	31.0841	64.8844	31.138	78.4868	28.8356	65.0041
Gatm	ENSMUSG00000027199	1.40844	0.125531	1.89024e-25	3.27012e-23	protein_coding	107.875	243.024	97.9029	308.377	90.7088	238.184
Exoc6b	ENSMUSG00000033769	-1.34954	0.120275	2.72449e-25	4.67376e-23	protein_coding	4.03613	1.54322	3.74292	1.2518	3.40801	1.58578
Klhl3	ENSMUSG00000014164	-1.67816	0.15183	2.79286e-25	4.75111e-23	protein_coding	4.04533	1.46188	3.9242	1.1181	4.55938	1.3177
Mdfi	ENSMUSG00000032717	-3.34761	0.312117	2.88799e-25	4.87235e-23	protein_coding	9.93409	0.87839	7.6816	0.860659	8.66522	0.724442
Tmem176a	ENSMUSG00000023367	-2.2193	0.204145	2.95015e-25	4.93642e-23	protein_coding	66.6752	10.892	52.6275	9.57973	50.3744	15.5411
Plvap	ENSMUSG00000034845	-2.65195	0.245329	2.99925e-25	4.97778e-23	protein_coding	1.75011	0.374259	1.26381	0.149426	2.21727	0.274501
Cyp27a1	ENSMUSG00000026170	-3.84561	0.358614	3.37293e-25	5.55282e-23	protein_coding	5.00429	0.294008	6.16238	0.273212	5.96896	0.5458
Atp8b1	ENSMUSG00000039529	-2.81684	0.262688	7.81144e-25	1.2757e-22	protein_coding	0.506815	0.0598662	0.446517	0.0638373	0.487985	0.0737692
Tagap	ENSMUSG00000033450	1.59533	0.145432	8.36088e-25	1.3546e-22	protein_coding	8.12272	26.8751	9.26171	29.0756	9.00171	24.1398
Pkp4	ENSMUSG00000026991	-1.50385	0.136866	1.0746e-24	1.72732e-22	protein_coding	10.0349	3.47949	9.40785	2.8606	9.41794	3.78154
Slc25a12	ENSMUSG00000027010	1.16486	0.103978	1.26858e-24	2.02319e-22	protein_coding	65.9663	153.587	67.3924	142.886	62.8399	144.227
Megf8	ENSMUSG00000045039	-1.59175	0.145746	1.34694e-24	2.1315e-22	protein_coding	5.67939	2.06717	5.99876	1.87405	5.58337	1.75838
Hmgn3	ENSMUSG00000066456	-3.14797	0.300842	5.55025e-24	8.7156e-22	protein_coding	6.42649	0.680685	7.29779	1.00148	6.6637	0.54707
Tmx4	ENSMUSG00000034723	0.868554	0.0762626	6.82615e-24	1.06373e-21	protein_coding	81.5366	131.967	73.8531	147.784	68.1175	128.648
Edem3	ENSMUSG00000043019	-0.675803	0.0575458	1.41985e-23	2.18909e-21	protein_coding	24.3404	16.9702	27.1817	16.0142	26.0387	15.5456
Nt5dc2	ENSMUSG00000071547	1.03817	0.0937729	1.42622e-23	2.18909e-21	protein_coding	134.623	264.358	119.605	245.51	113.376	246.096
Diras2	ENSMUSG00000047842	-3.32408	0.322077	1.51055e-23	2.30123e-21	protein_coding	6.97324	0.549426	3.38409	0.393837	5.94302	0.607408
Pgd	ENSMUSG00000028961	0.959095	0.0859289	1.53235e-23	2.31714e-21	protein_coding	221.938	401.054	230.645	473.234	204.055	403.577
Agps	ENSMUSG00000042410	1.00456	0.0905127	1.59515e-23	2.39437e-21	protein_coding	75.1868	147.872	80.9014	165.979	67.6144	135.499
2008-09-01	ENSMUSG00000018398	-1.33493	0.123938	2.00262e-23	2.98405e-21	protein_coding	4.55531	1.96893	4.23544	1.75667	5.5985	1.95557
Aldh5a1	ENSMUSG00000035936	-1.8614	0.176967	2.5396e-23	3.75677e-21	protein_coding	1.71892	0.533152	1.93144	0.400178	1.55805	0.488557
Neu1	ENSMUSG00000007038	1.52842	0.143663	2.64294e-23	3.88151e-21	protein_coding	35.1369	89.5551	38.1585	126.213	32.9143	91.9928
Galnt3	ENSMUSG00000026994	-2.11979	0.203019	2.72835e-23	3.97833e-21	protein_coding	6.49732	1.62888	7.20864	1.31082	5.18457	1.36379
Ddit4	ENSMUSG00000020108	1.39555	0.130784	3.81996e-23	5.53054e-21	protein_coding	2.22701	6.678	2.70904	6.90123	2.31187	5.53511
Art4	ENSMUSG00000030217	-1.95105	0.187132	4.46505e-23	6.41899e-21	protein_coding	1.23256	0.25828	1.02597	0.243473	0.910113	0.301431
4933439C10Rik	ENSMUSG00000072893	-1.30365	0.121932	5.38097e-23	7.68162e-21	processed_transcript	13.5966	4.76455	11.1092	5.08425	14.0217	5.79071
Tmem216	ENSMUSG00000024667	1.01399	0.0926832	6.03731e-23	8.55872e-21	protein_coding	30.0992	54.1028	24.3483	55.9961	25.691	52.0728
Sestd1	ENSMUSG00000042272	-2.19969	0.213048	6.38586e-23	8.99041e-21	protein_coding	7.06278	2.07625	7.47566	1.13638	7.73703	1.5751
Man1c1	ENSMUSG00000037306	-1.37344	0.129274	6.91162e-23	9.66395e-21	protein_coding	6.3466	2.20783	5.80545	2.12831	5.0242	2.27509
Gm14085	ENSMUSG00000079071	2.11643	0.20557	1.01848e-22	1.41438e-20	protein_coding	14.6121	50.0396	10.3587	61.2324	13.5356	57.8364
Fdps	ENSMUSG00000059743	1.0994	0.10243	1.69079e-22	2.33214e-20	protein_coding	86.24	191.689	87.7383	186.162	90.9259	190.672
1700037H04Rik	ENSMUSG00000027327	-0.901322	0.0821745	1.78852e-22	2.45039e-20	protein_coding	80.9112	41.253	74.1563	38.9305	71.5121	41.0324
Dctn1	ENSMUSG00000031865	0.805701	0.0725468	2.26871e-22	3.08757e-20	protein_coding	105.964	179.975	116.531	195.897	98.7811	186.039
Itm2c	ENSMUSG00000026223	-1.0846	0.101538	3.05981e-22	4.13662e-20	protein_coding	59.0984	28.5435	52.314	24.8693	57.7686	26.2377
Cyba	ENSMUSG00000006519	1.12821	0.106242	3.6712e-22	4.93052e-20	protein_coding	173.946	362.305	156.716	383.217	163.817	337.39
Pcyt1b	ENSMUSG00000035246	-1.73989	0.170508	6.07448e-22	8.10486e-20	protein_coding	1.07463	0.300698	0.878811	0.250273	1.06364	0.34166
Luzp1	ENSMUSG00000001089	-1.95382	0.192892	6.90643e-22	9.15506e-20	protein_coding	2.2816	0.617992	2.83938	0.676383	2.70537	0.705114
Kctd17	ENSMUSG00000033287	-1.58144	0.154649	9.93825e-22	1.3089e-19	protein_coding	17.2037	5.25295	18.7528	6.69912	15.6607	5.22202
Ptk2b	ENSMUSG00000059456	0.831999	0.0766933	1.3476e-21	1.76346e-19	protein_coding	23.4063	40.0649	23.4504	43.6471	22.6315	40.0792
Pcp4l1	ENSMUSG00000038370	2.37144	0.238107	1.41096e-21	1.83461e-19	protein_coding	9.80971	49.7314	10.7099	62.4332	9.00543	43.5663
Nhsl1	ENSMUSG00000039835	-3.69676	0.376278	1.99181e-21	2.57346e-19	protein_coding	0.686957	0.0633047	1.49476	0.0648596	0.555596	0.0629457
Epdr1	ENSMUSG00000002808	-1.96663	0.196959	2.15092e-21	2.76156e-19	protein_coding	1.62053	0.301915	1.53473	0.420411	1.26861	0.383286
Sox13	ENSMUSG00000070643	-2.78656	0.283088	2.5327e-21	3.2314e-19	protein_coding	4.5036	0.645144	3.81216	0.499815	3.65593	0.536708
Acss1	ENSMUSG00000027452	-1.17371	0.113323	2.58395e-21	3.27632e-19	protein_coding	15.9672	7.45369	13.0145	4.97679	15.0055	7.0184
Msantd3	ENSMUSG00000039693	-1.22528	0.118755	2.66404e-21	3.35702e-19	protein_coding	38.0878	15.8114	35.3803	12.9203	33.1482	16.7451
Stim1	ENSMUSG00000030987	0.722702	0.0658368	3.09382e-21	3.87467e-19	protein_coding	26.994	41.037	24.6294	42.9689	23.0225	39.2633
Asph	ENSMUSG00000028207	-1.13466	0.109571	3.50204e-21	4.35919e-19	protein_coding	7.81267	3.76447	8.59077	3.7562	7.81254	3.48462
9330182L06Rik	ENSMUSG00000056004	-2.61956	0.266872	5.47162e-21	6.76955e-19	protein_coding	1.04943	0.176177	1.07967	0.138803	0.708059	0.135705
Rnf24	ENSMUSG00000048911	1.27168	0.124846	6.21068e-21	7.63764e-19	protein_coding	2.4154	5.99626	2.55702	6.03028	2.33479	5.66179
Sncaip	ENSMUSG00000024534	-3.40685	0.349099	6.98023e-21	8.5326e-19	protein_coding	1.58792	0.109342	1.58453	0.206278	1.61915	0.136393
Slc39a11	ENSMUSG00000041654	1.12221	0.109155	7.47358e-21	9.08129e-19	protein_coding	47.5757	94.4209	39.8323	97.3457	40.6321	87.5179
Plxnb2	ENSMUSG00000036606	-3.84919	0.400962	8.75488e-21	1.05753e-18	protein_coding	4.24457	0.298991	6.01487	0.186673	6.13515	0.547562
Atp6v1c1	ENSMUSG00000022295	0.835143	0.0787169	9.57928e-21	1.1503e-18	protein_coding	36.6805	61.9789	32.5104	62.4842	31.9264	56.1135
Ampd3	ENSMUSG00000005686	-2.08592	0.212939	9.87189e-21	1.17851e-18	protein_coding	2.92117	0.559839	2.59259	0.579543	2.51345	0.721075
Sash1	ENSMUSG00000015305	-1.67072	0.168256	1.0225e-20	1.21357e-18	protein_coding	1.3244	0.445963	1.35232	0.345347	1.34922	0.464393
Tom1	ENSMUSG00000042870	0.950588	0.0911838	1.06042e-20	1.2513e-18	protein_coding	28.3019	50.9156	24.7048	51.7002	23.274	45.0127
Scamp5	ENSMUSG00000040722	-2.78246	0.286685	1.15272e-20	1.35239e-18	protein_coding	1.06041	0.235132	1.71245	0.216889	1.36692	0.133618
Zfyve27	ENSMUSG00000018820	0.935183	0.0896632	1.20346e-20	1.39588e-18	protein_coding	50.7313	82.5939	44.7675	103.187	50.7592	94.2268
Prkce	ENSMUSG00000045038	-1.49771	0.150066	1.20223e-20	1.39588e-18	protein_coding	2.8036	0.914759	2.45099	0.88908	2.27252	0.850007
Galc	ENSMUSG00000021003	0.992724	0.0959945	1.39052e-20	1.60373e-18	protein_coding	7.03362	12.9123	7.15634	15.8542	6.35298	12.1687
Hmgn2	ENSMUSG00000003038	0.832263	0.0787489	1.40051e-20	1.60618e-18	protein_coding	448.849	714.097	386.847	828.936	427.064	707.046
Cotl1	ENSMUSG00000031827	1.39906	0.139952	1.61991e-20	1.84742e-18	protein_coding	121.101	310.134	112.359	303.296	110.343	296.881
Pfkfb4	ENSMUSG00000025648	1.70795	0.173407	1.77762e-20	2.01602e-18	protein_coding	9.66205	24.0111	8.46981	33.006	7.12461	26.103
Ext1	ENSMUSG00000061731	-1.35992	0.135965	1.81305e-20	2.04484e-18	protein_coding	3.79845	1.57489	3.96256	1.25876	4.62087	1.95102
Ncam1	ENSMUSG00000039542	-1.83539	0.187211	1.90085e-20	2.13209e-18	protein_coding	6.79131	2.04953	7.95745	2.46677	7.23707	1.59695
Bcl3	ENSMUSG00000053175	2.21463	0.22819	1.91173e-20	2.13257e-18	protein_coding	3.50147	14.7307	5.04489	27.125	3.50623	14.9862
Cst3	ENSMUSG00000027447	0.999053	0.0971013	2.02803e-20	2.25001e-18	protein_coding	325.797	633.969	306.401	622.192	297.277	604.136
Bambi	ENSMUSG00000024232	-1.35418	0.136496	4.05684e-20	4.44106e-18	protein_coding	2.85425	1.01097	2.3386	0.900468	2.20524	0.975391
Sat1	ENSMUSG00000025283	1.05705	0.104199	4.05104e-20	4.44106e-18	protein_coding	69.3718	126.187	59.8259	159.006	69.3068	128.566
Apbb1ip	ENSMUSG00000026786	0.601258	0.0545728	4.06818e-20	4.44106e-18	protein_coding	61.3402	88.5589	56.1883	89.0824	58.538	89.5623
Tjp2	ENSMUSG00000024812	-1.65903	0.169862	4.23882e-20	4.60272e-18	protein_coding	3.83298	1.61885	3.94082	0.968427	3.61311	0.992898
Serpinb10	ENSMUSG00000092572	-2.93965	0.308249	4.55285e-20	4.91756e-18	polymorphic_pseudogene	6.07794	0.843385	3.61827	0.460121	4.62471	0.509244
Slc7a7	ENSMUSG00000000958	-2.02248	0.210465	6.30026e-20	6.76914e-18	protein_coding	2.30329	0.568501	3.219	0.528096	1.83026	0.672152
Amot	ENSMUSG00000041688	-2.01513	0.209653	6.51114e-20	6.95907e-18	protein_coding	3.91032	1.48894	6.93397	1.10137	4.97851	1.27459
F830208F22Rik	ENSMUSG00000073529	2.78997	0.29405	7.91531e-20	8.41579e-18	processed_transcript	0.383321	2.1059	0.336118	3.20537	0.391571	2.55255
Myo7a	ENSMUSG00000030761	-2.2237	0.233198	8.30522e-20	8.76995e-18	protein_coding	27.2855	7.11105	28.7268	5.59201	30.1824	5.43545
Hiatl1	ENSMUSG00000038212	0.664984	0.0620353	8.33433e-20	8.76995e-18	protein_coding	43.063	66.4874	40.1065	66.0836	38.5171	60.4724
Plekhg5	ENSMUSG00000039713	-1.923	0.200349	8.6361e-20	9.04089e-18	protein_coding	5.66009	1.22943	5.54226	1.18902	6.42034	2.19349
Plp2	ENSMUSG00000031146	1.37776	0.140452	9.01399e-20	9.38834e-18	protein_coding	48.1814	111.999	33.0774	100.151	40.3413	105.185
Plekho2	ENSMUSG00000050721	1.0665	0.106296	9.48152e-20	9.82517e-18	protein_coding	18.2667	32.5545	15.5413	37.163	14.5227	31.7069
Tiam2	ENSMUSG00000023800	-1.77585	0.184315	9.68812e-20	9.98855e-18	protein_coding	2.19232	0.847221	2.42125	0.477483	2.18976	0.644897
Stx11	ENSMUSG00000039232	1.09564	0.109801	1.18942e-19	1.22014e-17	protein_coding	4.28928	8.37406	4.23447	10.1206	4.41773	9.21858
Sdc2	ENSMUSG00000022261	-3.48452	0.373187	1.33507e-19	1.3627e-17	protein_coding	3.47245	0.548117	3.80296	0.189729	2.63311	0.115189
Cited4	ENSMUSG00000070803	-3.84129	0.411101	1.47041e-19	1.49338e-17	protein_coding	3.6422	0.116755	4.93771	0.237446	3.5736	0.378301
Plin3	ENSMUSG00000024197	0.961771	0.0955435	1.8587e-19	1.8784e-17	protein_coding	31.2406	57.0411	30.4389	63.62	27.7692	53.7877
5730460C07Rik	ENSMUSG00000062046	-2.7696	0.294112	1.93299e-19	1.94385e-17	lincRNA	1.49062	0.17614	1.17097	0.204123	1.34707	0.182823
Bicd1	ENSMUSG00000003452	-1.41243	0.145819	2.18943e-19	2.19094e-17	protein_coding	2.31539	0.86284	2.23982	0.800926	2.43039	0.951026
Gsn	ENSMUSG00000026879	1.70637	0.178691	2.41562e-19	2.40549e-17	protein_coding	10.2682	27.2917	8.74406	33.1886	8.04504	28.5235
Fam53c	ENSMUSG00000034300	0.666938	0.0631429	2.70742e-19	2.68297e-17	protein_coding	10.7766	17.2527	10.6072	15.6127	10.3098	17.4745
Mark2	ENSMUSG00000024969	0.506352	0.04531	2.98753e-19	2.94625e-17	protein_coding	47.4844	70.026	50.1966	70.3242	48.0195	66.6128
Cenpv	ENSMUSG00000018509	0.979404	0.0980915	3.03696e-19	2.9806e-17	protein_coding	32.7592	69.2764	32.1639	56.6996	28.8229	59.2017
Nrp2	ENSMUSG00000025969	-2.8368	0.304955	3.62325e-19	3.53899e-17	protein_coding	0.74921	0.143667	1.27348	0.136398	0.789811	0.101598
Cxxc5	ENSMUSG00000046668	-2.23574	0.239058	3.96561e-19	3.85495e-17	protein_coding	18.1604	4.35961	14.2568	2.38946	16.2035	3.38011
Mkl1	ENSMUSG00000042292	0.850518	0.084277	5.24558e-19	5.07503e-17	protein_coding	26.0946	46.0832	25.803	49.7162	27.6871	47.8271
Jdp2	ENSMUSG00000034271	0.952247	0.0957907	5.69811e-19	5.48685e-17	protein_coding	22.3463	38.8753	21.4118	44.7619	20.7891	41.4122
Lmna	ENSMUSG00000028063	1.98646	0.212807	6.93066e-19	6.64237e-17	protein_coding	0.998182	3.67998	1.05647	4.02379	0.709424	3.45233
B4galt3	ENSMUSG00000052423	0.790014	0.0778593	7.73609e-19	7.37965e-17	protein_coding	22.742	37.1204	22.2384	45.1762	24.4362	37.8194
Ephb6	ENSMUSG00000029869	-1.6903	0.179913	9.5249e-19	9.04378e-17	protein_coding	2.6009	0.778247	2.15765	0.659519	2.39707	0.758052
Lpin1	ENSMUSG00000020593	-1.15121	0.119092	1.00127e-18	9.46297e-17	protein_coding	2.02775	1.03696	1.99834	0.712521	2.22176	1.05158
Tbc1d8	ENSMUSG00000003134	1.17198	0.121393	1.02042e-18	9.59952e-17	protein_coding	9.64239	17.61	10.0963	24.4112	7.91949	20.4437
Abcg2	ENSMUSG00000029802	-1.19833	0.124443	1.05098e-18	9.79668e-17	protein_coding	17.8059	7.61298	13.7453	5.56493	16.3488	7.66226
1700020L24Rik	ENSMUSG00000035085	1.15362	0.119341	1.04835e-18	9.79668e-17	protein_coding	79.0223	156.828	67.7723	188.958	77.7666	155.008
Rab24	ENSMUSG00000034789	0.874858	0.0879424	1.22168e-18	1.13361e-16	protein_coding	30.5097	50.7343	29.4875	62.6975	33.0181	57.3137
H2-Ab1	ENSMUSG00000073421	-1.25858	0.131531	1.24165e-18	1.14693e-16	protein_coding	29.4794	11.1552	26.372	10.6076	20.9763	10.255
Grn	ENSMUSG00000034708	0.918145	0.0928853	1.25236e-18	1.1516e-16	protein_coding	101.225	175.85	92.0745	186.546	85.8834	165.807
Trim58	ENSMUSG00000037124	-1.83666	0.19754	1.33408e-18	1.22125e-16	protein_coding	1.80293	0.548234	1.61312	0.36678	2.35454	0.670653
Shroom4	ENSMUSG00000068270	-2.90974	0.316171	1.37136e-18	1.24977e-16	protein_coding	0.355552	0.0415329	0.350764	0.0510506	0.323033	0.0354137
Ypel2	ENSMUSG00000018427	-2.08841	0.226414	1.59563e-18	1.4413e-16	protein_coding	5.73668	1.56576	4.60797	0.83407	5.57186	1.28697
Rgs9bp	ENSMUSG00000056043	1.36822	0.144439	1.59372e-18	1.4413e-16	protein_coding	1.12783	2.57573	0.771725	2.05072	0.84884	2.51202
Cysltr1	ENSMUSG00000052821	-3.78723	0.416192	1.69635e-18	1.52552e-16	protein_coding	1.14716	0.0377615	0.761473	0.0890411	0.548882	0.0364311
A430105I19Rik	ENSMUSG00000045838	-2.74501	0.301015	1.94176e-18	1.73855e-16	protein_coding	0.743766	0.1611	0.609376	0.107002	1.13142	0.0888314
Zdhhc2	ENSMUSG00000039470	2.04761	0.223046	2.43656e-18	2.17205e-16	protein_coding	0.628016	2.41985	0.603763	2.87425	0.472427	1.87208
Maged1	ENSMUSG00000025151	-2.16868	0.237481	3.0205e-18	2.68089e-16	protein_coding	4.50101	1.00425	3.43834	0.86148	4.61586	0.877831
Gys1	ENSMUSG00000003865	0.92541	0.094963	3.51049e-18	3.1023e-16	protein_coding	33.0387	58.3725	29.6254	61.7972	28.5916	53.3672
Kremen1	ENSMUSG00000020393	-1.20144	0.126977	4.11331e-18	3.61936e-16	protein_coding	4.61724	1.99367	4.47639	1.71296	4.35757	2.12576
Plau	ENSMUSG00000021822	1.72179	0.187025	4.35305e-18	3.81387e-16	protein_coding	2.80013	9.30476	3.34499	10.0085	2.57024	9.63381
Them7	ENSMUSG00000055312	-3.31979	0.370218	5.39174e-18	4.70372e-16	protein_coding	3.43636	0.461141	4.02821	0.13814	2.62497	0.361577
Gm9733	ENSMUSG00000078783	2.17391	0.239916	6.48703e-18	5.63516e-16	protein_coding	4.78338	16.9259	4.24066	20.9154	3.45262	19.1077
Il18rap	ENSMUSG00000026068	1.43586	0.155279	7.59566e-18	6.57025e-16	protein_coding	6.14135	16.2793	6.0684	17.0859	7.2443	19.5084
Fzd4	ENSMUSG00000049791	-3.71528	0.412867	7.65593e-18	6.59443e-16	protein_coding	0.392326	0.0095506	0.36281	0.0321585	0.370721	0.0368382
Bambi-ps1	ENSMUSG00000081219	1.90998	0.211921	1.35162e-17	1.15933e-15	processed_pseudogene	16.068	48.5771	12.0483	61.4714	14.564	52.2545
Tceal8	ENSMUSG00000051579	-1.07902	0.114752	1.41866e-17	1.21174e-15	protein_coding	36.6142	18.1522	32.0105	14.8129	33.9213	15.4874
Trim46	ENSMUSG00000042766	1.55419	0.170511	1.47945e-17	1.2584e-15	protein_coding	3.19416	10.2517	3.65303	9.31527	2.96173	9.40849
Prdx5	ENSMUSG00000024953	0.743743	0.075687	1.78756e-17	1.51416e-15	protein_coding	195.517	286.239	170.26	325.537	167.801	282.351
Prkd3	ENSMUSG00000024070	0.673713	0.067559	2.00653e-17	1.69261e-15	protein_coding	14.5275	24.0311	15.542	22.9516	14.3307	23.863
Cd24a	ENSMUSG00000047139	1.0241	0.108966	2.19657e-17	1.8453e-15	protein_coding	234.885	449.628	207.183	433.808	187.848	399.919
Gas2l2	ENSMUSG00000020686	3.32278	0.377051	2.41921e-17	2.02401e-15	protein_coding	0.192794	1.49358	0.12436	2.07814	0.181324	1.59623
Tbc1d4	ENSMUSG00000033083	-1.27948	0.139272	2.43495e-17	2.02886e-15	protein_coding	5.80087	2.67709	6.02896	2.45122	6.5199	2.40325
Pard3b	ENSMUSG00000052062	-2.0925	0.23569	2.80614e-17	2.32864e-15	protein_coding	1.2272	0.232694	1.0156	0.283492	0.977158	0.225948
Hectd2	ENSMUSG00000041180	-1.75053	0.196464	4.57165e-17	3.77837e-15	protein_coding	1.08785	0.268755	1.087	0.403523	1.26129	0.333403
Cd52	ENSMUSG00000000682	1.95854	0.221668	5.00495e-17	4.1198e-15	protein_coding	62.1361	186.664	49.1866	249.803	49.5846	197.683
Zcchc24	ENSMUSG00000055538	-2.89812	0.331711	5.12818e-17	4.20429e-15	protein_coding	0.440259	0.0570892	0.532011	0.0337272	0.622868	0.112697
Tmcc2	ENSMUSG00000042066	-1.41277	0.15688	5.67695e-17	4.63557e-15	protein_coding	5.6439	2.13675	4.35703	1.61073	5.45302	2.02912
Tlr12	ENSMUSG00000062545	-2.8628	0.328563	5.71432e-17	4.64749e-15	protein_coding	1.22129	0.173641	1.05206	0.091349	1.21324	0.194589
Slc6a13	ENSMUSG00000030108	-1.82339	0.206996	8.34099e-17	6.75686e-15	protein_coding	4.87551	1.46923	3.50351	0.934059	4.50011	1.19611
Fam171a1	ENSMUSG00000050530	-1.44983	0.162259	8.62124e-17	6.95629e-15	protein_coding	2.88678	1.01338	2.36586	0.875632	2.51132	0.936637
Zfp462	ENSMUSG00000060206	-3.7744	0.431529	1.03881e-16	8.34892e-15	protein_coding	0.431067	0.0161819	0.285969	0.0186877	0.169696	0.0216328
Taldo1	ENSMUSG00000025503	0.746343	0.077934	1.08521e-16	8.68767e-15	protein_coding	376.61	586.819	316.382	557.275	315.177	548.362
Tctex1d2	ENSMUSG00000014075	0.880577	0.0944625	1.39969e-16	1.11614e-14	protein_coding	25.6389	42.0386	21.152	46.3101	23.5941	41.4566
Zdhhc15	ENSMUSG00000033906	-1.53848	0.174399	1.53789e-16	1.22157e-14	protein_coding	1.11599	0.375055	0.962454	0.26844	0.999959	0.407014
Ttc21b	ENSMUSG00000034848	-1.11382	0.122913	1.5908e-16	1.25871e-14	protein_coding	3.8406	1.92969	3.81295	1.67764	3.77346	1.65995
Rbpms	ENSMUSG00000031586	-1.88384	0.216377	1.63086e-16	1.28542e-14	protein_coding	13.7829	3.41913	10.2461	2.34833	10.4127	3.45268
9830107B12Rik	ENSMUSG00000073386	3.33755	0.390709	1.67161e-16	1.31247e-14	protein_coding	0.250714	1.79945	0.0814676	2.50757	0.22117	1.65044
Cyp11a1	ENSMUSG00000032323	-2.91601	0.341656	1.89529e-16	1.4824e-14	protein_coding	5.41557	0.543665	5.94985	1.26252	7.27454	0.557336
Tpst1	ENSMUSG00000034118	-1.32011	0.148526	2.00811e-16	1.56464e-14	protein_coding	4.23563	1.618	4.67048	1.58526	4.21885	2.01836
Tlr7	ENSMUSG00000044583	2.17847	0.252945	2.14432e-16	1.66442e-14	protein_coding	0.54358	1.57586	0.3694	1.89057	0.404819	2.6152
Apln	ENSMUSG00000037010	-2.5999	0.303577	2.21705e-16	1.71435e-14	protein_coding	1.4899	0.259411	1.07153	0.120586	0.92177	0.176109
St14	ENSMUSG00000031995	-2.5442	0.297691	2.23409e-16	1.72101e-14	protein_coding	8.98818	1.75779	6.3373	0.631881	8.5994	1.58274
Fcnb	ENSMUSG00000026835	4.83982	0.571533	2.45103e-16	1.88103e-14	protein_coding	12.133	328.439	14.8976	644.297	10.1302	351.505
Btbd3	ENSMUSG00000062098	-1.60077	0.183299	2.63139e-16	2.01188e-14	protein_coding	1.54156	0.568642	1.58372	0.526415	1.6553	0.468706
Ctbs	ENSMUSG00000028189	0.851267	0.0918984	2.92747e-16	2.2299e-14	protein_coding	4.48234	8.69711	4.88185	8.65222	4.93464	8.43935
Prom1	ENSMUSG00000029086	1.92832	0.223898	3.15844e-16	2.39689e-14	protein_coding	24.4039	79.9601	23.6742	97.584	16.6572	72.2273
Fam63a	ENSMUSG00000038712	0.652663	0.0678018	3.5639e-16	2.68839e-14	protein_coding	23.4469	34.6388	22.9613	40.1028	23.4106	35.098
Tmem64	ENSMUSG00000043252	-0.909451	0.0993386	3.56889e-16	2.68839e-14	protein_coding	4.5688	2.42034	4.69582	2.20266	4.18346	2.52349
Acvr1	ENSMUSG00000026836	-2.8329	0.334392	3.59182e-16	2.69571e-14	protein_coding	1.71856	0.11131	1.88081	0.290861	1.68943	0.312617
Slc25a35	ENSMUSG00000018740	1.41403	0.161401	3.81049e-16	2.84936e-14	protein_coding	0.935909	3.30502	1.55497	3.60859	1.27276	3.11592
Glipr2	ENSMUSG00000028480	1.52892	0.175609	3.93839e-16	2.93425e-14	protein_coding	5.81596	13.1904	4.78497	20.4573	4.88448	11.3742
Tnk2	ENSMUSG00000022791	-1.10337	0.123607	4.64804e-16	3.45037e-14	protein_coding	16.3131	7.85017	23.1402	9.40863	18.3264	9.53486
9130008F23Rik	ENSMUSG00000054951	-1.87598	0.218752	4.87071e-16	3.60256e-14	protein_coding	1.71902	0.304976	1.29375	0.468812	1.80282	0.519049
Mmp14	ENSMUSG00000000957	1.97364	0.231629	5.08179e-16	3.74512e-14	protein_coding	0.143639	0.706441	0.125083	0.533172	0.188515	0.633053
Actb	ENSMUSG00000029580	0.686033	0.0723274	5.31762e-16	3.90482e-14	protein_coding	1015.79	1517.57	896.371	1559.54	882.536	1421.54
Il1rl1	ENSMUSG00000026069	-1.08105	0.121423	6.27637e-16	4.59232e-14	protein_coding	7.08089	3.0751	5.74389	2.98808	7.84923	3.68828
Tm7sf3	ENSMUSG00000040234	0.63747	0.066529	6.47304e-16	4.71931e-14	protein_coding	79.2217	117.062	66.9688	109.669	68.9755	108.159
Zfp827	ENSMUSG00000071064	-3.01145	0.358442	6.77147e-16	4.91932e-14	protein_coding	0.449345	0.0536237	0.733729	0.0619206	0.547911	0.0869996
Arhgap28	ENSMUSG00000024043	-2.72901	0.324367	7.24363e-16	5.24367e-14	protein_coding	1.01108	0.0727789	0.777371	0.124933	0.8804	0.21298
Thy1	ENSMUSG00000032011	-3.16948	0.376653	8.32754e-16	6.00701e-14	protein_coding	1.45172	0.107055	1.29778	0.176459	0.988678	0.10375
Endod1	ENSMUSG00000037419	1.03561	0.11636	8.75567e-16	6.2936e-14	protein_coding	10.7281	24.9239	10.8245	18.8464	10.0056	21.0562
Tbc1d8b	ENSMUSG00000042473	0.870502	0.0958477	8.94678e-16	6.4084e-14	protein_coding	5.94919	10.5521	6.18536	11.5644	5.27668	9.75587
Arhgef10l	ENSMUSG00000040964	-3.96298	0.477041	9.02604e-16	6.44258e-14	protein_coding	1.77479	0.281236	3.76002	0.0506267	2.67712	0.147486
Gxylt1	ENSMUSG00000036197	0.631108	0.0661343	9.59044e-16	6.82157e-14	protein_coding	18.358	28.5061	20.291	29.6437	17.2235	28.4095
Actn1	ENSMUSG00000015143	1.52256	0.177449	1.06271e-15	7.53268e-14	protein_coding	15.9037	40.8946	13.9735	45.5136	12.8024	37.0591
Acot9	ENSMUSG00000025287	0.68208	0.0726578	1.12369e-15	7.93735e-14	protein_coding	35.1416	54.6053	31.3901	53.6763	32.0561	50.0344
Pvrl1	ENSMUSG00000032012	-2.72492	0.326567	1.16036e-15	8.16814e-14	protein_coding	0.68661	0.106786	0.429229	0.0647508	0.529145	0.0659379
Igf2bp2	ENSMUSG00000033581	-1.56697	0.183141	1.16615e-15	8.18067e-14	protein_coding	2.71825	1.0119	2.70209	0.763763	2.55894	0.89951
Rbfox2	ENSMUSG00000033565	-3.34544	0.398455	1.18883e-15	8.31123e-14	protein_coding	0.245761	0.0122473	0.348443	0.0263526	0.218106	0.0345459
Hp	ENSMUSG00000031722	2.31693	0.277427	1.34459e-15	9.36809e-14	protein_coding	177.957	834.187	191.681	1051.55	154.557	793.048
Gapt	ENSMUSG00000046006	1.78517	0.211182	1.44698e-15	1.00471e-13	protein_coding	9.43376	40.7348	14.5721	45.6899	11.9125	38.7238
B4galnt1	ENSMUSG00000006731	0.701261	0.0754055	1.5211e-15	1.05069e-13	protein_coding	219.036	345.53	202.834	349.587	202.797	321.151
Slc18a2	ENSMUSG00000025094	-1.6482	0.194219	1.52349e-15	1.05069e-13	protein_coding	13.2411	3.7176	11.2937	4.09043	13.2162	4.12747
Vldlr	ENSMUSG00000024924	3.04861	0.37	1.54363e-15	1.061e-13	protein_coding	0.428841	3.15101	0.383052	3.68341	0.298206	2.96466
Tns1	ENSMUSG00000055322	-1.96977	0.235135	1.69845e-15	1.15961e-13	protein_coding	3.40658	1.2243	4.08926	0.738021	5.72218	1.35321
Gm15503	ENSMUSG00000084964	-4.36837	0.51639	1.69431e-15	1.15961e-13	processed_transcript	1.73303	0.0563683	1.36432	0.0342766	1.54879	0.109193
Pglyrp1	ENSMUSG00000030413	1.67844	0.198326	1.70771e-15	1.16204e-13	protein_coding	182.617	481.893	147.565	595.253	140.027	442.108
Cited2	ENSMUSG00000039910	1.02419	0.116339	1.9233e-15	1.30439e-13	protein_coding	89.868	163.413	78.8564	178.027	78.5647	162.527
Arid3b	ENSMUSG00000004661	1.34991	0.157361	1.9378e-15	1.30988e-13	protein_coding	2.30361	4.74528	2.03405	5.71478	1.95048	5.65282
Fkbp9	ENSMUSG00000029781	-1.15353	0.132657	1.962e-15	1.32186e-13	protein_coding	13.6136	6.2616	11.5887	5.11486	11.2865	4.98391
Mfsd7a	ENSMUSG00000029490	1.34389	0.156935	2.26962e-15	1.52408e-13	protein_coding	2.76537	7.0184	2.68307	8.06578	3.44883	7.59096
Efnb1	ENSMUSG00000031217	-1.51387	0.1786	2.29941e-15	1.53902e-13	protein_coding	1.66698	0.59674	1.9123	0.50627	1.45927	0.64887
Rbm38	ENSMUSG00000027510	-1.03171	0.117673	2.36894e-15	1.58038e-13	protein_coding	88.8228	43.5164	78.2949	33.4407	83.9204	45.5797
2510009E07Rik	ENSMUSG00000043391	-3.14695	0.381566	2.50823e-15	1.66785e-13	protein_coding	0.403563	0.0292404	0.520641	0.0506557	0.321959	0.04836
Csf2rb2	ENSMUSG00000071714	1.28703	0.150069	2.54254e-15	1.68517e-13	protein_coding	4.13955	9.62014	4.41238	11.5375	4.25563	10.2173
Ahdc1	ENSMUSG00000037692	-1.76135	0.210218	2.63274e-15	1.73931e-13	protein_coding	3.70742	1.09245	4.10957	1.21981	3.95299	1.11997
Rhou	ENSMUSG00000039960	1.74635	0.208225	2.67862e-15	1.76392e-13	protein_coding	3.14192	9.04402	3.75383	13.577	2.51815	9.26558
Cybb	ENSMUSG00000015340	1.73247	0.206597	2.70237e-15	1.76815e-13	protein_coding	6.15172	21.6399	8.50036	28.763	7.64566	24.4599
Slc12a2	ENSMUSG00000024597	-1.13036	0.130467	2.69562e-15	1.76815e-13	protein_coding	1.68173	0.932639	1.92209	0.746418	1.58095	0.680868
Caskin2	ENSMUSG00000034471	-1.19222	0.138318	2.77806e-15	1.81186e-13	protein_coding	3.23076	1.67902	4.54441	1.62637	3.57326	1.63756
9630013D21Rik	ENSMUSG00000059027	-2.69481	0.327184	2.80462e-15	1.82336e-13	processed_transcript	1.4604	0.18416	1.01957	0.242955	1.36737	0.14404
Slc45a3	ENSMUSG00000026435	-1.41969	0.167417	3.08838e-15	2.00146e-13	protein_coding	8.30064	2.48567	5.85973	2.20092	6.99917	3.17053
Glrx	ENSMUSG00000021591	0.939404	0.106738	3.65591e-15	2.36176e-13	protein_coding	83.8733	146.001	68.0628	141.723	69.1535	136.985
Rab11fip4	ENSMUSG00000017639	1.74684	0.209459	3.75943e-15	2.42098e-13	protein_coding	1.56429	6.57143	2.18553	4.3383	1.22479	5.91119
Sec16b	ENSMUSG00000026589	-2.70969	0.33084	3.80679e-15	2.44377e-13	protein_coding	1.35059	0.295362	1.73859	0.236226	1.53224	0.157862
Mctp1	ENSMUSG00000021596	1.10078	0.127426	3.96812e-15	2.53935e-13	protein_coding	29.9702	61.0205	25.7165	61.3387	25.3484	51.899
Kctd14	ENSMUSG00000051727	-1.34308	0.158461	4.08221e-15	2.6042e-13	protein_coding	3.61858	1.54824	3.5422	1.09069	3.89944	1.69133
Lrch2	ENSMUSG00000031290	-3.32071	0.404036	4.39193e-15	2.79305e-13	protein_coding	0.755919	0.0536321	0.755895	0.100295	0.538819	0.0445874
Wfdc17	ENSMUSG00000069792	3.24319	0.398443	4.54982e-15	2.88447e-13	protein_coding	0.643622	6.6399	0.57975	10.918	0.951174	4.88613
Syde1	ENSMUSG00000032714	-2.5662	0.313898	4.75079e-15	3.00256e-13	protein_coding	0.993449	0.127256	0.751429	0.162607	1.03428	0.161741
Kif7	ENSMUSG00000050382	-1.38796	0.164544	4.92722e-15	3.10445e-13	protein_coding	1.76288	0.691269	1.7152	0.598274	2.10351	0.830345
Ttc21a	ENSMUSG00000032514	2.0434	0.248243	4.97121e-15	3.12253e-13	protein_coding	3.59445	12.2778	4.75369	23.6463	3.55084	13.9669
Ano10	ENSMUSG00000037949	1.2497	0.147153	5.51023e-15	3.45048e-13	protein_coding	7.68232	17.2605	7.06255	18.7111	6.76344	15.374
Syde2	ENSMUSG00000036863	-1.24454	0.146647	5.79157e-15	3.61557e-13	protein_coding	2.82375	1.18977	2.22402	0.989515	2.85241	1.14365
Slc8a1	ENSMUSG00000054640	1.33374	0.15847	6.78412e-15	4.22229e-13	protein_coding	1.89766	5.55689	1.7101	3.42885	2.0558	5.36292
Slc25a27	ENSMUSG00000023912	-1.38473	0.165235	7.4408e-15	4.61692e-13	protein_coding	1.86173	0.622692	1.76776	0.840427	2.1087	0.722357
Prdm5	ENSMUSG00000029913	-1.55776	0.187743	8.1395e-15	5.01238e-13	protein_coding	4.91907	1.97516	4.97342	1.82178	4.89977	1.18891
Adam3	ENSMUSG00000031553	-4.60849	0.561283	8.15181e-15	5.01238e-13	protein_coding	5.07187	0.16523	4.66996	0.166715	4.05823	0.156375
H2-Q6	ENSMUSG00000073409	-2.25912	0.278317	8.14969e-15	5.01238e-13	protein_coding	43.5545	6.4128	33.1711	9.12193	29.6311	6.10158
Nav1	ENSMUSG00000009418	-1.61579	0.195541	8.88844e-15	5.44891e-13	protein_coding	5.00252	1.96038	7.04136	1.78265	5.65161	1.97722
Thrb	ENSMUSG00000021779	-2.91643	0.360069	1.05862e-14	6.47026e-13	protein_coding	0.360519	0.050108	0.324295	0.0344103	0.263391	0.03452
Slc35e3	ENSMUSG00000060181	-0.758464	0.085267	1.13044e-14	6.88859e-13	protein_coding	14.3615	8.0758	12.5769	7.30092	12.7741	8.08549
Mgl2	ENSMUSG00000040950	2.96038	0.370055	1.19586e-14	7.26559e-13	protein_coding	24.1993	176.822	23.6504	237.618	22.0976	161.475
Ltbp3	ENSMUSG00000024940	-1.88809	0.231851	1.20222e-14	7.28254e-13	protein_coding	6.57576	1.55832	4.48074	1.3438	5.99007	1.63569
Fam110b	ENSMUSG00000049119	-2.14122	0.264715	1.21704e-14	7.35046e-13	protein_coding	2.95802	0.338756	1.9556	0.407914	1.77318	0.735919
Arfgef3	ENSMUSG00000019852	-3.44008	0.427327	1.22221e-14	7.35996e-13	protein_coding	0.228659	0.0181367	0.465327	0.0261664	0.284968	0.0399634
Txndc5	ENSMUSG00000038991	0.813063	0.0924767	1.23263e-14	7.40085e-13	protein_coding	51.3561	105.395	56.06	89.2891	56.9753	94.4148
Tmem176b	ENSMUSG00000029810	-2.45035	0.304992	1.25042e-14	7.48563e-13	protein_coding	123.962	24.0112	103.1	15.7396	113.359	20.4694
Ikzf2	ENSMUSG00000025997	-1.83915	0.225681	1.25965e-14	7.51888e-13	protein_coding	7.77663	2.04089	6.45681	2.17704	7.51684	1.78001
P2ry1	ENSMUSG00000027765	-0.994379	0.116298	1.4047e-14	8.36023e-13	protein_coding	4.02655	1.61625	3.74495	2.04922	3.53841	2.01268
Neto2	ENSMUSG00000036902	1.43959	0.174258	1.46916e-14	8.71843e-13	protein_coding	3.82529	11.0233	4.08925	12.3584	3.28863	7.19715
Tspan9	ENSMUSG00000030352	-5.17919	0.652168	1.5251e-14	9.02415e-13	protein_coding	5.84302	0.109767	5.38106	0.204501	4.54577	0.0220929
Guca1a	ENSMUSG00000023982	-2.25883	0.280678	1.60334e-14	9.45973e-13	protein_coding	10.2805	1.68485	7.99079	1.72071	8.74401	2.11677
Cnnm3	ENSMUSG00000001138	0.681566	0.0758181	1.69251e-14	9.95706e-13	protein_coding	21.8654	34.2125	21.1321	35.5432	19.532	30.6214
Rpia	ENSMUSG00000053604	0.639617	0.0704733	1.88146e-14	1.10368e-12	protein_coding	102.274	152.286	92.0884	152.472	90.3381	139.043
Snap47	ENSMUSG00000009894	-1.32527	0.160345	2.08003e-14	1.21667e-12	protein_coding	6.50655	2.52365	5.71064	2.41427	4.95202	1.89257
Rnase12	ENSMUSG00000068407	-1.76772	0.218361	2.31952e-14	1.35288e-12	protein_coding	44.2871	12.506	42.0371	13.6627	54.7114	14.8437
Ednra	ENSMUSG00000031616	-5.56648	0.638721	2.439e-14	1.41851e-12	protein_coding	0.688359	0.00604269	0.552607	0.0122222	0.71371	0.0116702
Fam160a2	ENSMUSG00000044465	1.1361	0.135999	2.51803e-14	1.46031e-12	protein_coding	19.8988	37.3971	23.0464	54.8938	17.101	40.0856
Sh3bp5	ENSMUSG00000021892	1.61127	0.198479	2.60797e-14	1.50819e-12	protein_coding	2.83486	9.51349	3.33086	10.708	3.11444	8.38077
Osgin1	ENSMUSG00000074063	2.34272	0.294182	2.74595e-14	1.5835e-12	protein_coding	0.772724	3.09029	0.6822	3.85826	0.414377	2.73721
Hnrnpul2	ENSMUSG00000071659	0.509631	0.0538588	2.81062e-14	1.61622e-12	protein_coding	85.1182	123.897	92.5762	132.405	85.5402	118.532
Rec8	ENSMUSG00000002324	-1.58089	0.195411	3.09156e-14	1.77278e-12	protein_coding	3.39919	1.00034	2.17605	0.967782	4.01081	1.20378
Col11a2	ENSMUSG00000024330	1.12924	0.135925	3.61337e-14	2.0662e-12	protein_coding	3.91606	7.62696	3.80749	9.20611	3.48743	7.7644
Lats2	ENSMUSG00000021959	-1.1464	0.138284	3.74102e-14	2.13321e-12	protein_coding	6.00244	2.91781	5.42646	2.62427	6.81176	2.66732
Asap1	ENSMUSG00000022377	0.684502	0.0773814	4.18541e-14	2.37997e-12	protein_coding	59.2901	95.8767	59.2349	100.509	57.4492	86.6055
Atrn	ENSMUSG00000027312	0.886555	0.104228	4.40406e-14	2.49735e-12	protein_coding	26.6784	45.9894	27.5659	53.3476	21.314	40.5426
Lmo4	ENSMUSG00000028266	-0.925848	0.109499	4.55946e-14	2.5783e-12	protein_coding	108.061	48.3751	80.1424	49.9593	92.251	49.0818
Nrg4	ENSMUSG00000032311	1.55001	0.192275	4.60118e-14	2.59471e-12	protein_coding	8.9458	23.7274	8.88632	32.9098	8.62567	21.444
Rcn1	ENSMUSG00000005973	-0.877713	0.103163	4.67951e-14	2.63161e-12	protein_coding	29.3831	16.8383	27.2866	13.3689	27.317	15.4416
Clic5	ENSMUSG00000023959	2.09124	0.26423	4.81663e-14	2.70128e-12	protein_coding	0.493626	2.20638	0.321645	1.35305	0.359109	1.55989
Gns	ENSMUSG00000034707	0.677691	0.0766738	4.84351e-14	2.70892e-12	protein_coding	8.22574	12.3885	8.07223	13.2887	7.48723	12.3982
Tmco3	ENSMUSG00000038497	1.06721	0.128439	4.97109e-14	2.77267e-12	protein_coding	3.91995	7.34123	4.0535	10.2921	3.85896	7.22309
Krba1	ENSMUSG00000042810	-1.26393	0.154614	5.02086e-14	2.7928e-12	protein_coding	3.81043	1.8337	3.78917	1.60696	4.29941	1.50051
Mfsd6	ENSMUSG00000041439	-1.31176	0.161077	5.20398e-14	2.88679e-12	protein_coding	2.04465	0.842219	2.39951	0.728286	2.09515	1.04596
Mtmr3	ENSMUSG00000034354	0.619515	0.0691064	5.5192e-14	3.05336e-12	protein_coding	40.6646	59.3529	39.7391	62.1218	35.8021	57.1425
Gnpda1	ENSMUSG00000052102	0.679383	0.0771948	6.04667e-14	3.33613e-12	protein_coding	15.5835	25.8488	16.3901	24.2464	14.7496	24.7553
Met	ENSMUSG00000009376	-2.14711	0.272778	6.31162e-14	3.47292e-12	protein_coding	4.70692	0.9956	7.18004	1.02568	4.65654	1.64665
Cx3cr1	ENSMUSG00000052336	1.88507	0.238111	6.39319e-14	3.50835e-12	protein_coding	4.44893	20.6838	5.55647	18.1083	5.82302	20.5702
AI661453	ENSMUSG00000034382	-3.44442	0.444613	6.49138e-14	3.55268e-12	protein_coding	1.91247	0.137726	1.5121	0.0515452	1.6539	0.230713
Wdfy1	ENSMUSG00000073643	0.751422	0.0870966	7.37319e-14	4.0245e-12	protein_coding	37.0644	61.9544	36.1621	60.2446	34.7957	59.8087
Phldb1	ENSMUSG00000048537	-2.08804	0.266271	7.93818e-14	4.32133e-12	protein_coding	2.80252	0.606594	2.79638	0.394847	3.95734	1.26178
Nr0b2	ENSMUSG00000037583	-2.35157	0.300569	8.07154e-14	4.38225e-12	protein_coding	3.67127	0.786525	3.48689	0.378043	3.75522	0.914267
Hmgb2	ENSMUSG00000054717	0.6176	0.0695834	1.0068e-13	5.45168e-12	protein_coding	201.405	308.108	183.585	314.195	212.088	294.221
Triobp	ENSMUSG00000033088	0.642005	0.0728727	1.01359e-13	5.47393e-12	protein_coding	38.359	55.9135	33.5311	55.0869	34.275	54.7926
Cdh1	ENSMUSG00000000303	-2.16336	0.277371	1.04609e-13	5.63456e-12	protein_coding	7.49978	1.5528	4.73895	1.31218	7.76545	1.50351
Was	ENSMUSG00000031165	0.540711	0.0593508	1.11332e-13	5.98087e-12	protein_coding	68.859	98.2669	66.264	98.3545	63.6135	92.5839
Ank	ENSMUSG00000022265	-1.35995	0.170144	1.26333e-13	6.76895e-12	protein_coding	10.5149	4.63014	8.39665	2.43034	10.9193	4.48974
Tmem87a	ENSMUSG00000033808	0.661531	0.076189	1.68397e-13	8.99909e-12	protein_coding	32.0157	47.5373	29.3493	49.699	27.8563	43.9971
Aldh1b1	ENSMUSG00000035561	-1.51332	0.192041	1.83422e-13	9.77645e-12	protein_coding	12.1436	5.00175	13.0086	3.49356	12.085	4.44911
Chn2	ENSMUSG00000004633	-1.30696	0.164039	1.90902e-13	1.01486e-11	protein_coding	4.28315	2.05962	4.35691	1.31263	4.55059	1.9737
Stfa1	ENSMUSG00000071562	7.73392	0.873783	1.93636e-13	1.02672e-11	protein_coding	0	8.5674	0	23.0881	0	10.5205
Nrbp1	ENSMUSG00000029148	0.411215	0.0423469	1.98182e-13	1.0454e-11	protein_coding	48.1341	62.2506	46.9458	63.3403	46.0509	62.148
Shisa2	ENSMUSG00000044461	-3.66474	0.478842	1.98079e-13	1.0454e-11	protein_coding	1.11785	0.16855	0.889925	0.0142105	1.05247	0.0339245
Fbxw11	ENSMUSG00000020271	0.555411	0.0619918	2.01872e-13	1.06212e-11	protein_coding	48.7534	66.0672	41.1805	65.8592	43.9488	64.927
Pmaip1	ENSMUSG00000024521	2.28217	0.297295	2.16974e-13	1.13864e-11	protein_coding	1.43537	6.26288	1.32342	8.26244	1.28171	5.68761
Abi3	ENSMUSG00000018381	-1.9938	0.25832	2.25474e-13	1.18021e-11	protein_coding	2.34602	0.397872	1.86655	0.449845	1.80216	0.644149
Rrad	ENSMUSG00000031880	-2.97657	0.386511	2.55128e-13	1.33201e-11	protein_coding	0.871567	0.134239	0.752655	0.0454163	1.06181	0.130193
Fam212a	ENSMUSG00000042106	-1.37292	0.174289	2.70977e-13	1.41115e-11	protein_coding	20.2229	8.21694	16.7402	4.94041	17.5604	7.78095
Haus5	ENSMUSG00000078762	0.6514	0.0755828	2.94592e-13	1.53023e-11	protein_coding	49.3917	71.4181	45.9902	79.2813	51.944	80.8478
Ncf4	ENSMUSG00000071715	1.34913	0.171276	2.97282e-13	1.54028e-11	protein_coding	67.4527	160.827	77.3351	222.418	79.4186	191.112
Uaca	ENSMUSG00000034485	-2.22398	0.290981	3.11403e-13	1.60936e-11	protein_coding	0.918501	0.254839	1.23148	0.287329	1.19224	0.156081
Adgrd1	ENSMUSG00000044017	-2.58329	0.340456	3.14487e-13	1.6212e-11	protein_coding	1.61412	0.2545	0.832688	0.100957	1.02724	0.20053
Tesk2	ENSMUSG00000033985	0.931227	0.114139	3.23922e-13	1.66563e-11	protein_coding	6.82828	10.9595	6.20947	13.3639	5.55636	11.2054
Ids	ENSMUSG00000035847	-0.98472	0.121536	3.28187e-13	1.68332e-11	protein_coding	5.15259	2.6632	4.68489	2.62466	5.12339	2.25936
Dok1	ENSMUSG00000068335	0.646726	0.0751183	3.34158e-13	1.70965e-11	protein_coding	18.4272	26.9096	15.4723	27.1948	16.853	25.4384
Slc22a15	ENSMUSG00000033147	0.879942	0.107385	3.75803e-13	1.91791e-11	protein_coding	5.13225	9.56085	5.18037	10.7206	5.56683	8.97268
Rhog	ENSMUSG00000073982	0.675462	0.0793283	3.99361e-13	2.03306e-11	protein_coding	124.404	189.765	115.024	190.986	109.155	176.366
Efr3b	ENSMUSG00000020658	-1.71754	0.223317	4.4875e-13	2.2788e-11	protein_coding	0.427497	0.101371	0.33478	0.132133	0.371819	0.107215
Slfn4	ENSMUSG00000000204	-1.36123	0.174184	4.53031e-13	2.29483e-11	protein_coding	2.2457	0.800519	2.43242	1.05335	2.1289	0.783073
Antxr2	ENSMUSG00000029338	0.859971	0.105145	4.85742e-13	2.45444e-11	protein_coding	3.36842	6.53719	3.60035	5.90038	3.09026	5.83917
Rps6ka3	ENSMUSG00000031309	0.93495	0.115607	5.02363e-13	2.53216e-11	protein_coding	34.0288	59.6681	35.8995	75.9412	29.4047	54.6516
Pcyt1a	ENSMUSG00000005615	0.56651	0.0646115	5.13971e-13	2.58428e-11	protein_coding	48.496	71.9419	45.9553	66.426	44.4078	67.3565
Cntnap1	ENSMUSG00000017167	-1.74774	0.22777	5.16351e-13	2.58987e-11	protein_coding	1.10757	0.324561	1.36925	0.387952	1.16844	0.363039
Itm2b	ENSMUSG00000022108	0.750616	0.0901483	5.23628e-13	2.61797e-11	protein_coding	532.178	796.678	432.382	850.432	452.378	739.066
Asap2	ENSMUSG00000052632	-0.846467	0.103449	5.24518e-13	2.61797e-11	protein_coding	2.4217	1.37879	2.44503	1.14346	2.35728	1.48777
1810055G02Rik	ENSMUSG00000035372	1.37471	0.176667	5.26869e-13	2.62114e-11	protein_coding	7.1099	15.1491	6.77941	19.4499	4.90793	14.4599
Otos	ENSMUSG00000044055	-2.9016	0.387843	5.27721e-13	2.62114e-11	protein_coding	8.82859	1.26776	4.98946	0.325216	6.9018	1.04981
Mlph	ENSMUSG00000026303	-2.31656	0.306627	5.43248e-13	2.69171e-11	protein_coding	0.694607	0.163887	0.946968	0.141299	0.66815	0.144206
Plod3	ENSMUSG00000004846	0.642915	0.0753024	5.5433e-13	2.73998e-11	protein_coding	130.273	196.992	130.633	207.299	125.428	199.281
9430020K01Rik	ENSMUSG00000033960	-1.41932	0.183109	5.5785e-13	2.75071e-11	protein_coding	2.09362	0.93453	2.44062	0.622922	1.85368	0.812266
Pdlim2	ENSMUSG00000022090	1.32213	0.169569	5.61339e-13	2.76125e-11	protein_coding	15.609	34.3225	12.8574	33.7482	13.2467	36.8488
AB124611	ENSMUSG00000057191	1.83502	0.24072	5.67519e-13	2.78493e-11	protein_coding	7.86108	21.5354	9.14243	38.8638	6.85585	25.9655
Shisa5	ENSMUSG00000025647	0.749525	0.0901942	5.87919e-13	2.87812e-11	protein_coding	36.7275	59.7279	34.12	60.845	35.6232	58.6118
Prrg2	ENSMUSG00000007837	0.903662	0.111627	5.9802e-13	2.92057e-11	protein_coding	4.92549	8.75024	4.5876	8.21204	4.28911	8.91914
Unc13d	ENSMUSG00000057948	0.647794	0.0761935	6.42629e-13	3.13094e-11	protein_coding	44.0899	63.3963	38.7746	69.2142	40.2746	60.4632
Zeb2	ENSMUSG00000026872	-0.798529	0.0973427	7.07758e-13	3.44004e-11	protein_coding	35.1484	23.3859	41.5472	19.6852	36.9174	22.1749
Lrig3	ENSMUSG00000020105	-2.26023	0.300729	7.63318e-13	3.70127e-11	protein_coding	1.04414	0.231309	1.28959	0.261059	0.87438	0.160976
2210010C04Rik	ENSMUSG00000029882	-2.43154	0.3246	7.66525e-13	3.70802e-11	protein_coding	3.33519	0.46673	1.48997	0.505132	3.15802	0.461971
Zc3h12c	ENSMUSG00000035164	-1.13016	0.143832	7.7733e-13	3.7514e-11	protein_coding	1.06302	0.521111	1.14859	0.434601	1.0617	0.532936
Dusp6	ENSMUSG00000019960	-1.16613	0.14891	7.93689e-13	3.82131e-11	protein_coding	14.2393	6.66777	11.4415	4.73523	12.5396	5.568
Fut10	ENSMUSG00000046152	-1.15252	0.147258	8.62245e-13	4.14162e-11	protein_coding	2.53291	1.22128	2.67659	1.36993	2.61556	0.925277
Atp6v1e1	ENSMUSG00000019210	0.628699	0.0740262	9.09638e-13	4.359e-11	protein_coding	85.1563	120.34	74.708	129.177	77.9896	118.501
Ccdc88c	ENSMUSG00000021182	0.663267	0.0788758	9.14625e-13	4.37263e-11	protein_coding	17.0645	26.4781	18.9974	30.1317	15.832	25.6167
Fbxo21	ENSMUSG00000032898	-0.97729	0.123094	1.00774e-12	4.80653e-11	protein_coding	11.9472	6.67988	11.0783	4.62205	10.3884	5.62913
Zfp521	ENSMUSG00000024420	-1.6517	0.217859	1.04717e-12	4.98298e-11	protein_coding	1.54446	0.610096	1.31331	0.359253	1.35247	0.3564
Tbc1d16	ENSMUSG00000039976	-1.66216	0.219936	1.19193e-12	5.65861e-11	protein_coding	4.42308	1.55603	4.24043	1.08916	4.22618	1.37817
Nlrc3	ENSMUSG00000049871	-2.11373	0.284005	1.30343e-12	6.17359e-11	protein_coding	2.24254	0.435608	1.44722	0.395943	1.99901	0.448868
Rev1	ENSMUSG00000026082	0.744597	0.0909004	1.31158e-12	6.19784e-11	protein_coding	25.1145	38.9345	25.1504	46.6479	23.4397	38.0335
Sort1	ENSMUSG00000068747	0.88548	0.111009	1.4627e-12	6.89599e-11	protein_coding	42.0388	75.6455	44.2189	83.527	36.3882	67.7566
S1pr2	ENSMUSG00000043895	0.970289	0.12311	1.5399e-12	7.24319e-11	protein_coding	7.02544	13.6581	8.5535	15.8059	6.5114	13.888
Lpcat1	ENSMUSG00000021608	-1.2557	0.163929	1.73724e-12	8.15266e-11	protein_coding	16.6315	6.65667	17.3958	7.34369	15.2821	6.55219
Rnf14	ENSMUSG00000060450	0.628062	0.0750725	1.98473e-12	9.29272e-11	protein_coding	26.7388	38.1342	22.447	38.2134	22.1469	33.9945
Sec22c	ENSMUSG00000061536	0.771809	0.0955823	2.06008e-12	9.62343e-11	protein_coding	19.894	30.1338	17.1824	31.9276	16.3212	29.2119
Depdc1b	ENSMUSG00000021697	0.650685	0.0783571	2.07484e-12	9.64826e-11	protein_coding	15.8876	26.025	16.081	25.3613	16.0306	24.0103
Aldh1a1	ENSMUSG00000053279	1.18455	0.154561	2.07335e-12	9.64826e-11	protein_coding	1.49211	3.13337	0.861265	2.67992	1.43431	2.89342
E330020D12Rik	ENSMUSG00000073538	-3.18966	0.435274	2.10393e-12	9.76128e-11	processed_transcript	1.81672	0.154203	0.88282	0.071266	1.32278	0.181542
F13a1	ENSMUSG00000039109	-2.23891	0.304634	2.20352e-12	1.02001e-10	protein_coding	61.1526	16.3824	115.725	20.5658	86.0298	17.1199
Rcbtb1	ENSMUSG00000035469	-0.87144	0.109957	2.24217e-12	1.03402e-10	protein_coding	8.07513	5.05468	8.17534	3.95077	8.00618	4.23539
Pard6g	ENSMUSG00000056214	-1.45203	0.192754	2.24707e-12	1.03402e-10	protein_coding	2.38868	0.850061	1.61736	0.582829	2.53195	0.936633
4933404O12Rik	ENSMUSG00000097908	0.634783	0.0762169	2.24897e-12	1.03402e-10	lincRNA	14.1334	22.0552	13.7711	20.8112	13.0635	20.7838
Ak1	ENSMUSG00000026817	-2.66149	0.361252	2.35034e-12	1.0782e-10	protein_coding	1.06418	0.171013	0.717464	0.100801	0.872353	0.113132
Rapgef3	ENSMUSG00000022469	-1.54158	0.20574	2.40632e-12	1.1014e-10	protein_coding	26.3146	8.75576	20.5189	6.96122	23.6229	8.26249
Spint2	ENSMUSG00000074227	0.930714	0.118757	2.60587e-12	1.19007e-10	protein_coding	96.5545	166.931	72.5148	159.05	82.2933	154.15
Itga6	ENSMUSG00000027111	1.04004	0.134757	2.98492e-12	1.36014e-10	protein_coding	32.7325	67.4257	32.6558	67.82	30.9717	63.4398
Arvcf	ENSMUSG00000000325	-1.15823	0.152125	3.26075e-12	1.48252e-10	protein_coding	2.24417	0.955784	2.12657	0.712805	1.87457	1.13033
Lnp	ENSMUSG00000009207	0.74046	0.0920416	3.39791e-12	1.54144e-10	protein_coding	14.8025	23.897	14.1309	23.0171	13.3407	23.7849
Gsr	ENSMUSG00000031584	0.608179	0.0730664	3.48819e-12	1.57889e-10	protein_coding	216.811	301.751	195.512	326.018	196.798	301.207
Ube2cbp	ENSMUSG00000032415	-1.01956	0.132319	3.55022e-12	1.60341e-10	protein_coding	4.10073	2.29451	3.59681	1.54674	3.63948	1.74073
Gna14	ENSMUSG00000024697	-1.50027	0.201867	3.61181e-12	1.62763e-10	protein_coding	1.45134	0.435438	0.798229	0.335268	1.17669	0.426849
Tspo	ENSMUSG00000041736	0.876116	0.111798	3.80108e-12	1.70915e-10	protein_coding	232.196	404.251	211.271	423.347	214.047	381.178
Gm36936	ENSMUSG00000102411	-1.51751	0.204227	3.82242e-12	1.71496e-10	TEC	0.93876	0.243068	1.00362	0.393641	0.924404	0.352431
Abca9	ENSMUSG00000041797	-2.66523	0.368809	4.05946e-12	1.81732e-10	protein_coding	0.671637	0.177864	1.02515	0.0779751	1.25278	0.188267
Trem1	ENSMUSG00000042265	1.50712	0.203122	4.23056e-12	1.88977e-10	protein_coding	9.24965	24.5789	7.94772	23.7296	7.05839	21.2427
Fam174b	ENSMUSG00000078670	-1.19586	0.158343	4.40644e-12	1.96404e-10	protein_coding	6.69831	2.76085	5.39509	2.66842	6.45344	2.63467
Marcks	ENSMUSG00000069662	-1.77734	0.242656	4.6772e-12	2.08018e-10	protein_coding	10.801	2.65874	5.23906	1.8991	8.40235	2.46784
Susd6	ENSMUSG00000021133	0.579469	0.0695629	5.42179e-12	2.4061e-10	protein_coding	10.2182	14.1773	9.57204	14.5548	8.81723	14.0453
Padi2	ENSMUSG00000028927	-1.61235	0.219821	5.85551e-12	2.59294e-10	protein_coding	14.8745	4.92146	12.682	3.87946	14.3789	4.76197
St6galnac3	ENSMUSG00000052544	-2.12756	0.295398	6.27537e-12	2.77284e-10	protein_coding	3.5176	0.55972	1.51006	0.608038	3.1379	0.63714
Srgn	ENSMUSG00000020077	0.988067	0.129305	6.39434e-12	2.81931e-10	protein_coding	1783.93	3046.19	1302.63	3125.73	1393.89	2736.56
4933424M12Rik	ENSMUSG00000087289	-1.84046	0.252579	6.48957e-12	2.85513e-10	lincRNA	3.93747	0.913278	3.18981	0.934499	3.20982	1.01059
Maml1	ENSMUSG00000050567	0.580599	0.0700179	6.63606e-12	2.9133e-10	protein_coding	9.08297	13.2356	8.75658	12.7246	7.7284	12.3005
Rnf19b	ENSMUSG00000028793	0.792614	0.100962	6.78566e-12	2.96641e-10	protein_coding	30.1262	48.2259	25.6167	49.8543	26.9213	45.3076
Ttpa	ENSMUSG00000073988	-1.82722	0.251632	6.78608e-12	2.96641e-10	protein_coding	3.08684	0.848507	3.13805	1.1091	3.16072	0.666934
Snx18	ENSMUSG00000042364	0.698181	0.0872364	6.95011e-12	3.02548e-10	protein_coding	18.3006	29.5244	18.5874	28.7397	15.8502	27.3682
Ftl1	ENSMUSG00000050708	0.533044	0.0631503	6.95086e-12	3.02548e-10	protein_coding	915.52	1355.99	892.513	1223.15	894.324	1332.32
Pbxip1	ENSMUSG00000042613	0.789779	0.10074	7.43103e-12	3.2276e-10	protein_coding	12.1044	20.1183	12.2187	23.9144	12.6477	19.9501
Slc6a15	ENSMUSG00000019894	-2.19218	0.304907	7.44752e-12	3.22789e-10	protein_coding	0.48248	0.0742136	0.412636	0.139823	0.467054	0.0716687
Pxk	ENSMUSG00000033885	0.704494	0.0885723	8.70261e-12	3.76388e-10	protein_coding	25.0607	37.0863	24.4021	43.1477	21.6545	35.7598
Ms4a6b	ENSMUSG00000024677	0.925309	0.121323	1.01379e-11	4.37538e-10	protein_coding	18.3333	38.8314	19.1666	31.8094	21.5402	41.6863
Rsbn1	ENSMUSG00000044098	0.663121	0.0827972	1.02564e-11	4.41719e-10	protein_coding	22.7922	35.9115	21.9749	35.31	20.5652	32.3065
Dstn	ENSMUSG00000015932	0.832292	0.107715	1.04215e-11	4.47538e-10	protein_coding	232.393	364.006	187.166	381.795	181.977	326.778
S1pr3	ENSMUSG00000067586	-1.23387	0.166759	1.04354e-11	4.47538e-10	protein_coding	7.65524	3.71481	8.08725	2.54248	6.5983	3.19761
Chd7	ENSMUSG00000041235	1.22829	0.166035	1.06011e-11	4.53692e-10	protein_coding	7.16348	17.6483	9.94441	22.1268	6.3308	15.3966
Fcer1a	ENSMUSG00000005339	-2.26993	0.319542	1.15455e-11	4.93077e-10	protein_coding	21.0991	4.1692	27.8787	6.71158	25.3907	4.06458
Zkscan17	ENSMUSG00000020472	-0.998294	0.132606	1.22674e-11	5.22812e-10	protein_coding	22.8176	12.1274	17.5931	8.05658	21.7316	10.8421
Dleu7	ENSMUSG00000048281	-4.35547	0.583761	1.26572e-11	5.38302e-10	protein_coding	1.3449	0.0904498	0.843716	0.0183846	1.07278	0.0175722
Ksr2	ENSMUSG00000061578	1.78713	0.249345	1.33165e-11	5.65162e-10	protein_coding	0.153974	0.509897	0.186301	0.555339	0.110494	0.513009
Kcnn1	ENSMUSG00000002908	-3.2936	0.461575	1.34234e-11	5.68516e-10	protein_coding	0.318832	0.0269465	0.359541	0.0381434	0.287115	0.0208142
Vamp8	ENSMUSG00000050732	0.664443	0.083484	1.35337e-11	5.72002e-10	protein_coding	211.855	314.444	163.697	282.051	185.592	293.656
Jakmip1	ENSMUSG00000063646	-2.46685	0.350464	1.36342e-11	5.75059e-10	protein_coding	4.13367	0.671717	2.64324	0.468068	4.6835	0.821639
Mfge8	ENSMUSG00000030605	-1.42618	0.19651	1.45837e-11	6.13838e-10	protein_coding	12.0383	4.09306	10.6193	3.6397	12.6874	5.31021
Gm29440	ENSMUSG00000100029	2.53793	0.359538	1.67473e-11	7.03457e-10	lincRNA	0.209417	1.27868	0.406758	1.67338	0.20748	2.06202
Cnr2	ENSMUSG00000062585	0.963794	0.128429	1.71235e-11	7.17782e-10	protein_coding	4.86478	9.59196	4.04496	7.57993	4.1364	8.34535
Fkbp15	ENSMUSG00000066151	0.507134	0.0606648	1.91389e-11	8.00619e-10	protein_coding	18.4641	26.6789	19.3259	26.9259	18.0667	25.7947
Gm10182	ENSMUSG00000094627	0.834144	0.109456	1.95416e-11	8.15791e-10	processed_pseudogene	431.466	646.742	323.354	706.311	333.793	590.64
Enpp1	ENSMUSG00000037370	-1.21294	0.166105	2.00539e-11	8.35469e-10	protein_coding	2.92247	1.49042	3.0402	1.01213	2.62213	1.18252
Siglece	ENSMUSG00000030474	2.48395	0.355404	2.02204e-11	8.40691e-10	protein_coding	1.87251	8.79319	2.25138	16.201	1.99	10.7543
Tmem184c	ENSMUSG00000031617	-0.953059	0.127415	2.11838e-11	8.78956e-10	protein_coding	10.6148	5.60793	8.74214	4.1781	9.70434	5.19029
Smo	ENSMUSG00000001761	-0.826681	0.108798	2.36468e-11	9.79128e-10	protein_coding	18.391	11.2448	19.9681	10.1236	16.6458	9.59951
Taf5	ENSMUSG00000025049	0.511887	0.0616598	2.3694e-11	9.79128e-10	protein_coding	9.88489	14.7364	9.43884	13.122	9.41827	13.1507
Id2	ENSMUSG00000020644	2.09349	0.298648	2.46024e-11	1.01397e-09	protein_coding	3.6037	11.3172	3.48768	17.5018	2.30054	12.3527
Zkscan4	ENSMUSG00000054931	-3.07083	0.435135	2.46364e-11	1.01397e-09	protein_coding	0.601908	0.0937536	0.354023	0.0379774	0.509404	0.0272042
Lpxn	ENSMUSG00000024696	-1.4856	0.207607	2.48715e-11	1.02158e-09	protein_coding	2.54396	0.946459	3.13228	0.847271	2.95756	1.25479
Qser1	ENSMUSG00000074994	-0.601777	0.0752085	2.50146e-11	1.0254e-09	protein_coding	11.3098	8.61454	13.3308	7.49635	11.401	7.62342
L3mbtl3	ENSMUSG00000039089	-0.813691	0.106979	2.5065e-11	1.02541e-09	protein_coding	11.2491	6.98718	12.5809	6.70897	11.8256	6.56007
Plekha1	ENSMUSG00000040268	-1.25914	0.173776	2.51166e-11	1.02546e-09	protein_coding	7.0781	3.40498	8.82319	3.09652	8.62719	3.68396
Pnkp	ENSMUSG00000002963	0.682056	0.0873473	2.63989e-11	1.07566e-09	protein_coding	63.5516	91.943	56.3384	101.635	57.0022	90.4775
Lair1	ENSMUSG00000055541	1.35868	0.188943	2.64619e-11	1.07608e-09	protein_coding	46.9291	88.0322	28.9315	97.8916	30.8845	89.7494
Plekhh2	ENSMUSG00000040852	2.63466	0.378325	2.67154e-11	1.08423e-09	protein_coding	0.0594595	0.648891	0.0899541	0.360658	0.0711664	0.413138
Mtf1	ENSMUSG00000028890	0.787462	0.103225	2.70285e-11	1.09476e-09	protein_coding	17.3958	26.0682	17.518	31.8654	13.9015	26.4435
Bcl6	ENSMUSG00000022508	1.11271	0.152056	2.71286e-11	1.09664e-09	protein_coding	2.86087	5.96258	2.82257	6.8082	2.62811	5.26761
Trim44	ENSMUSG00000027189	-0.429655	0.0496304	3.06887e-11	1.2375e-09	protein_coding	27.772	21.0189	27.7663	20.2464	28.9128	21.4222
Mavs	ENSMUSG00000037523	-0.749121	0.0977507	3.07343e-11	1.2375e-09	protein_coding	11.2211	7.74043	12.9168	6.62811	12.0848	7.15196
Slc22a18	ENSMUSG00000000154	-2.22332	0.31918	3.08054e-11	1.23792e-09	protein_coding	1.74741	0.190231	0.977701	0.315744	1.34876	0.330161
Oosp2	ENSMUSG00000055895	3.29191	0.47281	3.10996e-11	1.24728e-09	protein_coding	0.482556	3.177	0.328079	4.90405	0.290178	3.65609
Trpv2	ENSMUSG00000018507	0.660851	0.0845225	3.19442e-11	1.27864e-09	protein_coding	14.855	23.2445	13.2316	20.1761	13.1976	21.9135
Rnf144b	ENSMUSG00000038068	1.59213	0.225103	3.33732e-11	1.33323e-09	protein_coding	3.43126	10.9202	6.08595	17.2684	3.30047	10.8833
Adam10	ENSMUSG00000054693	0.583755	0.0730393	3.47846e-11	1.3869e-09	protein_coding	55.3643	82.0253	52.955	78.7085	47.71	73.2301
Kctd12b	ENSMUSG00000041633	-1.39305	0.195144	3.52647e-11	1.4033e-09	protein_coding	0.695112	0.248109	0.682342	0.305477	0.776564	0.261171
Slfn2	ENSMUSG00000072620	2.17538	0.3134	3.53969e-11	1.40582e-09	protein_coding	3.52247	18.158	5.99839	22.7622	3.1481	18.0379
Athl1	ENSMUSG00000062031	0.72154	0.0938943	3.55543e-11	1.40933e-09	protein_coding	12.7693	19.3156	10.5546	19.4879	11.194	18.1972
Osbpl5	ENSMUSG00000037606	-2.10843	0.303377	3.60328e-11	1.42553e-09	protein_coding	6.73143	1.53941	4.76371	0.714676	5.98058	1.70844
Maml2	ENSMUSG00000031925	-1.98161	0.284367	3.63833e-11	1.43384e-09	protein_coding	0.696174	0.216592	0.692337	0.154713	0.754503	0.160823
Lzts2	ENSMUSG00000035342	-0.820873	0.10896	3.63645e-11	1.43384e-09	protein_coding	14.5687	8.33812	12.6396	6.45705	12.9607	7.91469
Polg	ENSMUSG00000039176	0.60208	0.075891	3.65644e-11	1.4382e-09	protein_coding	32.1705	45.99	33.5995	55.3913	31.03	45.6468
Pak1	ENSMUSG00000030774	0.787917	0.104084	3.81047e-11	1.4959e-09	protein_coding	41.0571	64.6371	37.1923	71.3555	33.4201	57.0722
Kcnj5	ENSMUSG00000032034	-2.28703	0.33106	4.03368e-11	1.58049e-09	protein_coding	1.57902	0.188119	0.671284	0.282794	1.89958	0.349128
Gm10612	ENSMUSG00000090174	1.8223	0.260822	4.10318e-11	1.60464e-09	antisense	0.578486	2.4676	0.914395	3.09418	0.691583	2.27105
Tbc1d2	ENSMUSG00000039813	0.697365	0.0905789	4.21157e-11	1.64388e-09	protein_coding	12.9529	20.8397	13.2821	21.6296	12.3325	20.118
Asb16	ENSMUSG00000034768	1.10314	0.152206	4.30995e-11	1.67907e-09	protein_coding	1.76556	3.8144	1.70174	3.41737	1.54593	3.58079
Rcbtb2	ENSMUSG00000022106	0.694391	0.09021	4.37643e-11	1.70172e-09	protein_coding	29.6804	48.0241	24.5077	42.8872	28.1223	42.4652
Camk1d	ENSMUSG00000039145	1.45093	0.20531	4.46569e-11	1.73313e-09	protein_coding	0.498775	1.3999	0.741718	1.13496	0.40813	1.99407
Ahr	ENSMUSG00000019256	-2.01506	0.290717	4.51319e-11	1.74824e-09	protein_coding	0.939921	0.233781	1.06851	0.188108	0.79654	0.254403
Glcci1	ENSMUSG00000029638	1.4286	0.201927	4.60416e-11	1.7801e-09	protein_coding	3.83308	9.4289	4.25105	10.6921	2.61624	8.93263
Wdr1	ENSMUSG00000005103	0.615861	0.0785122	4.96228e-11	1.91493e-09	protein_coding	114.299	166.156	109.983	170.819	100.833	161.542
Trf	ENSMUSG00000032554	-1.44017	0.204073	5.02576e-11	1.93577e-09	protein_coding	70.0671	30.24	58.3304	17.6769	58.4846	20.3665
Lrrn3	ENSMUSG00000036295	-4.42321	0.629444	5.46715e-11	2.10182e-09	protein_coding	0.607143	0.00693869	0.738277	0.0280792	0.484807	0.0268129
Cracr2a	ENSMUSG00000061414	1.20251	0.168511	5.96829e-11	2.29016e-09	protein_coding	4.75681	11.3321	4.63372	12.7897	5.66952	10.7008
Tkfc	ENSMUSG00000034371	0.615682	0.0789027	6.27157e-11	2.40202e-09	protein_coding	12.3825	17.891	11.1917	18.367	11.017	16.8051
Tspan6	ENSMUSG00000067377	-2.42459	0.355004	6.40784e-11	2.44962e-09	protein_coding	1.74189	0.21006	0.776593	0.133926	0.973491	0.321126
Cep19	ENSMUSG00000035790	0.786098	0.10504	6.42897e-11	2.4531e-09	protein_coding	11.9221	18.2671	10.3026	19.234	10.2143	18.5436
Edaradd	ENSMUSG00000095105	-3.03648	0.445356	6.97201e-11	2.65535e-09	protein_coding	0.332566	0.0420466	0.258822	0.0212319	0.274587	0.0354673
Ticam2	ENSMUSG00000056130	-1.24411	0.175557	7.08721e-11	2.6942e-09	protein_coding	19.5341	9.66323	18.6098	6.27348	18.8755	8.0081
Pfn1	ENSMUSG00000018293	0.52638	0.0654405	7.17772e-11	2.72353e-09	protein_coding	868.025	1165.09	766.702	1212.82	824.835	1165.9
Ppp1r26	ENSMUSG00000035829	-2.21055	0.324088	7.39904e-11	2.8023e-09	protein_coding	1.65255	0.267179	1.21039	0.302587	1.55739	0.353864
Glmp	ENSMUSG00000001418	0.66661	0.0871282	7.77403e-11	2.93887e-09	protein_coding	103.546	143.151	86.3575	148.838	80.4225	137.431
Nin	ENSMUSG00000021068	0.688297	0.0904823	7.84129e-11	2.95882e-09	protein_coding	52.334	90.5019	64.0454	96.4003	50.3533	81.9774
Ldhd	ENSMUSG00000031958	1.95458	0.284956	8.09799e-11	3.05004e-09	protein_coding	0.138464	0.464396	0.0896033	0.597127	0.14658	0.451297
Pde2a	ENSMUSG00000030653	-2.64377	0.391117	8.12862e-11	3.05594e-09	protein_coding	18.7511	1.70448	20.8653	4.66005	15.996	2.03199
Abhd2	ENSMUSG00000039202	0.654712	0.0854073	8.2153e-11	3.08285e-09	protein_coding	20.0075	31.9552	22.1923	33.286	17.9432	29.5033
Dennd5b	ENSMUSG00000030313	-1.68809	0.244576	8.34265e-11	3.1249e-09	protein_coding	0.570418	0.194766	0.563208	0.130235	0.591067	0.202615
Glt8d2	ENSMUSG00000020251	-2.79973	0.412336	8.53766e-11	3.19208e-09	protein_coding	1.74573	0.355432	1.52257	0.122082	1.83363	0.21684
Fes	ENSMUSG00000053158	0.707373	0.0938731	9.67334e-11	3.61008e-09	protein_coding	133.372	209.819	135.305	237.175	134.838	212.465
Adcy6	ENSMUSG00000022994	-0.939613	0.130039	1.02995e-10	3.83675e-09	protein_coding	3.29109	1.51592	2.55307	1.69371	3.82104	1.8164
B630019K06Rik	ENSMUSG00000052364	-1.93065	0.283352	1.04682e-10	3.8925e-09	protein_coding	1.99296	0.493718	1.4756	0.263073	1.3155	0.468993
Zfp697	ENSMUSG00000050064	-2.42032	0.358134	1.05065e-10	3.89964e-09	protein_coding	0.771542	0.146143	0.680931	0.0845503	0.987553	0.205093
Ms4a3	ENSMUSG00000024681	1.12121	0.158194	1.06111e-10	3.93132e-09	protein_coding	1003.33	1967.14	797.536	1892.75	771.278	1757.75
P2ry13	ENSMUSG00000036362	2.18869	0.322949	1.07022e-10	3.95789e-09	protein_coding	0.450805	1.88814	0.223109	1.74118	0.497795	1.8858
Apmap	ENSMUSG00000033096	0.669961	0.0883033	1.07273e-10	3.96e-09	protein_coding	51.1766	75.0566	43.4518	76.0979	44.5303	70.4603
Clnk	ENSMUSG00000039315	1.70933	0.249338	1.07963e-10	3.97825e-09	protein_coding	1.49665	5.0789	2.46972	6.54116	1.15075	5.3342
Fam222b	ENSMUSG00000037750	0.683841	0.0904886	1.09146e-10	4.01462e-09	protein_coding	10.281	14.4097	9.4769	16.4693	9.0571	15.4586
Hist3h2a	ENSMUSG00000078851	-1.15923	0.164263	1.09594e-10	4.02384e-09	protein_coding	2.90462	1.38676	2.60468	0.933122	3.24912	1.57774
Relt	ENSMUSG00000008318	1.02328	0.143441	1.19804e-10	4.39079e-09	protein_coding	10.5304	26.9818	14.661	26.8037	14.4987	27.0322
Ankrd44	ENSMUSG00000052331	0.786091	0.106637	1.22667e-10	4.48767e-09	protein_coding	40.5718	71.9117	37.7605	67.6653	37.7699	60.8954
Kif5a	ENSMUSG00000074657	-2.61407	0.389136	1.2321e-10	4.49946e-09	protein_coding	0.30545	0.0407571	0.213236	0.0548992	0.386226	0.0425812
Cyth3	ENSMUSG00000018001	0.863612	0.11873	1.23488e-10	4.50157e-09	protein_coding	4.92993	7.94397	3.35452	7.1212	4.19236	7.69996
Azin1	ENSMUSG00000037458	0.543512	0.069055	1.32726e-10	4.82971e-09	protein_coding	68.4631	95.6223	66.0452	97.296	61.0161	92.1782
Prune2	ENSMUSG00000039126	-2.34065	0.348206	1.38346e-10	5.02527e-09	protein_coding	0.172874	0.0337691	0.233051	0.0204548	0.174761	0.0553171
Mtmr6	ENSMUSG00000021987	0.540826	0.0688048	1.47159e-10	5.33587e-09	protein_coding	25.9394	37.2676	24.6896	35.0242	23.0914	35.0079
Cebpd	ENSMUSG00000071637	1.23006	0.176497	1.49975e-10	5.42834e-09	pseudogene	33.3626	69.8061	33.891	91.2106	29.8546	68.0204
Zfpm1	ENSMUSG00000049577	-0.921944	0.128591	1.59e-10	5.74481e-09	protein_coding	13.3445	6.85868	11.8794	5.6871	12.6122	7.39137
Fzd7	ENSMUSG00000041075	-0.711521	0.0956533	1.59497e-10	5.75261e-09	protein_coding	5.0445	3.03284	4.21161	2.49988	4.71174	2.99146
Htatip2	ENSMUSG00000039745	0.654954	0.0869425	1.71554e-10	6.17655e-09	protein_coding	16.4658	24.9504	13.8117	23.3907	15.0415	23.1392
H2-Aa	ENSMUSG00000036594	-2.7007	0.406915	1.71867e-10	6.17692e-09	protein_coding	6.89175	0.830221	13.0819	1.55867	3.9807	1.0631
Lmo1	ENSMUSG00000036111	-1.65653	0.243703	1.72859e-10	6.20165e-09	protein_coding	10.7268	4.29052	12.2486	2.78835	12.2058	3.93356
Gm15915	ENSMUSG00000085723	1.48918	0.218832	1.84892e-10	6.62174e-09	antisense	1.07598	3.65567	1.95088	5.0137	1.333	3.7368
Tfdp1	ENSMUSG00000038482	0.525619	0.0668476	1.91023e-10	6.82934e-09	protein_coding	253.859	333.756	232.167	366.277	233.501	336.161
Fnip1	ENSMUSG00000035992	0.673151	0.0900305	1.91584e-10	6.8374e-09	protein_coding	8.96433	14.8499	9.75218	15.7339	8.86446	13.4271
Ptprs	ENSMUSG00000013236	-0.733512	0.0996691	2.04118e-10	7.27202e-09	protein_coding	29.4752	18.8726	30.124	16.9324	32.6709	19.6295
Lancl1	ENSMUSG00000026000	-0.709365	0.0958753	2.04494e-10	7.27271e-09	protein_coding	37.7327	21.6392	29.5156	18.6511	30.7259	19.5867
Pros1	ENSMUSG00000022912	-1.65339	0.244354	2.04875e-10	7.2736e-09	protein_coding	1.56077	0.419927	1.49562	0.347986	1.68961	0.732709
Vamp3	ENSMUSG00000028955	0.594757	0.0779048	2.12066e-10	7.51581e-09	protein_coding	58.2399	83.4148	48.5856	80.7427	52.6068	76.7972
Slc9a7	ENSMUSG00000037341	-1.94677	0.291041	2.23134e-10	7.89439e-09	protein_coding	1.2005	0.341407	2.4256	0.440013	2.1286	0.673009
Nespas	ENSMUSG00000086537	2.29525	0.344654	2.23806e-10	7.90444e-09	antisense	0.109102	0.518525	0.205588	0.805686	0.0891446	0.839834
Orai1	ENSMUSG00000049686	0.866019	0.120824	2.26591e-10	7.989e-09	protein_coding	41.5227	70.1184	39.5868	74.9808	34.008	65.1071
Adgra3	ENSMUSG00000029090	-1.22273	0.177147	2.28154e-10	8.03023e-09	protein_coding	6.03684	2.59521	4.72378	1.86098	4.42968	2.0161
Vps53	ENSMUSG00000017288	0.523259	0.0667901	2.32015e-10	8.15208e-09	protein_coding	34.4984	45.6259	33.1887	49.5477	30.067	45.4085
Itsn1	ENSMUSG00000022957	-1.1603	0.167726	2.47407e-10	8.67794e-09	protein_coding	3.8162	1.59058	3.60163	1.64216	3.97293	1.83633
Dmd	ENSMUSG00000045103	-2.19488	0.331423	2.5351e-10	8.87676e-09	protein_coding	1.31286	0.161246	0.858486	0.187786	0.699334	0.246616
Dclk2	ENSMUSG00000028078	-1.87823	0.281824	2.60968e-10	9.12225e-09	protein_coding	1.39725	0.546326	1.62474	0.290739	1.87662	0.47151
Plin2	ENSMUSG00000028494	0.796268	0.110252	2.6586e-10	9.27737e-09	protein_coding	52.4001	79.2349	46.8747	80.8798	40.6525	83.2768
Rgs14	ENSMUSG00000052087	1.22711	0.178528	2.67512e-10	9.31908e-09	protein_coding	14.5689	32.4285	13.3038	32.4281	13.5991	32.7792
Clu	ENSMUSG00000022037	-2.14532	0.323652	2.71618e-10	9.44601e-09	protein_coding	2.4543	0.446555	2.65102	0.802181	2.4522	0.407915
Pde4dip	ENSMUSG00000038170	-0.848997	0.118663	2.73013e-10	9.47839e-09	protein_coding	4.59599	2.8848	5.86888	2.83332	4.4233	2.53257
Prkg1	ENSMUSG00000052920	-1.6487	0.24539	2.76117e-10	9.56987e-09	protein_coding	0.661151	0.202295	0.777966	0.193943	0.499675	0.208524
Actn4	ENSMUSG00000054808	0.598111	0.0789857	2.82706e-10	9.78164e-09	protein_coding	106.701	154.687	100.491	159.752	94.6776	142.776
Cyp39a1	ENSMUSG00000023963	-1.36503	0.200455	2.85207e-10	9.85146e-09	protein_coding	3.20629	1.38385	3.42041	1.37821	3.03137	0.966067
Crispld2	ENSMUSG00000031825	2.53425	0.385213	2.96586e-10	1.02272e-08	protein_coding	0.208002	1.37645	0.157796	0.900279	0.200613	1.16349
Atg101	ENSMUSG00000037204	0.634993	0.0850557	3.14405e-10	1.08234e-08	protein_coding	41.6192	59.6112	38.064	59.4358	35.2699	59.63
Nceh1	ENSMUSG00000027698	0.722714	0.0990414	3.1883e-10	1.09572e-08	protein_coding	9.67133	15.6315	9.66161	16.6226	8.61755	13.9237
Spg20	ENSMUSG00000036580	-0.515236	0.0660843	3.27869e-10	1.12489e-08	protein_coding	10.2115	6.83512	9.99665	6.72018	8.95868	6.85318
Ptprj	ENSMUSG00000025314	0.515976	0.0662118	3.30184e-10	1.13094e-08	protein_coding	5.98179	8.97955	6.16829	8.56779	5.77544	8.09484
Cebpg	ENSMUSG00000056216	-0.481891	0.0608972	3.55471e-10	1.21551e-08	protein_coding	16.3884	11.4728	15.9567	11.0769	15.6011	11.7794
5330417C22Rik	ENSMUSG00000040412	-3.25558	0.500417	3.59632e-10	1.22768e-08	protein_coding	0.523709	0.0383197	0.699066	0.0535879	0.345841	0.0513654
Ms4a6d	ENSMUSG00000024679	2.17641	0.331003	3.82304e-10	1.3029e-08	protein_coding	0.884155	2.8905	0.877769	4.87294	0.606749	3.26075
Lag3	ENSMUSG00000030124	-2.35561	0.360217	3.92395e-10	1.33506e-08	protein_coding	2.16936	0.354278	1.43968	0.49807	2.4347	0.276622
Rab9	ENSMUSG00000079316	0.623902	0.0837883	3.99433e-10	1.35674e-08	protein_coding	25.9864	37.3432	22.9038	38.6951	24.1793	36.6809
Gcnt1	ENSMUSG00000038843	-0.641524	0.0866136	4.00452e-10	1.35795e-08	protein_coding	13.6057	9.27697	14.1427	8.13804	14.1812	9.43795
Fam222a	ENSMUSG00000041930	-1.97067	0.298742	4.26121e-10	1.44259e-08	protein_coding	0.542541	0.1968	0.627737	0.168513	0.836173	0.131663
Atg9b	ENSMUSG00000038295	-1.27973	0.189056	4.29731e-10	1.45241e-08	protein_coding	5.88067	2.51667	5.83858	1.91116	4.80192	2.33754
Scnn1a	ENSMUSG00000030340	1.41848	0.211329	4.35604e-10	1.46982e-08	protein_coding	8.64329	18.4598	6.20944	22.325	6.71466	17.3833
Prickle1	ENSMUSG00000036158	-1.00286	0.1448	4.38641e-10	1.47763e-08	protein_coding	1.51442	0.730358	1.26255	0.722245	1.33649	0.59695
Ascl2	ENSMUSG00000009248	-3.99051	0.582001	4.39576e-10	1.47834e-08	protein_coding	0.840987	0.0292034	0.769196	0.0670431	0.956477	0.0424783
Emp3	ENSMUSG00000040212	0.728249	0.100758	4.45193e-10	1.49477e-08	protein_coding	130.812	207.084	110.677	197.207	122.094	198.767
Pcgf5	ENSMUSG00000024805	0.630699	0.0852262	4.70632e-10	1.57758e-08	protein_coding	35.7734	51.7429	32.8376	53.4542	31.1767	49.4425
Mtap7d3	ENSMUSG00000067878	-1.56126	0.234837	4.82896e-10	1.61604e-08	protein_coding	2.68778	1.18242	2.64474	0.606072	2.87442	0.957207
Gba	ENSMUSG00000028048	0.607173	0.0815174	4.86914e-10	1.62682e-08	protein_coding	44.3744	63.3368	39.3133	63.2363	38.4106	59.5692
Irs2	ENSMUSG00000038894	1.5634	0.235393	4.93214e-10	1.64517e-08	protein_coding	1.99534	4.70426	1.67609	6.82389	1.92704	5.23292
Fgf3	ENSMUSG00000031074	-2.9312	0.455043	4.98028e-10	1.65852e-08	protein_coding	14.3291	1.8476	9.64573	1.36057	18.0348	1.8132
Il22ra2	ENSMUSG00000039760	-1.36439	0.202997	5.01831e-10	1.66847e-08	protein_coding	3.27888	1.26607	3.07715	1.06373	2.70325	1.17223
Gbp9	ENSMUSG00000029298	2.50533	0.385131	5.06507e-10	1.68127e-08	protein_coding	0.0757067	0.338515	0.0796568	0.430446	0.053183	0.488005
Ntpcr	ENSMUSG00000031851	-0.771445	0.108078	5.13865e-10	1.70293e-08	protein_coding	36.0717	20.3656	31.2823	18.2734	35.9868	21.8346
Arhgap6	ENSMUSG00000031355	-1.2464	0.184656	5.15982e-10	1.70717e-08	protein_coding	2.81829	1.30907	2.07017	0.868539	3.15085	1.19039
Kcnb1	ENSMUSG00000050556	-2.23706	0.344697	5.57352e-10	1.84107e-08	protein_coding	0.637669	0.0663489	0.297269	0.0450824	0.35193	0.154778
Kif1c	ENSMUSG00000020821	-0.930693	0.13413	5.75392e-10	1.89758e-08	protein_coding	4.70879	2.93993	4.53873	1.82812	4.7532	2.56085
Cecr5	ENSMUSG00000058979	-0.764537	0.107395	5.9618e-10	1.96297e-08	protein_coding	7.70713	4.75228	7.99028	4.53746	7.31563	4.23601
Arhgdib	ENSMUSG00000030220	0.95013	0.137403	6.02188e-10	1.97956e-08	protein_coding	1033.95	1733.98	833.381	1858.93	841.819	1654.95
Ttc12	ENSMUSG00000040219	-2.0216	0.309847	6.1085e-10	2.00481e-08	protein_coding	0.900108	0.170774	0.666854	0.213108	0.85305	0.19822
Plag1	ENSMUSG00000003282	1.79684	0.275031	6.66718e-10	2.18465e-08	protein_coding	0.313731	1.5441	0.408319	0.989657	0.261845	0.966255
H2-Q5	ENSMUSG00000055413	-1.3576	0.203999	6.84431e-10	2.2391e-08	polymorphic_pseudogene	22.2186	7.13562	21.4044	10.7529	19.6713	6.62945
Rusc2	ENSMUSG00000035969	-1.74211	0.266776	6.86862e-10	2.24346e-08	protein_coding	1.09949	0.270375	1.28338	0.227073	0.799655	0.452198
Rarg	ENSMUSG00000001288	1.1422	0.169258	7.29847e-10	2.38005e-08	protein_coding	5.21608	12.0445	4.82712	11.6153	6.0847	12.0822
RP24-417N13.7	ENSMUSG00000109036	1.23182	0.183932	7.58459e-10	2.46941e-08	TEC	10.2316	21.0899	9.79526	27.4951	8.43662	18.632
Pxylp1	ENSMUSG00000043587	1.15641	0.17187	7.76887e-10	2.52538e-08	protein_coding	55.868	114.278	57.4536	133.339	45.3117	107.712
Cnn2	ENSMUSG00000004665	1.34345	0.202424	7.92785e-10	2.57296e-08	protein_coding	67.9174	155.441	49.079	155.623	60.2131	142.23
Evpl	ENSMUSG00000034282	2.36695	0.369313	8.15772e-10	2.64336e-08	protein_coding	0.891443	5.62787	0.742276	2.96644	1.09251	6.16525
Trak2	ENSMUSG00000026028	0.718307	0.100736	8.24864e-10	2.66859e-08	protein_coding	13.4329	20.7535	14.7331	24.9643	12.352	21.0101
Ttc41	ENSMUSG00000044937	-1.17176	0.174631	8.27392e-10	2.67253e-08	protein_coding	1.18879	0.527472	1.36337	0.577515	1.072	0.487304
Lamp2	ENSMUSG00000016534	0.685924	0.0955424	8.54049e-10	2.75428e-08	protein_coding	93.9865	139.12	85.4143	144.008	76.9095	129.596
Lrrc8d	ENSMUSG00000046079	0.594481	0.0806803	8.75868e-10	2.82018e-08	protein_coding	19.6433	27.8386	19.0801	29.9569	18.209	28.2227
Ndufaf3	ENSMUSG00000070283	0.745132	0.105313	8.90316e-10	2.86219e-08	protein_coding	15.8563	25.5863	14.6597	25.6922	12.994	21.7818
Abca8b	ENSMUSG00000020620	-1.56933	0.239758	8.92729e-10	2.86543e-08	protein_coding	0.871649	0.261588	0.68977	0.26421	0.992035	0.324268
Rab17	ENSMUSG00000026304	-1.82964	0.282167	9.20503e-10	2.94994e-08	protein_coding	2.25792	0.796094	2.37711	0.644232	2.38318	0.502224
Bbs12	ENSMUSG00000051444	-0.693958	0.0971117	9.30379e-10	2.97692e-08	protein_coding	3.41213	2.38343	3.82808	2.02064	3.2751	2.08179
Cd37	ENSMUSG00000109208	1.11152	0.165366	9.37692e-10	2.99562e-08	protein_coding	34.5754	70.0729	30.1549	74.5875	35.287	72.4089
Tnik	ENSMUSG00000027692	-1.04775	0.155056	9.54285e-10	3.04387e-08	protein_coding	3.8587	1.85858	3.16159	1.367	3.26801	1.73006
Mapk13	ENSMUSG00000004864	1.69555	0.260637	9.57311e-10	3.04876e-08	protein_coding	2.15128	6.3167	1.91488	7.90543	2.62119	7.73367
Usp47	ENSMUSG00000059263	0.525184	0.0695404	9.61705e-10	3.05798e-08	protein_coding	35.0652	52.3712	36.6391	50.6258	31.7882	45.9959
Flna	ENSMUSG00000031328	0.742134	0.105385	1.09165e-09	3.46579e-08	protein_coding	134.694	220.079	152.509	262.825	129.645	215.169
Riok3	ENSMUSG00000024404	0.385088	0.0467821	1.09502e-09	3.47109e-08	protein_coding	35.431	45.8862	32.2997	43.8645	33.8277	42.9282
Chst12	ENSMUSG00000036599	0.561603	0.0758169	1.13006e-09	3.5766e-08	protein_coding	64.7753	97.2855	64.8959	96.3204	60.1126	86.6418
Pik3r1	ENSMUSG00000041417	0.544448	0.0730428	1.15574e-09	3.65221e-08	protein_coding	23.4894	35.5841	25.4912	35.8979	22.1489	32.297
Cbx6	ENSMUSG00000089715	-0.711472	0.100555	1.17759e-09	3.71552e-08	protein_coding	15.9252	10.1849	17.1695	10.6641	17.0684	9.75079
Itgal	ENSMUSG00000030830	0.876002	0.127716	1.2133e-09	3.82226e-08	protein_coding	38.1773	73.502	38.3046	57.9526	34.886	73.3536
Gpr68	ENSMUSG00000047415	-2.60628	0.408268	1.28321e-09	4.03044e-08	protein_coding	0.491156	0.0532907	0.734011	0.0849969	0.466349	0.133739
Ifitm7	ENSMUSG00000065968	-2.09908	0.329247	1.28333e-09	4.03044e-08	protein_coding	10.3048	1.70574	11.6446	3.05205	13.3139	3.21774
Chst11	ENSMUSG00000034612	0.561637	0.0760946	1.29388e-09	4.05734e-08	protein_coding	20.565	28.6575	19.0262	28.1463	16.4704	25.9911
Zfp623	ENSMUSG00000050846	-0.892314	0.130853	1.37944e-09	4.319e-08	protein_coding	5.76913	3.31851	4.89855	2.50174	5.13731	2.68032
Myh9	ENSMUSG00000022443	0.480334	0.062832	1.40861e-09	4.40359e-08	protein_coding	88.1052	123.113	96.926	136.915	89.4558	122.999
Tor2a	ENSMUSG00000009563	0.597385	0.082184	1.41497e-09	4.41669e-08	protein_coding	34.4767	52.074	30.4135	46.3804	31.7499	47.8897
Tmem9	ENSMUSG00000026411	-0.924626	0.136313	1.41866e-09	4.42147e-08	protein_coding	16.4618	9.03663	12.1685	6.03494	13.5029	7.10971
Sp140	ENSMUSG00000070031	0.778229	0.112371	1.56312e-09	4.86425e-08	protein_coding	31.4634	46.1335	26.0767	53.7797	26.2214	43.9761
Rab7b	ENSMUSG00000052688	1.4977	0.231647	1.57745e-09	4.90137e-08	protein_coding	16.5276	45.6454	13.466	41.2615	15.1492	42.0499
Retnlg	ENSMUSG00000022651	-2.29481	0.363257	1.60831e-09	4.98966e-08	protein_coding	12.7296	1.40697	11.2578	2.94459	10.974	2.48717
Npdc1	ENSMUSG00000015094	1.82991	0.286375	1.62084e-09	5.02093e-08	protein_coding	0.258853	0.988934	0.300983	1.30547	0.44204	1.30681
Hpn	ENSMUSG00000001249	-1.68102	0.26337	1.62904e-09	5.03568e-08	protein_coding	2.45725	0.77865	2.62867	1.00425	3.09326	0.714601
Sema4b	ENSMUSG00000030539	0.605671	0.0838712	1.63054e-09	5.03568e-08	protein_coding	4.41401	6.67589	4.50703	6.94161	4.68604	7.09607
Gm8113	ENSMUSG00000089901	-2.19131	0.34716	1.65779e-09	5.11211e-08	protein_coding	23.8713	6.52045	47.0019	12.6114	70.9802	10.7295
Ncln	ENSMUSG00000020238	0.54018	0.0730418	1.66085e-09	5.11382e-08	protein_coding	179.628	246.742	165.254	253.389	171.433	251.016
Vamp5	ENSMUSG00000073002	0.858116	0.125968	1.72784e-09	5.31205e-08	protein_coding	44.2345	63.8655	28.9228	66.589	35.3622	66.7756
Chd5	ENSMUSG00000005045	-3.14186	0.50079	1.73826e-09	5.33605e-08	protein_coding	0.251961	0.0171641	0.125892	0.0173401	0.312768	0.0331063
Tbc1d24	ENSMUSG00000036473	0.85393	0.125336	1.76713e-09	5.41654e-08	protein_coding	6.1488	8.82039	4.91533	9.95481	4.5524	9.48868
Bscl2	ENSMUSG00000071657	0.54447	0.0739014	1.78906e-09	5.47554e-08	protein_coding	57.9204	81.2385	47.475	72.8261	52.4015	76.2431
Rab11fip1	ENSMUSG00000031488	0.802592	0.116973	1.86745e-09	5.70691e-08	protein_coding	2.29938	3.8991	2.85145	4.64297	2.05546	4.04154
Map3k9	ENSMUSG00000042724	1.81652	0.285815	1.93434e-09	5.90248e-08	protein_coding	0.237442	0.712075	0.275342	0.992845	0.20832	0.884242
Znrf3	ENSMUSG00000041961	-0.949817	0.141785	2.00327e-09	6.1037e-08	protein_coding	2.12038	1.24509	1.84205	0.911401	2.39047	1.12356
B230354K17Rik	ENSMUSG00000097119	-0.653412	0.0923363	2.02738e-09	6.16795e-08	lincRNA	4.05837	2.7938	3.96198	2.22585	3.57247	2.34646
Ldlrad4	ENSMUSG00000024544	-1.92081	0.303808	2.03133e-09	6.17076e-08	protein_coding	3.66859	1.01684	3.3713	0.601352	3.88556	1.19218
Heatr6	ENSMUSG00000000976	0.492538	0.0654951	2.0387e-09	6.18394e-08	protein_coding	12.7559	17.9212	14.0008	19.8939	12.8017	17.842
Cd6	ENSMUSG00000024670	-2.63862	0.420752	2.08953e-09	6.32872e-08	protein_coding	1.47449	0.238306	1.48116	0.132176	1.0649	0.225477
Ms4a2	ENSMUSG00000024680	-1.45739	0.226876	2.15546e-09	6.51874e-08	protein_coding	114.72	34.5649	83.0212	39.3821	129.263	43.8731
Slc35e1	ENSMUSG00000019731	0.706208	0.101336	2.1746e-09	6.5669e-08	protein_coding	25.6874	41.3107	26.2409	42.2764	22.3956	37.8033
Gmpr	ENSMUSG00000000253	-1.0995	0.167131	2.19657e-09	6.62346e-08	protein_coding	26.3564	12.7568	21.3651	8.20407	21.5359	11.2306
Vrk1	ENSMUSG00000021115	0.407968	0.0514905	2.20236e-09	6.63112e-08	protein_coding	33.8661	45.489	31.8518	41.6734	32.3025	42.9303
Lta4h	ENSMUSG00000015889	0.638658	0.0900783	2.20798e-09	6.63825e-08	protein_coding	481.458	698.286	430.101	723.392	407.559	633.596
Lrrc25	ENSMUSG00000049988	1.37471	0.213246	2.26143e-09	6.78893e-08	protein_coding	4.43657	9.64942	3.97755	12.1903	3.8824	10.3209
Sri	ENSMUSG00000003161	0.57335	0.0792301	2.28661e-09	6.85446e-08	protein_coding	110.849	150.933	92.1157	149.631	93.7435	141.261
Arhgef5	ENSMUSG00000033542	-1.48228	0.231555	2.31153e-09	6.91103e-08	protein_coding	2.17151	0.640576	1.49367	0.850313	2.20396	0.601272
Odf3b	ENSMUSG00000047394	-1.10703	0.168655	2.31225e-09	6.91103e-08	protein_coding	3.76653	1.64629	3.04222	1.57862	3.78521	1.67478
Slc8b1	ENSMUSG00000032754	0.84384	0.12468	2.39749e-09	7.15532e-08	protein_coding	46.0024	76.8987	43.1016	84.3381	44.4011	78.8336
Gyg	ENSMUSG00000019528	0.648347	0.0920719	2.56165e-09	7.6341e-08	protein_coding	86.0882	127.442	72.4881	119.431	67.795	108.275
Bex1	ENSMUSG00000050071	-2.14177	0.341964	2.59613e-09	7.72556e-08	protein_coding	2.66509	0.363667	1.89842	0.619065	1.98273	0.444251
Mbd2	ENSMUSG00000024513	0.565608	0.0782227	2.61671e-09	7.77549e-08	protein_coding	68.0843	95.2433	59.1468	84.6431	57.0347	92.992
Ispd	ENSMUSG00000043153	-1.40175	0.218915	2.62312e-09	7.7832e-08	protein_coding	1.02307	0.323413	0.682181	0.310585	0.732581	0.28058
Atg7	ENSMUSG00000030314	0.545292	0.0748341	2.6508e-09	7.85389e-08	protein_coding	17.9522	26.1709	16.5511	24.6211	16.1749	23.225
BC100530	ENSMUSG00000071561	6.29463	0.913797	2.66928e-09	7.89721e-08	protein_coding	0	1.37181	0	4.63607	0	1.58472
Gpr160	ENSMUSG00000037661	0.86186	0.128114	2.70058e-09	7.97825e-08	protein_coding	50.2542	84.4609	46.5104	89.3318	40.946	76.9975
Rev3l	ENSMUSG00000019841	-0.789618	0.115977	2.70497e-09	7.97966e-08	protein_coding	11.6285	7.2824	12.0742	6.61364	11.221	6.27645
Trps1	ENSMUSG00000038679	-1.24812	0.193231	2.79609e-09	8.23655e-08	protein_coding	2.48706	1.49201	3.48576	0.934247	2.51539	1.12504
Tnfrsf26	ENSMUSG00000045362	0.942757	0.141981	2.88636e-09	8.49023e-08	protein_coding	14.0801	24.6018	10.5461	21.23	11.0595	22.9632
Zak	ENSMUSG00000004085	0.521764	0.0710748	2.92914e-09	8.60366e-08	protein_coding	19.0758	28.3238	20.609	27.3604	18.1347	27.3562
Antxr1	ENSMUSG00000033420	-2.53852	0.40851	2.99594e-09	8.78723e-08	protein_coding	0.804071	0.112617	0.782713	0.150804	0.695375	0.115754
Klhdc8b	ENSMUSG00000032609	-1.07531	0.164913	3.20352e-09	9.38259e-08	protein_coding	2.73515	1.41484	2.75336	1.27258	3.08944	1.36052
Gprin3	ENSMUSG00000045441	-4.5947	0.626087	3.27427e-09	9.57607e-08	protein_coding	0.0786111	0.00255191	0.1232	0.00257716	0.114605	0.00246002
Mcm3ap	ENSMUSG00000001150	0.50296	0.0681327	3.30405e-09	9.64935e-08	protein_coding	20.7418	29.9109	21.4843	29.2603	18.6218	27.0873
F5	ENSMUSG00000026579	1.32037	0.206614	3.44255e-09	1.00251e-07	protein_coding	2.75697	6.00209	3.47212	10.8134	2.76693	5.82564
Gfi1b	ENSMUSG00000026815	-1.0568	0.16225	3.43767e-09	1.00251e-07	protein_coding	5.17251	2.74474	5.81866	2.28448	6.11433	3.14922
Rac2	ENSMUSG00000033220	0.675935	0.0975596	3.51779e-09	1.02297e-07	protein_coding	173.959	260.713	156.346	265.089	154.955	250.198
Prkcb	ENSMUSG00000052889	1.45088	0.228956	3.58905e-09	1.0422e-07	protein_coding	16.5201	40.3248	18.7135	60.2232	14.4589	36.7516
5830432E09Rik	ENSMUSG00000097471	0.925383	0.139918	3.66881e-09	1.06385e-07	lincRNA	2.68982	5.17107	2.72713	5.05225	3.2065	6.1801
Ly9	ENSMUSG00000004707	-0.809193	0.120446	3.86579e-09	1.11938e-07	protein_coding	13.8053	8.95254	14.014	6.88863	13.885	7.91836
Podnl1	ENSMUSG00000012889	-3.8744	0.623794	3.9112e-09	1.13093e-07	protein_coding	0.767769	0.0220582	0.399845	0.0509917	0.696738	0.0247562
Dgkh	ENSMUSG00000034731	-2.11137	0.340063	3.9321e-09	1.13536e-07	protein_coding	0.650304	0.159417	0.722722	0.144512	0.444281	0.106137
Rwdd2a	ENSMUSG00000032417	-1.59684	0.254272	4.17799e-09	1.20465e-07	protein_coding	2.41603	0.745536	2.01078	0.698151	1.9272	0.633307
Stk10	ENSMUSG00000020272	0.94314	0.143848	4.51461e-09	1.29988e-07	protein_coding	7.60711	16.1889	8.69946	15.9036	8.6021	15.9288
Slc36a2	ENSMUSG00000020264	-2.96864	0.484458	4.71924e-09	1.35688e-07	protein_coding	1.23776	0.165169	1.61143	0.118719	1.85921	0.27092
Ndn	ENSMUSG00000033585	2.48891	0.403222	4.74981e-09	1.36375e-07	protein_coding	0.0148072	0.254735	0.0171835	0.13779	0.0761934	0.263129
Spsb2	ENSMUSG00000038451	0.769769	0.114442	4.78446e-09	1.37161e-07	protein_coding	5.77195	9.77028	5.91272	11.4253	6.57075	9.98908
Arl4c	ENSMUSG00000049866	-1.17632	0.183901	4.79062e-09	1.37161e-07	protein_coding	1.82078	0.67629	1.96129	0.783848	1.85745	1.01938
Per3	ENSMUSG00000028957	0.70918	0.104142	4.87285e-09	1.3932e-07	protein_coding	14.5643	21.4971	14.2208	26.2996	13.9984	22.229
Smpdl3a	ENSMUSG00000019872	-0.888958	0.134935	4.92835e-09	1.4071e-07	protein_coding	44.248	20.5056	34.4184	22.0831	34.4848	18.384
Tmem53	ENSMUSG00000048772	1.36133	0.215578	5.0017e-09	1.42604e-07	protein_coding	5.10202	10.7475	4.32086	13.431	4.37219	11.5426
Sephs2	ENSMUSG00000049091	0.620291	0.0891097	5.20141e-09	1.48092e-07	protein_coding	80.195	116.025	70.8156	118.233	72.9759	110.323
Pnpla7	ENSMUSG00000036833	0.546462	0.0764903	5.26969e-09	1.49826e-07	protein_coding	26.4947	36.4262	25.2722	42.7028	28.9674	38.8363
Mocos	ENSMUSG00000039616	1.46303	0.23349	5.34996e-09	1.51897e-07	protein_coding	1.19339	3.64882	1.34814	4.75209	1.50822	2.87164
Atp13a2	ENSMUSG00000036622	-0.778213	0.116298	5.40551e-09	1.53261e-07	protein_coding	30.1098	18.2764	28.8681	15.6897	32.6543	19.3795
Impact	ENSMUSG00000024423	-0.569552	0.0805178	5.43255e-09	1.53814e-07	protein_coding	7.942	5.22977	6.92081	4.71352	7.72395	5.27354
Cyp26b1	ENSMUSG00000063415	1.74836	0.282141	5.69929e-09	1.61143e-07	protein_coding	0.503705	1.34992	0.539131	2.13624	0.544464	1.90874
Hnf4a	ENSMUSG00000017950	-2.07408	0.339628	5.73883e-09	1.62037e-07	protein_coding	1.01688	0.120329	0.674432	0.100777	0.715834	0.350233
Slc48a1	ENSMUSG00000081534	0.464463	0.0626358	5.88287e-09	1.65874e-07	protein_coding	78.3686	103.309	70.8015	98.7145	71.5672	102.668
Dock5	ENSMUSG00000044447	0.825965	0.124793	5.89304e-09	1.65932e-07	protein_coding	6.43665	11.3038	7.46612	13.0053	5.50038	10.1491
Ube2e2	ENSMUSG00000058317	-1.42738	0.228374	5.9018e-09	1.6595e-07	protein_coding	2.95896	0.884402	2.08073	0.842423	2.49923	1.04738
Mrgpre	ENSMUSG00000048965	-1.39872	0.223667	6.31548e-09	1.77337e-07	protein_coding	2.7413	1.06383	2.06271	0.658397	2.29093	0.942969
Tpm1	ENSMUSG00000032366	-0.491602	0.0674799	6.44037e-09	1.80596e-07	protein_coding	34.9516	23.5376	30.7169	21.7387	31.5396	23.859
Entpd5	ENSMUSG00000021236	0.633084	0.0918756	6.47253e-09	1.81202e-07	protein_coding	22.9178	33.1472	20.9129	32.9774	19.116	31.5927
Gm10282	ENSMUSG00000070713	0.910518	0.139716	6.47974e-09	1.81202e-07	protein_coding	91.1245	147.001	76.5644	175.056	74.3657	134.149
Slc26a8	ENSMUSG00000036196	2.02815	0.332091	6.50117e-09	1.81553e-07	protein_coding	0.99471	2.86444	0.630534	4.9247	0.994421	3.23894
Slc25a10	ENSMUSG00000025792	0.470007	0.0638095	6.6345e-09	1.85023e-07	protein_coding	24.1718	32.9248	23.723	32.0571	22.8894	33.1066
Scarf1	ENSMUSG00000038188	-2.91561	0.486098	6.78309e-09	1.88909e-07	protein_coding	5.25858	0.480539	7.01293	0.948313	4.86656	0.606213
Il4ra	ENSMUSG00000030748	1.03918	0.162126	6.79751e-09	1.89052e-07	protein_coding	10.591	22.6606	12.9279	24.3137	10.1176	22.4134
Mier3	ENSMUSG00000032727	0.884104	0.135508	7.07355e-09	1.96329e-07	protein_coding	8.15472	14.7845	8.79832	16.9199	7.89507	14.2627
Mgst2	ENSMUSG00000074604	1.53014	0.247139	7.07839e-09	1.96329e-07	protein_coding	48.962	143.831	73.257	204.369	45.7956	143.428
Itm2a	ENSMUSG00000031239	-1.26125	0.200784	7.18825e-09	1.99106e-07	protein_coding	4.29674	1.95582	2.69668	1.36302	3.99319	1.23779
Tmprss3	ENSMUSG00000024034	-1.61914	0.262665	7.25744e-09	2.0075e-07	protein_coding	4.25675	1.16565	5.02544	1.72313	5.88732	1.97153
Mxd3	ENSMUSG00000021485	0.847055	0.129298	7.44729e-09	2.05723e-07	protein_coding	5.50551	9.21676	4.73362	9.93006	5.53062	9.30088
Stom	ENSMUSG00000026880	0.597076	0.0860328	7.49097e-09	2.0665e-07	protein_coding	134.223	182.098	117.449	203.589	116.619	171.805
AI467606	ENSMUSG00000045165	0.619623	0.0899476	7.52325e-09	2.07184e-07	protein_coding	26.9793	39.2164	22.5068	34.9312	23.1502	37.5743
Rgag4	ENSMUSG00000049191	-1.5375	0.248952	7.53063e-09	2.07184e-07	protein_coding	1.27029	0.597039	1.179	0.390753	1.73696	0.445524
Pcdhgb6	ENSMUSG00000103088	-1.40567	0.226157	7.81448e-09	2.14704e-07	protein_coding	0.554404	0.226491	0.616418	0.200892	0.475165	0.187335
Slc41a3	ENSMUSG00000030089	-0.932255	0.144409	7.93466e-09	2.17712e-07	protein_coding	4.68047	2.34373	3.31695	2.14221	4.88093	2.24508
Fcer1g	ENSMUSG00000058715	1.04135	0.163271	8.01175e-09	2.19533e-07	protein_coding	92.4285	202.822	93.5774	207.028	106.574	194.669
Cth	ENSMUSG00000028179	2.07752	0.342508	8.11358e-09	2.22025e-07	protein_coding	0.26362	0.954565	0.209779	1.12092	0.198432	0.888788
Gfi1	ENSMUSG00000029275	0.901884	0.139137	8.1327e-09	2.2225e-07	protein_coding	118.903	195.83	118.764	253.241	106.279	195.189
Pi4k2a	ENSMUSG00000025178	-0.688327	0.102116	8.2371e-09	2.24802e-07	protein_coding	9.56782	6.81158	10.1615	4.83627	9.23398	6.30249
Dok2	ENSMUSG00000022102	-1.40281	0.226355	8.35661e-09	2.27759e-07	protein_coding	6.22488	1.91205	5.52521	2.79638	7.72662	2.60642
Vcl	ENSMUSG00000021823	0.724789	0.108539	8.47859e-09	2.30776e-07	protein_coding	11.9063	18.374	12.2506	23.097	11.2896	17.1851
Tctex1d1	ENSMUSG00000028523	2.45393	0.407802	8.59198e-09	2.33551e-07	protein_coding	1.75202	9.10235	2.85212	19.0675	2.29851	11.74
Rab11fip5	ENSMUSG00000051343	-1.13505	0.179937	8.62689e-09	2.34188e-07	protein_coding	6.91136	3.50795	5.50672	2.0008	6.06959	2.86557
Cd33	ENSMUSG00000004609	2.84339	0.476615	8.64223e-09	2.34293e-07	protein_coding	1.55327	11.2687	1.52493	14.8133	2.094	14.9148
Rapgef6	ENSMUSG00000037533	0.5822	0.083811	8.65748e-09	2.34395e-07	protein_coding	21.5806	32.361	20.9492	31.664	18.0127	26.6827
Ppm1l	ENSMUSG00000027784	-0.966987	0.150977	8.85635e-09	2.39462e-07	protein_coding	0.874837	0.376625	0.653649	0.425641	0.633357	0.297652
Mbp	ENSMUSG00000041607	0.417359	0.0552157	8.9873e-09	2.42681e-07	protein_coding	16.7597	21.3121	16.4102	22.5037	15.4666	21.1609
Cd80	ENSMUSG00000075122	1.55617	0.252927	9.00954e-09	2.4296e-07	protein_coding	0.822043	2.29837	0.650196	2.77573	0.973064	2.20122
Prkcdbp	ENSMUSG00000037060	-2.28043	0.376788	9.05727e-09	2.43925e-07	protein_coding	1.11899	0.243233	0.971469	0.123912	1.17718	0.2607
Rusc1	ENSMUSG00000041263	0.6428	0.0944846	9.10451e-09	2.44874e-07	protein_coding	24.6535	37.393	23.143	40.9497	25.4612	36.1543
Metrnl	ENSMUSG00000039208	1.51137	0.245676	9.32684e-09	2.50524e-07	protein_coding	1.28398	4.0046	1.62673	4.92703	1.27913	3.14386
Gpi1	ENSMUSG00000036427	0.479186	0.0660774	9.47424e-09	2.54149e-07	protein_coding	912.329	1219.63	843.21	1217.96	850.814	1196.7
Vegfc	ENSMUSG00000031520	-2.24822	0.373133	9.52664e-09	2.55219e-07	protein_coding	1.26563	0.269149	1.12662	0.198459	0.756382	0.165895
Hmgxb4	ENSMUSG00000034518	0.446057	0.060331	9.62779e-09	2.57591e-07	protein_coding	30.6628	42.0957	29.526	38.4985	28.7702	40.6384
BC064078	ENSMUSG00000087150	-1.77654	0.29257	9.95201e-09	2.65917e-07	transcribed_unprocessed_pseudogene	2.14533	0.795581	2.87273	0.586958	3.20587	0.964776
Tslp	ENSMUSG00000024379	-1.59352	0.260471	9.99068e-09	2.66601e-07	protein_coding	8.11938	1.89878	4.20533	2.06593	5.9614	2.01775
Icam4	ENSMUSG00000001014	-1.1143	0.177356	1.00261e-08	2.67196e-07	protein_coding	8.47611	3.63209	5.02352	2.5979	7.04811	3.21142
Gpr84	ENSMUSG00000063234	1.64082	0.268256	1.00863e-08	2.68451e-07	protein_coding	1.00162	2.39961	0.958078	3.62288	0.898806	2.99052
Gmip	ENSMUSG00000036246	0.86898	0.134358	1.02848e-08	2.73378e-07	protein_coding	37.5827	63.564	46.6116	85.5553	44.9229	87.2082
2010204K13Rik	ENSMUSG00000063018	0.980574	0.15399	1.03434e-08	2.74577e-07	processed_transcript	4.90324	9.55205	3.69452	7.84854	4.68033	9.00837
Cap1	ENSMUSG00000028656	0.517496	0.0729567	1.0404e-08	2.75829e-07	protein_coding	125.705	173.04	112.885	167.803	111.256	160.185
Pxn	ENSMUSG00000029528	0.609466	0.0890798	1.05881e-08	2.80345e-07	protein_coding	66.7808	94.2249	61.579	101.425	59.6827	91.4593
Igkv12-46	ENSMUSG00000076564	-0.468723	0.996987	1.08178e-08	2.86055e-07	IG_V_gene	0	0	0	0	4.2866	0
Atp1b1	ENSMUSG00000026576	-2.25493	0.376663	1.09042e-08	2.87967e-07	protein_coding	6.62297	1.38903	6.60268	0.808067	6.07494	1.68262
Rmnd5b	ENSMUSG00000001054	0.548147	0.0784647	1.1096e-08	2.92653e-07	protein_coding	28.0829	38.8924	27.4192	42.4612	25.1594	36.6807
Bank1	ENSMUSG00000037922	2.05186	0.341558	1.13602e-08	2.99236e-07	protein_coding	0.393961	1.29353	0.193154	1.38828	0.296833	1.12017
Atp6v0a1	ENSMUSG00000019302	-0.852022	0.131894	1.167e-08	3.06999e-07	protein_coding	22.2377	13.0492	19.1496	10.1243	26.5382	14.3666
Fam126b	ENSMUSG00000038174	0.891771	0.139121	1.24171e-08	3.26232e-07	protein_coding	7.54727	12.7771	7.04903	13.0016	5.3712	11.3591
C3	ENSMUSG00000024164	2.28061	0.382696	1.28118e-08	3.3617e-07	protein_coding	52.9899	207.902	57.6138	350.294	40.7232	212.058
Entpd1	ENSMUSG00000048120	1.42169	0.232703	1.32343e-08	3.46809e-07	protein_coding	5.12332	16.9938	6.80178	18.0001	6.63332	15.215
Timm10b	ENSMUSG00000089847	0.708514	0.107137	1.33121e-08	3.484e-07	protein_coding	51.3874	70.9584	39.6724	75.6688	43.5743	73.7146
Gata1	ENSMUSG00000031162	-0.879968	0.137543	1.36782e-08	3.57524e-07	protein_coding	10.7131	4.79331	9.99562	7.01825	10.677	5.2327
Traf3ip2	ENSMUSG00000019842	-1.56139	0.257546	1.37706e-08	3.59479e-07	protein_coding	8.59636	3.49825	9.06807	2.77303	11.6214	3.49154
Ccdc12	ENSMUSG00000019659	0.399864	0.0528585	1.39481e-08	3.63648e-07	protein_coding	96.6187	127.269	91.9492	125.849	99.5674	127.161
Mcu	ENSMUSG00000009647	0.508379	0.0720456	1.43101e-08	3.72611e-07	protein_coding	27.9444	37.0402	25.0981	39.8234	25.3049	34.6638
Mcpt8	ENSMUSG00000022157	-2.38158	0.402281	1.49747e-08	3.89419e-07	protein_coding	191.856	46.198	187.591	31.7778	294.782	44.5869
Adpgk	ENSMUSG00000025236	0.765903	0.117696	1.51188e-08	3.92667e-07	protein_coding	34.8119	50.389	32.46	68.4902	32.5785	51.1828
Nid2	ENSMUSG00000021806	-2.10209	0.352779	1.54947e-08	4.01917e-07	protein_coding	0.446033	0.119496	0.427659	0.0581486	0.353363	0.0982178
Sh3kbp1	ENSMUSG00000040990	0.585222	0.0858437	1.56632e-08	4.05771e-07	protein_coding	46.0357	64.495	39.2325	65.9665	41.1001	59.268
Ap5b1	ENSMUSG00000049562	0.789065	0.121925	1.56993e-08	4.06191e-07	protein_coding	10.6516	17.2274	11.465	21.7914	10.0562	16.6652
Umad1	ENSMUSG00000107705	1.18309	0.191949	1.63912e-08	4.23556e-07	protein_coding	1.27998	4.27279	1.96784	3.18762	1.60545	3.62113
Pck2	ENSMUSG00000040618	-0.669463	0.100916	1.65076e-08	4.26025e-07	protein_coding	31.7339	21.56	29.472	14.9745	30.0158	20.7612
Mrpl41	ENSMUSG00000036850	0.572118	0.0836924	1.67275e-08	4.30612e-07	protein_coding	49.3168	69.6741	42.8295	65.914	45.3612	69.0706
Gpr161	ENSMUSG00000040836	-1.6739	0.2786	1.67143e-08	4.30612e-07	protein_coding	0.53187	0.216846	0.831582	0.19829	0.518667	0.162059
Ero1l	ENSMUSG00000021831	0.841491	0.131491	1.68388e-08	4.32386e-07	protein_coding	37.7593	64.8846	42.9409	78.7092	33.2035	60.9357
Mansc1	ENSMUSG00000032718	0.99481	0.158664	1.68221e-08	4.32386e-07	protein_coding	5.93481	11.9515	6.64418	13.6202	4.85327	9.28676
Ppm1e	ENSMUSG00000046442	1.11226	0.179558	1.69978e-08	4.35921e-07	protein_coding	1.76484	3.0232	1.18348	3.48806	1.40561	2.95454
4930438A08Rik	ENSMUSG00000069873	2.69186	0.457444	1.74855e-08	4.47866e-07	protein_coding	0.580713	2.39339	0.590231	6.55918	0.601761	3.34861
Ablim1	ENSMUSG00000025085	-2.45664	0.418734	1.8125e-08	4.63665e-07	protein_coding	10.4542	2.35984	9.26166	1.07621	8.07923	1.31293
Tle6	ENSMUSG00000034758	-1.50307	0.249744	1.87348e-08	4.78664e-07	protein_coding	15.1093	5.57795	13.6013	2.51981	12.7379	6.39573
Naip2	ENSMUSG00000078945	0.817085	0.127747	1.95713e-08	4.9941e-07	protein_coding	17.1618	29.3365	18.6241	32.4486	14.6159	27.1834
Atp6v1a	ENSMUSG00000052459	0.551079	0.0804869	2.07048e-08	5.27675e-07	protein_coding	36.3433	51.0036	34.1885	50.715	30.9893	47.1175
Trib2	ENSMUSG00000020601	1.04834	0.169682	2.08845e-08	5.31592e-07	protein_coding	0.401397	0.813448	0.525847	0.859037	0.4805	1.25027
Ptprcap	ENSMUSG00000045826	-1.14494	0.186733	2.14537e-08	5.454e-07	protein_coding	93.1063	39.8313	61.8021	27.4919	75.2619	36.1613
Cd37	ENSMUSG00000030798	0.75641	0.117339	2.18747e-08	5.55411e-07	protein_coding	119.022	182.798	101.405	189.794	108.249	183.505
Gcat	ENSMUSG00000006378	1.11072	0.180985	2.30065e-08	5.83421e-07	protein_coding	7.65488	16.8248	6.78076	14.1929	7.22754	16.0094
Eml5	ENSMUSG00000051166	-0.983311	0.158336	2.38877e-08	6.05016e-07	protein_coding	3.94514	2.47198	4.49619	1.50983	4.35924	2.46911
Tmem248	ENSMUSG00000053094	0.497627	0.071283	2.41089e-08	6.09862e-07	protein_coding	61.7424	83.1839	58.7283	84.8895	53.2556	77.3142
Runx1	ENSMUSG00000022952	-0.744949	0.115844	2.55132e-08	6.4391e-07	protein_coding	36.6776	22.986	37.522	23.0226	41.4881	22.9183
Rab20	ENSMUSG00000031504	1.21159	0.199593	2.55495e-08	6.4391e-07	protein_coding	2.19568	5.55466	2.53725	4.72335	1.88603	5.13607
Gm43634	ENSMUSG00000107253	1.25107	0.206745	2.55244e-08	6.4391e-07	lincRNA	7.75316	19.9363	7.61767	21.6631	9.96541	19.1394
Gm10129	ENSMUSG00000103789	4.7133	0.755182	2.56879e-08	6.46601e-07	TEC	0.030596	0.933947	0.0177954	1.26566	0.0339426	0.782783
Fuca2	ENSMUSG00000019810	0.614685	0.0924747	2.58384e-08	6.49587e-07	protein_coding	87.6251	124.538	80.2349	126.207	73.9235	119.775
Tuba4a	ENSMUSG00000026202	0.52447	0.0762793	2.60282e-08	6.53555e-07	protein_coding	765.454	1019.75	660.789	1019.72	678.715	989.722
Nucb2	ENSMUSG00000030659	1.15903	0.190478	2.65602e-08	6.65276e-07	protein_coding	31.672	87.3565	49.9228	91.3076	34.6465	82.4217
BC029214	ENSMUSG00000047617	0.626723	0.0947173	2.65516e-08	6.65276e-07	protein_coding	31.4398	48.2146	28.233	46.2273	33.3212	49.2832
Arpc4	ENSMUSG00000079426	0.54303	0.0797558	2.75276e-08	6.88663e-07	protein_coding	271.288	385.636	252.07	371.838	242.266	358.658
Arap2	ENSMUSG00000037999	-1.92501	0.328927	2.83148e-08	7.0749e-07	protein_coding	7.68463	2.42503	8.36307	1.00305	8.14916	2.75318
Hivep2	ENSMUSG00000015501	1.19403	0.197254	2.89182e-08	7.21683e-07	protein_coding	0.270901	0.672717	0.367209	0.738988	0.219071	0.5608
Il5ra	ENSMUSG00000005364	-2.17405	0.37363	2.93893e-08	7.32544e-07	protein_coding	3.60368	0.67572	4.38766	1.28227	5.17057	0.840034
9530077C05Rik	ENSMUSG00000036411	1.22245	0.202806	3.02346e-08	7.518e-07	protein_coding	0.474569	1.23291	0.622673	1.48403	0.62159	1.31556
Aagab	ENSMUSG00000037257	0.495359	0.0713822	3.02355e-08	7.518e-07	protein_coding	45.8669	64.7304	42.1913	57.1984	41.9175	61.3791
Dmc1	ENSMUSG00000022429	-2.21026	0.380158	3.21739e-08	7.99023e-07	protein_coding	1.19907	0.279289	1.16224	0.241027	1.73492	0.330322
Serinc3	ENSMUSG00000017707	-0.543544	0.0802909	3.27826e-08	8.13152e-07	protein_coding	392.902	282.08	345.648	230.409	392.624	263.203
Gpr141	ENSMUSG00000053101	1.84635	0.316168	3.35172e-08	8.30365e-07	protein_coding	3.90313	14.4622	4.2824	14.4922	3.31092	13.4548
Anpep	ENSMUSG00000039062	-3.91313	0.66688	3.35958e-08	8.31303e-07	protein_coding	0.893051	0	0.930653	0.104365	0.413695	0.0359958
Sbno2	ENSMUSG00000035673	0.560428	0.0834216	3.37104e-08	8.3313e-07	protein_coding	25.6852	36.7647	28.4106	42.1963	25.3165	38.2068
Glrp1	ENSMUSG00000062310	-1.17683	0.195069	3.43206e-08	8.47183e-07	protein_coding	3.65375	1.24138	2.63316	1.56697	3.61893	1.55362
Dennd4a	ENSMUSG00000053641	0.638027	0.0976056	3.50223e-08	8.6346e-07	protein_coding	9.75568	15.7148	10.9101	16.066	8.71019	13.9723
Rnf19a	ENSMUSG00000022280	0.455822	0.0645491	3.51251e-08	8.64951e-07	protein_coding	7.70982	10.3938	7.08877	10.5896	7.20046	9.21766
Ptgr1	ENSMUSG00000028378	0.912949	0.14756	3.54776e-08	8.71528e-07	protein_coding	50.0883	73.8382	49.0262	109.798	38.745	76.6868
Bmpr2	ENSMUSG00000067336	-0.682294	0.105676	3.54425e-08	8.71528e-07	protein_coding	2.55277	1.93608	3.23549	1.62762	2.66742	1.69683
Tmem219	ENSMUSG00000060538	0.525523	0.0772288	3.55959e-08	8.73382e-07	protein_coding	34.5642	47.4609	29.0739	44.22	33.1583	47.7916
Cbr3	ENSMUSG00000022947	-2.63411	0.45509	3.65713e-08	8.96238e-07	protein_coding	1.24687	0.168082	1.2468	0.128267	0.760837	0.183945
Tmem178	ENSMUSG00000024245	-5.61327	0.796142	3.81554e-08	9.33938e-07	protein_coding	0.515475	0	1.1982	0.0278493	0.811471	0
A530064D06Rik	ENSMUSG00000043939	1.91763	0.329682	3.88163e-08	9.48978e-07	protein_coding	0.168265	1.1615	0.391103	1.18527	0.285541	0.902291
Zfp874b	ENSMUSG00000059839	-0.69999	0.109551	4.25354e-08	1.03866e-06	protein_coding	4.00619	2.43053	3.1295	2.12699	3.86442	2.2114
Tspyl4	ENSMUSG00000039485	-1.44647	0.245843	4.29205e-08	1.04681e-06	protein_coding	0.609525	0.26451	0.500554	0.147957	0.599627	0.20647
Jup	ENSMUSG00000001552	-1.29979	0.219236	4.37156e-08	1.06493e-06	protein_coding	2.43488	1.20172	2.28602	0.945407	3.05124	0.983122
Il21r	ENSMUSG00000030745	1.21112	0.203276	4.51944e-08	1.09964e-06	protein_coding	16.0305	34.3839	16.3969	39.541	12.5458	30.9442
Kif3b	ENSMUSG00000027475	0.607226	0.0929059	4.72148e-08	1.14743e-06	protein_coding	4.72314	6.88134	5.19503	8.40682	4.73698	7.04999
Arhgap10	ENSMUSG00000037148	-0.916798	0.149712	4.80213e-08	1.16564e-06	protein_coding	7.32642	3.56153	6.58794	3.83949	5.8335	3.03309
Lama5	ENSMUSG00000015647	-3.02522	0.535849	4.87907e-08	1.18151e-06	protein_coding	0.450868	0.0334398	0.224159	0.0318855	0.292325	0.0367885
Hdx	ENSMUSG00000034551	-3.81624	0.619379	4.874e-08	1.18151e-06	protein_coding	0.0667116	0.00678588	0.0670152	0.00228407	0.0746175	0.0021802
Vcam1	ENSMUSG00000027962	-1.55455	0.267009	5.08252e-08	1.22932e-06	protein_coding	13.3701	3.43557	15.7075	6.90988	12.2207	3.50355
Tnfrsf14	ENSMUSG00000042333	0.722186	0.114266	5.1046e-08	1.2332e-06	protein_coding	40.3441	61.4395	38.2536	70.8777	39.2547	62.3856
Gpr85	ENSMUSG00000048216	-4.40715	0.730959	5.1464e-08	1.24183e-06	protein_coding	1.05574	0.0209693	0.752431	0.04249	0.724545	0.0359312
Pde5a	ENSMUSG00000053965	-1.2213	0.20624	5.2801e-08	1.27259e-06	protein_coding	1.7955	0.597481	1.24595	0.889008	1.71454	0.538324
2210016F16Rik	ENSMUSG00000021550	0.534135	0.079829	5.3259e-08	1.28211e-06	protein_coding	10.2705	14.7249	8.78235	13.4356	9.16127	12.7469
Scp2	ENSMUSG00000028603	0.506833	0.0748101	5.33523e-08	1.28284e-06	protein_coding	160.616	204.653	140.793	223.582	135.807	193.35
Lrrfip2	ENSMUSG00000032497	0.550779	0.0831232	5.80584e-08	1.39436e-06	protein_coding	28.0007	39.2749	26.7728	43.6303	28.0947	38.5814
Dedd2	ENSMUSG00000054499	0.543331	0.0819016	6.14031e-08	1.47295e-06	protein_coding	23.5835	34.586	22.6063	33.964	25.4085	35.8499
Slc35d2	ENSMUSG00000033114	1.09961	0.18472	6.16762e-08	1.47777e-06	protein_coding	1.31655	2.29376	1.01934	3.12804	1.22584	2.26722
Sytl4	ENSMUSG00000031255	-1.50429	0.259746	6.26757e-08	1.49996e-06	protein_coding	3.68745	1.33589	2.61816	0.744093	2.83634	1.09852
Lrch4	ENSMUSG00000093445	0.435369	0.0620238	6.35991e-08	1.52027e-06	protein_coding	69.4636	89.4884	70.4719	101.162	73.4818	98.0312
Ccrl2	ENSMUSG00000043953	-1.1305	0.190697	6.4127e-08	1.5311e-06	protein_coding	2.3217	1.25003	2.57517	0.989777	2.22828	0.9966
Fam134a	ENSMUSG00000049339	0.53472	0.0804458	6.45933e-08	1.54043e-06	protein_coding	58.977	72.5867	52.9607	85.4681	52.3033	80.0361
Fzd1	ENSMUSG00000044674	-3.17873	0.554817	6.53173e-08	1.55226e-06	protein_coding	0.306519	0.0155475	0.345643	0.0261967	0.214138	0.0450208
Pik3r6	ENSMUSG00000046207	-2.83701	0.504252	6.52887e-08	1.55226e-06	protein_coding	2.29172	0.555919	4.52404	0.329656	3.0306	0.363282
1700034P13Rik	ENSMUSG00000097893	-1.41189	0.242925	6.52226e-08	1.55226e-06	antisense	11.2605	4.71854	8.645	3.22154	8.87259	2.76136
Capzb	ENSMUSG00000028745	0.4969	0.0734956	6.59585e-08	1.56385e-06	protein_coding	270.089	370.582	237.056	340.524	239.134	342.487
Pla2g4b	ENSMUSG00000098488	-1.31953	0.226047	6.59573e-08	1.56385e-06	protein_coding	2.20578	0.982253	1.72967	0.502925	2.03136	0.924529
Arid3a	ENSMUSG00000019564	0.814422	0.132689	7.17524e-08	1.69728e-06	protein_coding	17.9844	32.4471	20.5073	36.025	17.0408	29.3809
Ripk2	ENSMUSG00000041135	-0.76597	0.123708	7.17103e-08	1.69728e-06	protein_coding	3.95325	2.12951	3.40016	2.013	3.01948	1.95338
Prss34	ENSMUSG00000056399	-4.35607	0.760257	7.33661e-08	1.73344e-06	protein_coding	122.271	6.2243	165.789	4.96253	293.214	8.88291
Fam189b	ENSMUSG00000032657	-1.12308	0.190239	7.37522e-08	1.74055e-06	protein_coding	27.3452	12.37	22.0317	10.204	29.2223	13.2994
Cd28	ENSMUSG00000026012	-2.26744	0.40087	7.46017e-08	1.75857e-06	protein_coding	0.354432	0.0599518	0.406368	0.0656553	0.412809	0.106081
Spocd1	ENSMUSG00000028784	-3.35433	0.589745	7.61797e-08	1.79369e-06	protein_coding	1.03524	0.0248328	0.844398	0.113306	0.687542	0.0841916
Slfn10-ps	ENSMUSG00000072621	-1.34862	0.232598	7.63534e-08	1.79571e-06	transcribed_unprocessed_pseudogene	1.06869	0.344834	1.3355	0.373212	0.94491	0.578346
Armt1	ENSMUSG00000061759	0.408306	0.0573904	7.73247e-08	1.81646e-06	protein_coding	24.8323	31.7659	25.4839	33.3292	22.8293	31.9849
Samd13	ENSMUSG00000048652	-1.8823	0.331822	7.84878e-08	1.84167e-06	protein_coding	2.62944	0.624206	1.35444	0.452462	3.11095	0.786224
Rhobtb1	ENSMUSG00000019944	-1.41188	0.244378	7.88732e-08	1.84797e-06	protein_coding	2.87337	1.01395	2.7692	1.00246	2.48569	1.0026
Srd5a3	ENSMUSG00000029233	0.487032	0.0720976	7.89374e-08	1.84797e-06	protein_coding	21.4322	31.0416	20.6718	29.0098	19.3634	26.1643
RP23-240M8.2	ENSMUSG00000109088	-3.97661	0.693338	7.9911e-08	1.86862e-06	lincRNA	2.01622	0.0972961	0.681064	0	1.31754	0.0945754
Gclm	ENSMUSG00000028124	0.727909	0.117099	8.10817e-08	1.89382e-06	protein_coding	60.0276	86.2467	60.6749	104.52	45.0844	84.2202
Slc26a10	ENSMUSG00000040441	1.06321	0.179514	8.13791e-08	1.89427e-06	protein_coding	1.62047	3.09884	1.45614	3.55367	1.62094	3.20634
Lhfpl2	ENSMUSG00000045312	0.737122	0.118827	8.12454e-08	1.89427e-06	protein_coding	11.8583	19.2626	12.5327	20.8112	10.6633	18.4412
Gm2237	ENSMUSG00000093979	-2.36836	0.420131	8.13612e-08	1.89427e-06	protein_coding	0.483883	0.153889	0.401555	0.0479993	0.578783	0.0573173
Gorasp1	ENSMUSG00000032513	0.703638	0.112624	8.22803e-08	1.91306e-06	protein_coding	14.2311	21.9953	14.2125	22.5144	11.3223	20.3415
Rogdi	ENSMUSG00000022540	-1.13467	0.19309	8.27092e-08	1.92085e-06	protein_coding	26.5577	13.146	29.758	12.8827	31.4436	13.7
Abca7	ENSMUSG00000035722	0.422821	0.060259	8.3933e-08	1.94705e-06	protein_coding	31.9318	42.0723	35.9985	48.0725	33.5345	45.8906
Pygl	ENSMUSG00000021069	0.704186	0.11283	8.4578e-08	1.95979e-06	protein_coding	73.3613	103.824	64.5653	117.427	60.5258	102.506
Gm44051	ENSMUSG00000107799	-1.68193	0.295493	8.66305e-08	2.00507e-06	antisense	6.52563	1.99718	6.14475	2.32484	9.50922	2.44565
Mgst1	ENSMUSG00000008540	1.20079	0.205926	8.88483e-08	2.05408e-06	protein_coding	37.7637	85.7073	34.7657	92.6433	33.7189	67.6375
Fkbp1b	ENSMUSG00000020635	-1.49566	0.260645	8.92815e-08	2.06176e-06	protein_coding	5.70562	1.84782	5.02333	2.04322	6.45101	2.13193
Phf19	ENSMUSG00000026873	0.551698	0.0845958	9.2391e-08	2.13115e-06	protein_coding	8.54226	13.4289	9.34889	13.7155	9.77886	13.401
Mylip	ENSMUSG00000038175	-0.702939	0.11296	9.32107e-08	2.14763e-06	protein_coding	8.82435	5.60479	7.43428	4.47246	8.91946	5.37349
Gga2	ENSMUSG00000030872	0.59228	0.0922531	9.39307e-08	2.16178e-06	protein_coding	43.7346	57.7675	41.8268	67.0649	36.0455	58.6569
Arl4a	ENSMUSG00000047446	-0.530616	0.0807531	9.49666e-08	2.18316e-06	protein_coding	9.87097	7.34477	9.77507	6.18214	9.88658	6.9019
Tnfsfm13	ENSMUSG00000018752	0.948299	0.159085	9.59533e-08	2.20336e-06	protein_coding	4.18785	7.12991	4.57097	9.38733	3.72337	7.64351
Tk2	ENSMUSG00000035824	0.599114	0.0936316	9.68888e-08	2.22235e-06	protein_coding	10.6702	14.9443	8.50562	15.5897	9.84272	13.4933
E130215H24Rik	ENSMUSG00000087406	-2.1506	0.383379	9.88259e-08	2.26423e-06	processed_transcript	0.802546	0.109581	0.961933	0.139737	0.919883	0.294072
Bcl2l1	ENSMUSG00000007659	0.878235	0.146141	9.91987e-08	2.27023e-06	protein_coding	9.42019	16.6177	9.47118	17.5732	8.02663	15.4275
Tlcd2	ENSMUSG00000038217	0.715118	0.115559	1.0082e-07	2.30475e-06	protein_coding	16.0963	24.3388	11.9626	21.1457	13.4482	22.8247
Phldb2	ENSMUSG00000033149	-2.15071	0.384546	1.01728e-07	2.32291e-06	protein_coding	2.79239	0.628156	2.88491	0.591658	2.02791	0.440921
Poc1a	ENSMUSG00000023345	0.667254	0.106615	1.02247e-07	2.33214e-06	protein_coding	33.633	50.9059	29.796	48.4864	28.2098	46.3178
Kctd21	ENSMUSG00000044952	-1.16316	0.199746	1.02439e-07	2.33391e-06	protein_coding	1.07727	0.500587	1.2939	0.521669	0.975739	0.462067
Cbx2	ENSMUSG00000025577	-0.865651	0.14399	1.02723e-07	2.33778e-06	protein_coding	3.90136	2.14412	3.83893	1.72374	2.97805	1.9992
Mvp	ENSMUSG00000030681	0.479765	0.071389	1.03136e-07	2.34456e-06	protein_coding	11.2173	15.4251	12.335	16.7216	11.2378	16.3705
Rab3il1	ENSMUSG00000024663	-2.26323	0.409516	1.07236e-07	2.43505e-06	protein_coding	1.50197	0.311272	2.07389	0.385942	1.20582	0.226493
Capns1	ENSMUSG00000001794	0.560462	0.0867702	1.10545e-07	2.5074e-06	protein_coding	199.547	268.352	159.765	246.081	154.176	243.365
Far2	ENSMUSG00000030303	1.06475	0.182088	1.15008e-07	2.60573e-06	protein_coding	21.1929	36.8873	17.8591	48.6882	17.0395	32.3576
Twf2	ENSMUSG00000023277	0.578635	0.090376	1.17203e-07	2.65202e-06	protein_coding	82.3289	114.162	79.794	123.327	73.2953	114.353
Vps37b	ENSMUSG00000066278	0.776883	0.127833	1.1731e-07	2.65202e-06	protein_coding	21.0969	34.3694	16.0886	29.2443	16.9857	29.3911
Rtn4r	ENSMUSG00000043811	-1.48045	0.260913	1.21509e-07	2.74391e-06	protein_coding	15.741	5.74124	10.8993	2.71196	12.22	5.28466
Chst13	ENSMUSG00000056643	-1.51607	0.267592	1.22014e-07	2.75227e-06	protein_coding	33.2482	12.0779	25.6673	6.40691	29.0946	11.8463
Akap1	ENSMUSG00000018428	-0.597889	0.0941596	1.22423e-07	2.75843e-06	protein_coding	15.343	11.2005	17.1647	10.0169	15.142	10.2347
Mns1	ENSMUSG00000032221	-0.761866	0.125251	1.24091e-07	2.79294e-06	protein_coding	32.239	20.2965	34.8115	18.6217	35.8203	21.6354
Zfp568	ENSMUSG00000074221	0.715663	0.116522	1.25016e-07	2.81065e-06	protein_coding	16.656	30.0903	19.4016	28.8893	14.7395	24.5525
Kiss1r	ENSMUSG00000035773	1.44434	0.254325	1.25904e-07	2.8275e-06	protein_coding	0.290765	0.914146	0.290248	0.607152	0.301531	0.910109
Tmc7	ENSMUSG00000042246	2.06907	0.370624	1.27793e-07	2.86679e-06	protein_coding	0.150929	0.505443	0.138247	0.704502	0.113803	0.527485
Fam101b	ENSMUSG00000020846	0.867117	0.145493	1.32866e-07	2.9773e-06	protein_coding	15.7677	23.5345	14.9464	31.1012	12.4232	24.2547
Plod1	ENSMUSG00000019055	0.741039	0.121582	1.33093e-07	2.97913e-06	protein_coding	9.69557	14.9004	8.68295	17.6849	8.52667	12.4709
Ak2	ENSMUSG00000028792	0.454223	0.067187	1.33783e-07	2.98915e-06	protein_coding	165.157	220.455	153.021	210.596	152.905	214.579
Lpar6	ENSMUSG00000033446	1.04167	0.17867	1.33834e-07	2.98915e-06	protein_coding	6.21472	11.2871	5.34446	13.2755	6.21684	12.2081
Dusp18	ENSMUSG00000047205	-1.61422	0.287057	1.34352e-07	2.99744e-06	protein_coding	1.31446	0.531594	1.29457	0.269807	0.955214	0.347466
Olfml2b	ENSMUSG00000038463	3.31192	0.601371	1.41622e-07	3.1562e-06	protein_coding	0.0833157	0.464161	0.110525	1.8207	0.0459614	0.503649
Nxpe3	ENSMUSG00000075033	-0.656776	0.105843	1.42219e-07	3.16603e-06	protein_coding	6.23853	4.0008	5.87515	3.34505	5.50169	3.81645
Coq9	ENSMUSG00000031782	0.419538	0.0607771	1.45001e-07	3.22445e-06	protein_coding	61.5901	78.7216	56.8824	79.072	59.4581	80.3331
Cmtm3	ENSMUSG00000031875	-0.973452	0.166229	1.46541e-07	3.25516e-06	protein_coding	21.8913	11.3456	20.7929	9.74897	19.3518	10.3831
Ctsb	ENSMUSG00000021939	0.637073	0.102238	1.47829e-07	3.28021e-06	protein_coding	69.1029	99.0934	60.2924	102.555	58.4255	90.7372
Il27ra	ENSMUSG00000005465	-1.37489	0.243024	1.48169e-07	3.28418e-06	protein_coding	2.97706	1.10921	2.50493	1.24193	3.17064	0.942356
D030055H07Rik	ENSMUSG00000086296	-2.80962	0.514905	1.48721e-07	3.29284e-06	antisense	0.625674	0.0803598	0.365056	0.123657	0.635979	0.0145425
Zdhhc1	ENSMUSG00000039199	-0.869302	0.146615	1.51482e-07	3.35034e-06	protein_coding	6.62471	2.81995	5.93617	4.32444	6.92412	3.49704
Plod2	ENSMUSG00000032374	-1.44011	0.255652	1.54055e-07	3.39988e-06	protein_coding	0.872531	0.458043	0.89215	0.398183	1.21227	0.227051
Glt1d1	ENSMUSG00000049971	1.40852	0.249358	1.53964e-07	3.39988e-06	protein_coding	3.53241	8.65175	4.79952	13.4535	3.74929	10.3192
Glis3	ENSMUSG00000052942	-2.48837	0.453913	1.56565e-07	3.45154e-06	protein_coding	1.20849	0.26195	2.19424	0.351407	1.37486	0.179005
Gm3512	ENSMUSG00000090363	-4.78961	0.831945	1.6116e-07	3.54899e-06	protein_coding	0.185911	0	0.168011	0	0.434138	0
BC017643	ENSMUSG00000039294	0.426695	0.0623787	1.61832e-07	3.55996e-06	protein_coding	61.6701	79.8103	58.0942	84.1898	63.42	82.2981
Tnip1	ENSMUSG00000020400	0.668701	0.108616	1.62219e-07	3.56463e-06	protein_coding	31.7507	46.8213	32.6302	55.6947	28.6343	45.5301
Il10ra	ENSMUSG00000032089	-1.46798	0.261417	1.63335e-07	3.58528e-06	protein_coding	1.63884	0.686912	2.58803	0.659597	2.51993	1.05392
Ccdc57	ENSMUSG00000048445	0.580007	0.0917088	1.64311e-07	3.60284e-06	protein_coding	7.12922	9.24735	6.34512	10.6159	6.87637	10.5917
Ublcp1	ENSMUSG00000041231	0.766256	0.127386	1.65243e-07	3.61939e-06	protein_coding	5.6471	6.86609	4.32496	7.7991	3.95868	9.17392
Skap2	ENSMUSG00000059182	0.56318	0.0885414	1.66765e-07	3.64882e-06	protein_coding	55.9821	83.757	54.7271	82.0208	53.5793	77.1256
Atp6v0d1	ENSMUSG00000013160	0.535181	0.083222	1.68756e-07	3.68842e-06	protein_coding	70.1213	94.7164	63.3773	98.5025	60.4687	88.0652
Gpr34	ENSMUSG00000040229	-2.52156	0.458151	1.7251e-07	3.76643e-06	protein_coding	0.901437	0.181696	0.981439	0.245608	1.05586	0.0586589
Gabbr1	ENSMUSG00000024462	-2.32061	0.426152	1.72965e-07	3.77233e-06	protein_coding	2.84416	0.570064	3.97497	0.55202	5.18839	1.13153
Tmem50a	ENSMUSG00000028822	0.48352	0.073461	1.76781e-07	3.85145e-06	protein_coding	126.855	165.292	105.656	165.598	114.645	154.789
Def6	ENSMUSG00000002257	0.562436	0.0885924	1.77363e-07	3.86001e-06	protein_coding	89.0372	124.039	83.7815	127.532	82.8727	126.278
Htr2a	ENSMUSG00000034997	-1.59532	0.28729	1.79818e-07	3.90928e-06	protein_coding	0.658878	0.19391	0.454577	0.128296	0.445837	0.180171
St8sia6	ENSMUSG00000003418	-2.55747	0.471962	1.81808e-07	3.94834e-06	protein_coding	2.21659	0.207144	0.935417	0.337369	2.64942	0.356219
Poll	ENSMUSG00000025218	-0.622022	0.100198	1.87061e-07	4.0581e-06	protein_coding	18.5283	12.4353	17.8325	11.2085	16.7304	10.8277
Hck	ENSMUSG00000003283	1.14233	0.200193	1.90135e-07	4.12041e-06	protein_coding	9.0677	18.4369	8.11625	22.0898	9.47073	18.6845
Gk5	ENSMUSG00000041440	0.933606	0.160182	1.92962e-07	4.17722e-06	protein_coding	1.649	3.34827	1.6605	3.54478	1.72011	2.74836
Dnmbp	ENSMUSG00000025195	0.803428	0.135285	1.97128e-07	4.25838e-06	protein_coding	5.84146	9.96668	6.12668	11.2319	5.38804	9.15524
Atp8a1	ENSMUSG00000037685	0.945085	0.16256	1.97079e-07	4.25838e-06	protein_coding	11.4574	20.1603	11.3698	26.9456	10.5366	17.3669
Zfp467	ENSMUSG00000068551	-1.79171	0.325548	1.99704e-07	4.30947e-06	protein_coding	1.61185	0.75368	1.92329	0.531349	2.15839	0.343519
Gimap1	ENSMUSG00000090019	-1.48617	0.267148	2.03016e-07	4.3763e-06	protein_coding	6.47483	1.83111	4.18569	1.77073	6.33685	2.36393
Chd3	ENSMUSG00000018474	-0.77623	0.130245	2.04952e-07	4.41338e-06	protein_coding	36.2838	23.4062	37.3781	19.3204	42.7247	25.0853
Fzd6	ENSMUSG00000022297	-1.65982	0.30093	2.08819e-07	4.49192e-06	protein_coding	2.09538	0.833236	1.399	0.329207	1.88281	0.49995
Extl3	ENSMUSG00000021978	0.610703	0.0984215	2.0913e-07	4.49388e-06	protein_coding	8.73912	13.9996	9.18308	12.504	7.12506	11.7773
Pik3ap1	ENSMUSG00000025017	0.893665	0.152989	2.0995e-07	4.50675e-06	protein_coding	22.4179	40.3805	24.2003	45.4223	19.8494	38.0493
Dap3	ENSMUSG00000068921	0.420514	0.0618222	2.15132e-07	4.61313e-06	protein_coding	81.7009	108.805	74.3931	101.027	77.0182	102.298
Perp	ENSMUSG00000019851	-1.10138	0.193023	2.17354e-07	4.65589e-06	protein_coding	3.09698	1.43894	2.77781	1.12782	2.45455	1.29995
Magee2	ENSMUSG00000031224	-2.49407	0.454463	2.18443e-07	4.67431e-06	protein_coding	0.284371	0.0584632	0.3963	0.049345	0.188489	0.0282786
Ostf1	ENSMUSG00000024725	0.413995	0.0606197	2.20769e-07	4.71915e-06	protein_coding	49.3457	60.4587	42.7075	62.5734	44.1671	58.5578
Nefh	ENSMUSG00000020396	-1.17738	0.208332	2.22164e-07	4.73912e-06	protein_coding	2.93291	1.12986	1.67263	0.756067	2.38609	1.1803
Dock8	ENSMUSG00000052085	0.62877	0.102125	2.22168e-07	4.73912e-06	protein_coding	39.7099	62.6726	42.9374	65.4579	37.072	57.1589
Tnfrsf25	ENSMUSG00000024793	-2.18133	0.399354	2.22699e-07	4.74054e-06	protein_coding	0.659244	0.0962044	0.687725	0.0956569	0.760357	0.247956
Tmem63a	ENSMUSG00000026519	0.491629	0.0756342	2.22601e-07	4.74054e-06	protein_coding	26.0296	32.9295	21.9949	35.3521	25.4813	35.1384
Sfmbt2	ENSMUSG00000061186	-1.65399	0.299703	2.27017e-07	4.82742e-06	protein_coding	0.333457	0.128069	0.367834	0.120168	0.343051	0.0788094
Kras	ENSMUSG00000030265	0.469533	0.0714572	2.30526e-07	4.89694e-06	protein_coding	24.8783	34.2259	22.4635	30.0087	22.049	31.9031
Gcsam	ENSMUSG00000022659	-3.28051	0.590915	2.38506e-07	5.06119e-06	protein_coding	0.260054	0.0128771	0.269232	0.0268672	0.347825	0.0249529
Metap1d	ENSMUSG00000041921	-0.527259	0.0827592	2.40288e-07	5.09371e-06	protein_coding	16.7143	11.2299	15.824	11.7855	19.1758	12.8358
Trim26	ENSMUSG00000024457	-0.67333	0.11107	2.41229e-07	5.10835e-06	protein_coding	7.06659	4.66138	6.62565	4.75483	8.27415	4.35957
Slc2a6	ENSMUSG00000036067	-1.94657	0.357548	2.46895e-07	5.22291e-06	protein_coding	2.15956	0.783428	2.57159	0.421066	3.49196	0.855131
Dnajb5	ENSMUSG00000036052	-1.47847	0.267342	2.51627e-07	5.31584e-06	protein_coding	1.84371	0.785389	2.19634	0.637259	2.51068	0.892778
Tubb4b	ENSMUSG00000036752	0.553091	0.0879052	2.52069e-07	5.31584e-06	protein_coding	311.706	453.177	288.201	427.814	287.279	421.543
Entpd3	ENSMUSG00000041608	3.02582	0.552928	2.5206e-07	5.31584e-06	protein_coding	0.0159425	0.0701543	0.0185026	0.322538	0.0234438	0.197106
Fgl2	ENSMUSG00000039899	0.844383	0.144496	2.54651e-07	5.36476e-06	protein_coding	59.9483	95.2476	47.3041	99.6235	45.4268	79.9688
Mcf2	ENSMUSG00000031139	-4.54789	0.807114	2.56492e-07	5.39798e-06	protein_coding	0.119239	0	0.0462832	0	0.118081	0
Tshr	ENSMUSG00000020963	2.65484	0.490752	2.59287e-07	5.45117e-06	protein_coding	0.219391	0.861756	0.268459	2.20592	0.111045	0.960373
Prelid2	ENSMUSG00000056671	-0.88168	0.15241	2.6751e-07	5.61827e-06	protein_coding	4.99946	2.75039	4.00424	1.99611	4.41606	2.51082
Agtpbp1	ENSMUSG00000021557	0.674528	0.111738	2.68894e-07	5.64152e-06	protein_coding	12.1391	21.0893	12.6272	21.8919	14.1055	19.1184
Zbed5	ENSMUSG00000034173	-1.22165	0.218379	2.71133e-07	5.68266e-06	protein_coding	2.09559	1.07225	1.69182	0.529368	1.99221	0.856629
Lca5	ENSMUSG00000032258	-2.15834	0.400072	2.71488e-07	5.68426e-06	protein_coding	0.426141	0.193053	1.04101	0.0951864	0.512898	0.140875
Arhgap27os3	ENSMUSG00000085887	1.2674	0.227168	2.74578e-07	5.74306e-06	antisense	1.40219	3.11118	1.19328	3.83514	1.51776	3.04688
C5ar2	ENSMUSG00000074361	1.96555	0.363584	2.84167e-07	5.93755e-06	protein_coding	0.437978	1.55257	0.45851	2.08469	0.465162	1.8889
Tmem2	ENSMUSG00000024754	0.637982	0.104839	2.84576e-07	5.94001e-06	protein_coding	8.64122	12.7458	9.56423	14.7283	7.53702	12.6221
Pira2	ENSMUSG00000089942	1.66691	0.305008	2.84892e-07	5.94053e-06	protein_coding	0.179689	0.439259	0.159475	0.698446	0.198175	0.608839
Pfkfb3	ENSMUSG00000026773	0.565035	0.0906367	2.85896e-07	5.9554e-06	protein_coding	40.117	54.2758	37.7215	59.8297	35.8881	54.2667
Zc3hav1l	ENSMUSG00000047749	-0.598712	0.0973568	2.9848e-07	6.21119e-06	protein_coding	7.65918	5.20505	7.08053	4.15286	6.9056	4.92464
Aldh2	ENSMUSG00000029455	0.441204	0.0666241	3.01177e-07	6.26093e-06	protein_coding	475.13	623.744	443.442	609.132	449.398	625.027
C2cd5	ENSMUSG00000030279	0.505348	0.0792332	3.0963e-07	6.43009e-06	protein_coding	38.103	53.1205	39.5182	58.3064	39.1236	54.3587
Dnm2	ENSMUSG00000033335	0.391488	0.0570596	3.2277e-07	6.69618e-06	protein_coding	74.0995	93.6069	78.1299	99.8932	72.9352	101.895
Lrp10	ENSMUSG00000022175	0.447159	0.0679903	3.26589e-07	6.76851e-06	protein_coding	32.2776	41.6982	30.3112	40.0515	28.8702	42.987
Pim1	ENSMUSG00000024014	1.11757	0.199482	3.3047e-07	6.84201e-06	protein_coding	21.0148	43.5848	30.8823	64.0094	19.1717	47.6062
Aatk	ENSMUSG00000025375	0.978255	0.172155	3.32224e-07	6.87135e-06	protein_coding	17.3736	27.4068	14.8527	38.628	15.8379	29.0511
1810011H11Rik	ENSMUSG00000041707	1.25732	0.226863	3.33648e-07	6.89382e-06	protein_coding	8.53167	16.0749	9.12349	27.1894	7.74225	17.9886
Ifi203	ENSMUSG00000039997	-0.763704	0.130144	3.35323e-07	6.92141e-06	protein_coding	14.9795	10.6176	20.3825	9.46381	18.2888	11.4434
Mok	ENSMUSG00000056458	-1.76845	0.326215	3.38711e-07	6.98429e-06	protein_coding	0.974951	0.3175	1.17953	0.285129	1.10405	0.33125
Cpeb4	ENSMUSG00000020300	1.02437	0.18149	3.45464e-07	7.11635e-06	protein_coding	2.9257	6.49677	3.80421	7.35723	3.02083	6.06766
Rp2	ENSMUSG00000060090	0.551258	0.0886393	3.53013e-07	7.26453e-06	protein_coding	24.8751	34.5113	23.1805	34.8051	21.7211	33.0039
Map3k14	ENSMUSG00000020941	0.59251	0.0968321	3.62295e-07	7.44803e-06	protein_coding	5.15096	8.28135	5.28463	7.47404	4.95604	7.47186
Tnfsf13	ENSMUSG00000089669	1.07135	0.191136	3.6718e-07	7.54086e-06	protein_coding	28.2312	56.4033	31.3433	67.6464	22.5002	49.3873
Myo1c	ENSMUSG00000017774	0.497121	0.0781302	3.68696e-07	7.56438e-06	protein_coding	17.9932	23.972	19.123	27.2191	16.2232	24.1191
Cklf	ENSMUSG00000054400	0.838908	0.145432	3.70872e-07	7.60138e-06	protein_coding	17.6994	24.5597	15.1589	37.5855	18.8562	30.6452
Sfi1	ENSMUSG00000023764	-0.611194	0.10062	3.7241e-07	7.62526e-06	protein_coding	20.266	13.7638	26.8419	16.5058	22.0691	14.9634
Psap	ENSMUSG00000004207	0.645845	0.107578	3.85117e-07	7.87754e-06	protein_coding	153.855	248.878	170.597	251.67	152.308	246.212
Rgs2	ENSMUSG00000026360	0.711684	0.120584	3.87945e-07	7.92745e-06	protein_coding	28.4975	47.5841	25.0154	48.024	29.4369	40.4464
Myo10	ENSMUSG00000022272	-1.51331	0.279096	4.0268e-07	8.22031e-06	protein_coding	1.9687	1.01311	2.42133	0.542331	1.9598	0.640583
Eno1	ENSMUSG00000063524	0.554322	0.0896912	4.03614e-07	8.23114e-06	protein_coding	478.41	671.494	463.431	681.896	401.888	621.139
Impa1	ENSMUSG00000027531	0.486855	0.0764933	4.21628e-07	8.58993e-06	protein_coding	49.2585	69.9199	49.8048	66.7333	45.2989	65.743
Nlrc4	ENSMUSG00000039193	-1.23676	0.224767	4.22242e-07	8.59387e-06	protein_coding	5.46666	2.28776	4.72064	1.5825	4.78303	2.42855
Cd4	ENSMUSG00000023274	-3.42856	0.654339	4.30674e-07	8.75674e-06	protein_coding	0.934996	0.194791	0.268205	0.0287714	1.00529	0.0137372
Fam169a	ENSMUSG00000041817	1.60711	0.298853	4.38114e-07	8.89916e-06	protein_coding	0.323646	0.904532	0.176163	0.442713	0.240352	0.969385
Iqgap1	ENSMUSG00000030536	0.605574	0.100166	4.4321e-07	8.99372e-06	protein_coding	47.3378	74.0226	51.9008	78.6171	43.6113	64.9076
Myd88	ENSMUSG00000032508	0.521394	0.0835145	4.47727e-07	9.07637e-06	protein_coding	22.6936	32.1104	23.0523	33.2626	21.6993	31.4864
Csf2rb	ENSMUSG00000071713	0.92685	0.163925	4.48784e-07	9.08877e-06	protein_coding	36.0462	65.1041	36.7643	74.5686	34.9427	65.9105
B3gnt5	ENSMUSG00000022686	0.917243	0.162065	4.52023e-07	9.14528e-06	protein_coding	16.751	33.3142	15.6246	25.6288	14.2235	29.3669
C1qtnf6	ENSMUSG00000022440	-1.97541	0.372162	4.55084e-07	9.19711e-06	protein_coding	12.3276	3.03578	11.5826	3.68788	9.52339	1.44052
Arpc3	ENSMUSG00000029465	0.484349	0.0762204	4.55486e-07	9.19711e-06	protein_coding	382.154	507.349	320.014	491.213	358.805	486.403
H2afy2	ENSMUSG00000020086	-1.30999	0.239819	4.5786e-07	9.23593e-06	protein_coding	2.72312	0.938892	2.28374	0.79268	1.82672	0.999448
Dgat2	ENSMUSG00000030747	1.37379	0.252684	4.59684e-07	9.26355e-06	protein_coding	7.43998	15.0073	7.01545	25.4463	6.20991	13.7532
Klf6	ENSMUSG00000000078	0.675956	0.114276	4.60668e-07	9.27423e-06	protein_coding	3.70295	5.74985	3.6237	6.81383	3.75482	5.16662
Cux2	ENSMUSG00000042589	4.3217	0.828936	4.77883e-07	9.61134e-06	protein_coding	0.217621	2.54383	0.184642	8.41235	0.0303557	4.24755
Scfd2	ENSMUSG00000062110	0.570089	0.0934257	4.81276e-07	9.67005e-06	protein_coding	17.3084	23.7207	15.5533	23.3867	14.1678	22.7758
Padi4	ENSMUSG00000025330	-2.4932	0.475275	4.81994e-07	9.67496e-06	protein_coding	9.30443	1.36153	13.843	1.85605	6.36721	1.59569
Kif3a	ENSMUSG00000018395	-0.779838	0.135404	5.02075e-07	1.00681e-05	protein_coding	3.83309	2.35184	4.16291	1.89665	4.03842	2.75397
Zbtb7b	ENSMUSG00000028042	0.987833	0.176917	5.12481e-07	1.02667e-05	protein_coding	6.54023	12.4422	9.75318	18.9999	6.69109	14.292
Fam120c	ENSMUSG00000025262	-0.655404	0.110865	5.38456e-07	1.07765e-05	protein_coding	3.97237	2.85423	4.4694	2.69707	3.68225	2.13795
Itsn2	ENSMUSG00000020640	0.495707	0.0789819	5.39458e-07	1.07787e-05	protein_coding	20.6637	29.231	23.706	32.1696	19.8223	29.1436
Slc29a1	ENSMUSG00000023942	-0.552381	0.090302	5.39619e-07	1.07787e-05	protein_coding	71.2486	49.5261	67.1185	43.121	73.6251	51.8067
Ell2	ENSMUSG00000001542	-0.732906	0.126565	5.5737e-07	1.11223e-05	protein_coding	5.24783	2.69596	3.61112	2.73859	4.30835	2.48152
AF251705	ENSMUSG00000044811	1.35642	0.250702	5.66155e-07	1.12866e-05	protein_coding	1.19483	2.9281	1.19621	3.13414	1.25036	3.33385
Tcf4	ENSMUSG00000053477	-0.671186	0.114263	5.69144e-07	1.13351e-05	protein_coding	13.626	9.75433	14.3248	7.48786	13.8158	8.9465
Rab23	ENSMUSG00000004768	0.757708	0.131637	5.76656e-07	1.14735e-05	protein_coding	2.84213	5.55732	3.27596	4.80389	2.76611	4.71207
Adssl1	ENSMUSG00000011148	0.836073	0.147372	5.80955e-07	1.15478e-05	protein_coding	154.916	262.397	140.485	271.448	138.566	242.897
Spns2	ENSMUSG00000040447	-1.04066	0.188418	5.83474e-07	1.15866e-05	protein_coding	38.9627	16.3656	27.2047	13.6074	33.0072	17.9762
Fam13a	ENSMUSG00000037709	-2.17196	0.413662	5.84305e-07	1.15918e-05	protein_coding	0.381945	0.063135	0.352611	0.0785878	0.306163	0.0775827
Dip2b	ENSMUSG00000023026	0.599808	0.100082	5.85207e-07	1.15985e-05	protein_coding	6.20983	10.1831	7.41263	9.93166	5.91103	9.50883
Slc35c2	ENSMUSG00000017664	0.505895	0.0812996	5.90777e-07	1.16975e-05	protein_coding	113.07	157.247	108.732	154.024	102.715	149.782
Tspan3	ENSMUSG00000032324	-0.676426	0.115476	5.91413e-07	1.16987e-05	protein_coding	31.5329	19.5451	27.4815	15.8989	25.8353	17.5874
Dirc2	ENSMUSG00000022848	0.708429	0.121899	5.92912e-07	1.1717e-05	protein_coding	26.6437	41.3105	24.0503	38.2874	21.9795	39.335
H2-Eb1	ENSMUSG00000060586	-2.50919	0.48203	5.94896e-07	1.17449e-05	protein_coding	5.07358	0.455788	10.0761	1.24358	2.44258	1.12844
Gm16758	ENSMUSG00000086534	-2.28532	0.438696	5.99294e-07	1.18203e-05	processed_transcript	2.21758	0.346201	1.53633	0.418935	2.54397	0.438356
Rab5b	ENSMUSG00000000711	0.499196	0.0800644	6.11527e-07	1.20499e-05	protein_coding	41.9908	56.7386	38.0988	62.248	39.9414	50.7666
Mpp1	ENSMUSG00000031402	0.590139	0.0983277	6.1409e-07	1.20887e-05	protein_coding	58.9882	81.6943	51.3617	91.3769	59.4171	82.7123
Syne3	ENSMUSG00000054150	0.688468	0.11811	6.20563e-07	1.22044e-05	protein_coding	13.0459	22.4891	15.9348	21.3722	11.7464	21.856
Adgrg7	ENSMUSG00000022755	-0.693491	0.11917	6.27423e-07	1.23274e-05	protein_coding	18.1568	11.9283	17.3922	9.15398	14.3766	9.74903
Cd68	ENSMUSG00000018774	-1.00228	0.181228	6.31865e-07	1.24028e-05	protein_coding	15.5429	7.67079	15.3307	6.60197	17.8709	9.95533
[truncated: 2,352 more rows]

## Sheet: MEP
Supplemental Table 5: Differentially expressed genes in MEP cells of Arid1af/f;Mx1-Cre+ mice (FDR<0.1)
[truncated: 2,652 more rows]
