# Supplementary material for: Chromatin remodeling mediated by ARID1A is indispensable for normal hematopoiesis in mice
Source: Leukemia. 2019 Mar 11;33(9):2291–305. doi: 10.1038/s41375-019-0438-4 (PMC6756219; doi:10.1038/s41375-019-0438-4)
Supplement: Supplementary file 4 — Supplementary Table 6 [file 41375_2019_438_MOESM4_ESM.xlsx]

## Sheet: sheet 1
Supplemental Table 6: ATAC-seq peaks significantly altered in Arid1a KO Lin-Kit+ cells identified using DiffBind analysis
Chr	Start	End	Gene Name	Gene Type	Annotation	Distance to TSS	Conc	Conc_WT	Conc_KO	Log fold change	p-value	FDR	WT1	WT2	WT3	KO1	KO2	KO3
chr14	77556957	77557999	Gm6994	ncRNA	intron	-50610	7.87	8.8	4.43	4.36	7.32e-57	5.59e-52	424.35	475.46	436.11	18.44	29.42	17
chr5	129200028	129200721	Adgrd1	protein-coding	intron	103625	7.51	8.43	4.3	4.14	4.65e-52	1.78e-47	347.92	353.66	336.03	15.36	21.58	22
chr9	40321323	40321927	1700110K17Rik	ncRNA	intron	-11847	7.98	8.88	5.05	3.83	1.5e-50	3.81e-46	540.81	470.95	402.5	31.96	30.4	37
chr6	94954351	94955307	4930511E03Rik	ncRNA	Intergenic	10995	7.68	8.57	4.91	3.66	1.53e-48	2.93e-44	353.75	407.8	381.32	30.73	27.46	32
chr3	116536297	116537052	Dbt	protein-coding	intron	23596	7.45	8.34	4.61	3.73	4.04e-44	6.17e-40	366.85	328.4	279.78	20.89	26.48	26
chr7	65410650	65411108	Tjp1	protein-coding	Intergenic	-39635	6.97	7.91	3.32	4.59	1.86e-43	2.38e-39	256.94	246.3	216.96	6.15	11.77	12
chr1	94858027	94859034	4930440C22Rik	ncRNA	Intergenic	61089	8.28	9.15	5.81	3.33	4.94e-43	5.39e-39	489.13	613.5	596.82	48.55	52.96	67
chr6	94636810	94637563	Mir7041	ncRNA	intron	-30772	7.08	7.99	4.1	3.88	4.93e-42	4.71e-38	246.75	272.46	241.79	12.91	19.62	19
chr6	145471710	145472298	Lmntd1	protein-coding	Intergenic	-37079	7.48	8.39	4.41	3.99	8.66e-42	7.36e-38	318.81	358.17	331.65	31.96	14.71	17
chr6	101271486	101272243	Pdzrn3	protein-coding	intron	106032	7.58	8.5	4.49	4	1.45e-41	1.1e-37	328.27	388.85	365.25	20.28	35.31	12
chr4	65279836	65280415	Pappa	protein-coding	intron	155952	7.04	7.95	4.02	3.93	2.46e-40	1.71e-36	272.22	240.89	230.11	11.06	16.67	21
chr11	84701253	84702279	1700109G15Rik	ncRNA	Intergenic	18666	6.78	7.7	3.49	4.21	4.23e-40	2.69e-36	205.99	217.43	200.16	11.06	13.73	9
chr2	77502246	77502997	Zfp385b	protein-coding	intron	17044	7.87	8.75	5.24	3.51	5.47e-40	3.21e-36	532.8	332.01	428.8	36.26	39.23	38
chr6	141069754	141070264	Pde3a	protein-coding	Intergenic	-179260	7.18	8.07	4.39	3.68	6.82e-40	3.72e-36	229.28	265.25	311.92	21.51	21.58	20
chr14	25312684	25313319	Zmiz1	protein-coding	Intergenic	-146183	7.37	8.23	4.9	3.34	1.29e-39	6.55e-36	327.54	305.85	270.28	30.11	31.38	28
chr10	68048710	68049417	Rtkn2	protein-coding	Intergenic	69466	7.15	8.04	4.28	3.76	1.03e-38	4.9e-35	275.86	262.54	252.75	17.82	28.44	12
chr16	84966952	84967376	Gm10791	ncRNA	intron	-5047	6.88	7.78	3.93	3.85	1.14e-38	5.12e-35	214.72	212.02	232.3	11.06	17.65	17
chr17	3464010	3464585	Tiam2	protein-coding	intron	-18017	7.37	8.24	4.79	3.45	2.62e-38	1.11e-34	310.8	304.94	292.2	23.97	38.25	21
chr6	94865355	94865933	4930511E03Rik	ncRNA	Intergenic	-78190	6.88	7.81	3.48	4.32	7.04e-38	2.83e-34	227.1	240.89	204.54	4.92	16.67	12
chr11	82041617	82042196	Ccl7	protein-coding	Intergenic	-3805	6.8	7.77	2.38	5.39	8.29e-38	3.17e-34	272.22	187.66	194.31	6.76	7.85	1
chr12	104824326	104824919	Clmn	protein-coding	intron	40453	7.9	8.73	5.72	3	1.1e-37	4.01e-34	465.11	424.03	381.32	56.54	50.02	52
chr6	95334843	95335273	AY512915	ncRNA	Intergenic	-1065	6.62	7.54	3.5	4.03	1.05e-36	3.63e-33	179.06	183.15	194.31	9.22	12.75	12
chr12	91551913	91552628	Gtf2a1	protein-coding	Intergenic	37378	7.06	7.96	4.11	3.85	1.32e-36	4.38e-33	213.99	303.14	229.38	15.98	11.77	24
chr17	68118729	68119640	Arhgap28	protein-coding	Intergenic	-115077	7.23	8.13	4.37	3.76	1.02e-35	3.24e-32	241.65	297.73	301.7	23.35	9.81	29
chr2	129420844	129421598	Il1b	protein-coding	Intergenic	-50082	7.34	8.2	4.88	3.33	3.91e-35	1.15e-31	318.08	305.85	260.79	23.97	40.21	24
chr9	120857623	120858364	1700020M21Rik	ncRNA	Intergenic	57256	7.13	7.98	4.8	3.19	3.81e-35	1.15e-31	254.03	258.03	247.64	31.96	27.46	24
chr12	100877755	100878961	Gpr68	protein-coding	exon	21166	7.56	8.38	5.47	2.92	6.08e-35	1.68e-31	339.92	313.06	347.72	42.4	40.21	50
chr17	13572055	13572606	2700054A10Rik	ncRNA	Intergenic	-18237	7.35	8.21	4.91	3.3	6.17e-35	1.68e-31	321.72	269.76	297.31	22.74	26.48	41
chr15	54929326	54929810	Enpp2	protein-coding	Intergenic	-9422	6.47	7.41	2.8	4.61	8.13e-35	2.14e-31	187.06	169.61	152.67	7.99	3.92	9
chr17	62997536	62998163	Efna5	protein-coding	Intergenic	-116533	6.83	7.71	4.12	3.59	1.32e-34	3.26e-31	198.71	213.82	216.96	11.68	18.63	22
chr8	125869583	125870258	Pcnx2	protein-coding	intron	28396	7.03	7.89	4.58	3.31	1.32e-34	3.26e-31	216.91	268.86	227.18	25.2	20.6	26
chr8	27106336	27107230	Adgra2	protein-coding	intron	20942	7.32	8.16	5.02	3.14	1.66e-34	3.98e-31	265.67	306.75	286.35	30.73	25.5	41
chr6	101335681	101336375	Pdzrn3	protein-coding	intron	41869	6.61	7.51	3.68	3.84	2.07e-34	4.8e-31	168.14	209.31	170.94	11.68	13.73	13
chr3	75835478	75836092	Golim4	protein-coding	Intergenic	121164	6.78	7.67	4.05	3.62	4.82e-34	1.08e-30	172.51	234.57	203.08	14.13	17.65	18
chr10	116394438	116395079	Kcnmb4os1	ncRNA	Intergenic	-23362	6.6	7.51	3.57	3.94	1.03e-33	2.25e-30	211.81	180.44	155.6	12.91	8.83	14
chr1	151944604	151945215	1700025G04Rik	protein-coding	intron	145410	6.98	7.83	4.61	3.22	2.44e-33	5.17e-30	229.28	220.14	233.03	21.51	20.6	31
chr15	48583757	48584425	Csmd3	protein-coding	intron	207898	7.76	8.59	5.61	2.97	3.26e-33	6.72e-30	458.56	369.9	324.34	44.86	53.94	48
chr2	160353497	160354106	Mafb	protein-coding	Intergenic	13263	6.97	7.84	4.4	3.44	4.85e-33	9.75e-30	229.28	204.8	255.67	17.82	15.69	30
chr2	117824972	117825583	4930412B13Rik	ncRNA	intron	3350	6.51	7.41	3.62	3.79	7.33e-33	1.44e-29	159.4	166.01	183.35	14.13	12.75	10
chr5	59996591	59997069	4933402J10Rik	ncRNA	Intergenic	-10828	7.2	8.07	4.63	3.44	1.13e-32	2.17e-29	233.65	311.26	261.52	14.75	30.4	29
chr2	170436143	170436760	Bcas1	protein-coding	Intergenic	-8607	7.08	7.9	4.91	2.99	5.34e-32	9.96e-29	254.76	228.26	235.95	31.96	26.48	32
chr12	114284938	114285517	Mir7094-1	ncRNA	Intergenic	184238	6.73	7.62	3.91	3.71	7.93e-32	1.44e-28	166.68	233.67	189.93	16.59	19.62	9
chr1	92372479	92373050	Mir6900	ncRNA	Intergenic	91777	6.45	7.37	3.2	4.17	9.97e-32	1.77e-28	197.98	152.47	145.37	9.83	12.75	5
chr1	159686326	159687032	Tnr	protein-coding	intron	162910	6.9	7.78	4.27	3.51	1.04e-31	1.8e-28	253.3	176.83	229.38	25.2	15.69	17
chr14	33247478	33248083	Arhgap22	protein-coding	intron	30958	6.68	7.57	3.98	3.58	1.09e-31	1.86e-28	211.81	176.83	179.7	9.83	18.63	19
chr18	75895633	75896130	Zbtb7c	protein-coding	intron	75704	6.4	7.3	3.51	3.78	1.41e-31	2.34e-28	149.21	154.28	168.01	10.45	9.81	14
chr10	95721918	95722604	Nudt4	protein-coding	Intergenic	-158094	6.71	7.59	4.09	3.5	1.65e-31	2.68e-28	189.97	212.02	176.05	15.36	11.77	24
chr9	45803320	45803987	Cep164	protein-coding	intron	24984	6.89	7.76	4.31	3.46	2.26e-31	3.6e-28	255.48	223.75	173.13	22.74	14.71	22
chr2	124298839	124299315	4930583P06Rik	ncRNA	intron	-76719	6.92	7.79	4.34	3.45	2.79e-31	4.35e-28	179.06	236.38	249.83	14.13	19.62	27
chr13	9873272	9873969	Zmynd11	protein-coding	Intergenic	-108300	6.69	7.56	4.18	3.38	3.48e-31	5.31e-28	165.23	207.51	192.12	17.82	21.58	15
chr2	169088935	169089532	1700017J07Rik	ncRNA	Intergenic	110965	7.38	8.2	5.26	2.94	4.21e-31	6.31e-28	265.67	297.73	319.96	37.49	29.42	48
chr8	119488298	119488869	Slc38a8	protein-coding	intron	13114	6.74	7.64	3.84	3.8	4.97e-31	7.3e-28	251.84	203.9	140.99	14.13	14.71	14
chr1	159734914	159735553	Tnr	protein-coding	intron	211465	7.58	8.38	5.59	2.79	6.2e-31	8.77e-28	363.94	299.53	337.49	39.33	51	54
chr5	141754119	141754624	Sdk1	protein-coding	intron	512838	6.32	7.23	3.27	3.96	6.19e-31	8.77e-28	158.68	147.96	144.64	6.15	10.79	12
chr17	15137333	15138068	Ermard	protein-coding	Intergenic	84642	6.87	7.75	4.13	3.62	6.49e-31	9.02e-28	252.57	190.36	204.54	12.91	11.77	28
chr6	8755827	8756231	Ica1	protein-coding	intron	2429	6.55	7.46	3.6	3.86	7.11e-31	9.71e-28	165.23	209.31	152.67	16.59	11.77	8
chr17	75349125	75349501	Rasgrp3	protein-coding	intron	-86592	6.3	7.2	3.31	3.89	1.38e-30	1.85e-27	139.75	141.65	160.71	7.99	9.81	12
chr3	105046801	105047374	Cttnbp2nl	protein-coding	intron	5865	7.17	8.01	4.91	3.1	2.25e-30	2.97e-27	293.33	239.99	239.6	37.49	21.58	31
chr5	89844367	89844809	Adamts3	protein-coding	intron	38746	6.74	7.59	4.42	3.16	3.19e-30	4.14e-27	171.78	201.19	203.81	22.74	19.62	22
chr14	115978990	115979683	4930505G20Rik	ncRNA	intron	-569785	7.32	8.19	4.73	3.47	7.19e-30	9.02e-27	235.1	319.38	324.34	14.13	38.25	27
chr18	56451630	56452098	Gramd3	protein-coding	intron	19732	6.36	7.28	3.26	4.02	7.2e-30	9.02e-27	180.51	132.62	151.94	9.83	4.9	14
chr11	67501374	67502175	Gas7	protein-coding	Intergenic	-31223	6.45	7.35	3.53	3.83	8.7e-30	1.07e-26	143.39	187.66	159.25	6.76	10.79	17
chr14	65907271	65907916	Scara3	protein-coding	Intergenic	46150	6.47	7.37	3.65	3.72	1.16e-29	1.41e-26	186.34	160.59	148.29	7.99	18.63	11
chr7	118800011	118800524	Knop1	protein-coding	intron	55345	6.91	7.73	4.81	2.92	1.31e-29	1.56e-26	213.99	224.65	199.43	25.81	27.46	31
chr18	11129373	11129999	1010001N08Rik	ncRNA	Intergenic	-77119	6.55	7.46	3.53	3.93	1.42e-29	1.67e-26	192.89	175.03	161.44	14.75	2.94	17
chr13	81130562	81131394	9330111N05Rik	ncRNA	intron	166904	7.1	7.94	4.8	3.15	2.2e-29	2.55e-26	200.89	276.07	262.25	20.89	25.5	37
chr17	71683990	71684703	Fam179a	protein-coding	intron	11086	6.97	7.82	4.64	3.18	2.94e-29	3.35e-26	237.29	173.22	265.17	22.12	23.54	29
chr18	39185559	39186025	Arhgap26	protein-coding	intron	192647	6.17	7.1	2.77	4.33	3.62e-29	4.06e-26	149.94	138.94	121.99	5.53	3.92	11
chr4	84934298	84934904	Cntln	protein-coding	intron	50292	6.72	7.6	4.05	3.55	3.99e-29	4.42e-26	139.75	230.96	210.38	14.13	20.6	15
chr14	21706759	21707539	Dupd1	protein-coding	intron	7427	6.9	7.76	4.37	3.39	4.06e-29	4.43e-26	263.49	195.78	192.85	23.35	11.77	27
chr2	49349677	49350339	Epc2	protein-coding	Intergenic	-101478	6.68	7.54	4.26	3.28	5.55e-29	5.97e-26	218.36	173.22	167.28	14.75	18.63	24
chr1	151953460	151954031	1700025G04Rik	protein-coding	intron	136574	7.57	8.41	5.32	3.09	8.68e-29	9.21e-26	436	279.68	304.62	45.48	28.44	46
chr14	43998411	43998990	Ang6	protein-coding	Intergenic	7717	6.63	7.51	3.99	3.52	9.78e-29	1.02e-25	180.51	147.96	219.15	14.13	22.56	11
chr17	79480932	79481810	4930429F11Rik	ncRNA	Intergenic	-3486	7.42	8.21	5.58	2.63	1.06e-28	1.1e-25	281.69	314.87	289.28	50.39	51.98	41
chr5	129092263	129093076	Adgrd1	protein-coding	Intergenic	-4080	6.72	7.56	4.49	3.07	1.12e-28	1.14e-25	191.43	199.39	174.59	19.67	19.62	28
chr14	48421792	48422602	Tmem260	protein-coding	Intergenic	-23926	7.14	7.94	5.23	2.71	1.34e-28	1.35e-25	248.93	261.64	224.99	37.49	37.27	38
chr9	47733756	47734482	Gm10677	ncRNA	intron	84089	6.87	7.7	4.77	2.93	1.36e-28	1.35e-25	206.72	228.26	187.01	28.27	24.52	29
chr12	5276947	5277484	Klhl29	protein-coding	intron	98466	6.6	7.46	4.23	3.23	1.6e-28	1.57e-25	192.16	166.01	169.48	16.59	14.71	25
chr5	51494352	51494917	Ppargc1a	protein-coding	non-coding	59286	6.69	7.56	4.14	3.43	1.87e-28	1.79e-25	158.68	186.76	221.34	11.06	17.65	24
chr8	13515818	13516614	Gas6	protein-coding	Intergenic	-21681	6.4	7.29	3.65	3.64	1.87e-28	1.79e-25	192.89	143.45	132.95	11.06	14.71	12
chr6	17481048	17481589	Met	protein-coding	intron	17362	6.81	7.64	4.63	3	1.99e-28	1.87e-25	211.81	181.34	203.81	20.89	22.56	31
chr7	49397533	49398390	Nav2	protein-coding	intron	151773	7.12	7.92	5.15	2.77	2.17e-28	2.02e-25	227.1	228.26	273.21	37.49	37.27	32
chr18	38917841	38918729	Fgf1	protein-coding	intron	414	6.85	7.71	4.41	3.3	2.41e-28	2.22e-25	254.03	201.19	170.94	15.98	18.63	29
chr11	113798855	113799494	Cdc42ep4	protein-coding	intron	-47360	7.06	7.92	4.68	3.24	2.82e-28	2.57e-25	255.48	243.59	226.45	38.1	16.67	22
chr16	20595019	20595670	Vwa5b2	protein-coding	exon	5763	6.96	7.79	4.79	3	6.75e-28	6.07e-25	232.19	235.47	194.31	34.41	20.6	28
chr12	99956308	99956810	Kcnk13	protein-coding	Intergenic	-7940	6.92	7.77	4.58	3.18	7.3e-28	6.48e-25	268.58	187.66	197.96	28.27	16.67	27
chr1	94582042	94582573	4930440C22Rik	ncRNA	Intergenic	-215134	6.46	7.33	3.9	3.43	1.42e-27	1.25e-24	176.15	135.33	170.94	12.91	10.79	21
chr9	32705821	32706456	Ets1	protein-coding	intron	10097	6.94	7.79	4.64	3.14	1.64e-27	1.42e-24	254.76	214.72	192.85	34.41	20.6	20
chr7	139156357	139157194	Stk32c	protein-coding	intron	31718	6.82	7.65	4.65	3	2.3e-27	1.97e-24	234.37	174.12	193.58	28.88	22.56	24
chr11	109908109	109908789	1700023C21Rik	ncRNA	Intergenic	62571	6.68	7.5	4.53	2.97	2.37e-27	2.01e-24	184.88	182.24	176.78	19.05	28.44	22
chr13	106760095	106760880	Ipo11	protein-coding	Intergenic	176427	7.04	7.84	5.1	2.74	2.5e-27	2.1e-24	219.09	210.21	259.33	32.57	38.25	32
chr3	88923794	88924506	Msto1	protein-coding	intron	-10200	6.73	7.62	3.92	3.7	2.9e-27	2.38e-24	254.03	195.78	140.26	21.51	9.81	14
chr7	125138611	125139583	4933440M02Rik	ncRNA	Intergenic	210689	6.89	7.72	4.77	2.95	2.89e-27	2.38e-24	202.35	228.26	200.89	22.12	22.56	37
chr18	60843817	60844246	Tcof1	protein-coding	intron	4932	6.27	7.18	3.27	3.91	3.38e-27	2.75e-24	172.51	138.94	123.45	7.99	4.9	16
chr4	141007738	141008610	Mfap2	protein-coding	TTS	-2250	7.7	8.53	5.5	3.03	3.82e-27	3.07e-24	427.99	387.04	292.93	63.3	36.29	36
chr19	6660014	6660756	Slc22a12	protein-coding	Intergenic	-117315	6.81	7.67	4.35	3.32	3.96e-27	3.15e-24	247.48	216.53	148.29	24.58	15.69	21
chr11	46065448	46066177	Adam19	protein-coding	intron	9829	6.42	7.3	3.78	3.52	4.47e-27	3.52e-24	120.83	190.36	159.98	13.52	15.69	12
chr14	9828729	9829171	Mnd1-ps	pseudo	intron	-55145	6.26	7.15	3.45	3.7	4.99e-27	3.89e-24	131.74	146.16	148.29	14.13	13.73	5
chr16	48252757	48253346	Dppa4	protein-coding	Intergenic	-30683	7.65	8.43	5.84	2.59	5.35e-27	4.09e-24	332.64	375.32	327.26	63.3	44.13	65
chr2	70622177	70622854	Gorasp2	protein-coding	Intergenic	-38993	6.77	7.59	4.63	2.96	5.32e-27	4.09e-24	224.18	171.42	182.62	25.81	21.58	27
chr17	68149341	68149875	L3mbtl4	protein-coding	Intergenic	-124189	6.26	7.17	3.16	4.01	5.82e-27	4.32e-24	131.74	117.29	184.09	7.99	4.9	14
chr8	77422713	77423575	0610038B21Rik	ncRNA	intron	-93912	7.17	7.95	5.3	2.65	5.82e-27	4.32e-24	224.91	255.32	263.71	44.25	39.23	35
chr9	123079040	123079665	Zdhhc3	protein-coding	intron	33852	6.41	7.3	3.63	3.67	5.76e-27	4.32e-24	152.85	184.05	136.6	8.6	20.6	8
chr7	138237542	138238075	Tcerg1l	protein-coding	intron	159921	6.16	7.07	3.12	3.95	6.88e-27	5.06e-24	152.85	147.96	102.27	9.22	6.87	10
chr1	129542578	129543352	Thsd7b	protein-coding	intron	269661	6.53	7.39	4.08	3.31	8.4e-27	6.06e-24	143.39	150.67	208.19	14.13	16.67	20
chr7	19876859	19877541	Ceacam19	protein-coding	3' UTR	10765	6.93	7.72	5.03	2.69	8.35e-27	6.06e-24	200.89	214.72	216.23	33.8	33.35	31
chr1	193661329	193661843	Mir205	ncRNA	Intergenic	-154056	7.02	7.83	5.07	2.76	8.81e-27	6.29e-24	197.98	239.99	242.53	36.26	36.29	28
chr6	37262530	37262912	Dgki	protein-coding	intron	37255	6.55	7.4	4.29	3.1	9.23e-27	6.53e-24	176.87	151.57	176.78	19.05	14.71	25
chr6	94634415	94634877	Mir7041	ncRNA	intron	-28231	6.17	7.07	3.31	3.76	1.55e-26	1.09e-23	123.74	157.89	121.26	12.91	9.81	7
chr6	27348364	27348767	Mir592	ncRNA	intron	588184	6.31	7.18	3.71	3.47	1.58e-26	1.1e-23	134.66	151.57	149.75	10.45	8.83	20
chr5	17876818	17877481	Cd36	protein-coding	intron	11809	7.12	7.91	5.24	2.67	1.86e-26	1.28e-23	243.11	221.94	255.67	41.17	42.17	30
chr13	73803490	73804303	Slc12a7	protein-coding	intron	40200	7.73	8.48	6.04	2.44	1.95e-26	1.33e-23	377.77	355.47	341.14	73.74	55.9	68
chr17	3487902	3488547	Tiam2	protein-coding	intron	4735	6.65	7.47	4.52	2.95	2.01e-26	1.36e-23	192.16	165.1	175.32	25.2	25.5	18
chr6	90740625	90741199	Iqsec1	protein-coding	intron	-24383	7.23	8.03	5.28	2.75	2.32e-26	1.55e-23	288.24	258.93	236.68	44.86	27.46	44
chr12	109441308	109441695	Dlk1	protein-coding	Intergenic	-11321	7.07	7.91	4.77	3.14	2.36e-26	1.57e-23	280.96	186.76	254.21	22.12	19.62	40
chr14	17081881	17082463	Rarb	protein-coding	5' UTR	159	6.54	7.41	4.07	3.34	2.44e-26	1.6e-23	181.24	167.81	160.71	11.68	11.77	27
chr2	128179746	128180524	Bcl2l11	protein-coding	Intergenic	52560	7.14	7.93	5.25	2.68	2.58e-26	1.68e-23	249.66	241.79	239.6	38.72	28.44	47
chr1	172475019	172475581	Slamf9	protein-coding	promoter-TSS	-60	6.71	7.51	4.71	2.81	2.63e-26	1.7e-23	194.34	178.64	175.32	25.81	24.52	28
chr3	79233724	79234376	4921511C10Rik	ncRNA	intron	21131	7.07	7.87	5.15	2.72	2.92e-26	1.88e-23	257.67	203	239.6	28.88	36.29	41
chr1	167551421	167552210	Rxrg	protein-coding	Intergenic	-46546	7.33	8.13	5.38	2.75	3.07e-26	1.96e-23	299.88	282.39	257.87	36.26	31.38	57
chr2	160627158	160627749	Top1	protein-coding	Intergenic	-18443	6.87	7.67	4.95	2.71	3.27e-26	2.06e-23	211.81	199.39	197.96	27.65	36.29	29
chr16	23500587	23501120	Masp1	protein-coding	intron	19736	5.94	6.89	2.16	4.72	3.8e-26	2.38e-23	138.3	96.54	119.8	5.53	4.9	3
chr2	11853354	11854034	Ankrd16	protein-coding	Intergenic	75941	6.98	7.77	5.08	2.68	3.84e-26	2.39e-23	240.93	214.72	197.96	34.41	30.4	37
chr14	65855022	65855679	Ccdc25	protein-coding	intron	18049	6.87	7.7	4.72	2.98	3.98e-26	2.45e-23	205.26	230.06	189.93	16.59	31.38	31
chr10	9680867	9681349	Gm6150	ncRNA	Intergenic	-3614	6.12	7.05	2.7	4.35	4.31e-26	2.64e-23	114.28	105.56	177.51	3.69	8.83	7
chr15	59728011	59728559	Gm19510	ncRNA	Intergenic	66674	7.02	7.82	5.03	2.79	4.4e-26	2.67e-23	264.95	199.39	214.04	37.49	27.46	33
chr18	70657108	70657847	Mbd2	protein-coding	Intergenic	89186	6.62	7.45	4.49	2.95	4.82e-26	2.9e-23	177.6	190.36	154.87	19.05	21.58	27
chr2	117303619	117304458	Rasgrp1	protein-coding	intron	38838	6.51	7.38	3.97	3.41	4.98e-26	2.97e-23	153.58	181.34	164.36	11.06	9.81	26
chr11	64204262	64205532	2810001G20Rik	ncRNA	Intergenic	125413	7.03	7.81	5.2	2.61	5.93e-26	3.48e-23	211.08	231.87	232.3	31.34	40.21	39
chr7	37437814	37438408	Zfp536	protein-coding	Intergenic	331641	6.35	7.24	3.66	3.58	5.9e-26	3.48e-23	128.83	155.18	168.74	19.05	8.83	10
chr6	94686170	94686556	Lrig1	protein-coding	intron	13782	6.19	7.08	3.44	3.64	6.48e-26	3.78e-23	144.12	117.29	143.91	8.6	6.87	17
chr3	40652764	40653391	Slc25a31	protein-coding	intron	-55793	6.46	7.32	4.1	3.22	6.6e-26	3.82e-23	195.8	137.13	145.37	17.82	17.65	16
chr7	143180717	143181426	Kcnq1	protein-coding	intron	73818	7.14	7.93	5.28	2.66	8.61e-26	4.95e-23	283.14	243.59	206	39.95	37.27	39
chr3	139885978	139886495	Mir7j	ncRNA	Intergenic	-142012	6.87	7.7	4.73	2.97	8.88e-26	5.06e-23	167.41	198.48	256.4	28.88	22.56	28
chr17	49881074	49881781	Kif6	protein-coding	intron	266256	7.01	7.8	5.11	2.69	9.91e-26	5.61e-23	200.16	236.38	231.57	39.33	28.44	36
chr17	57112780	57113334	Gm11110	ncRNA	Intergenic	-7115	6.4	7.28	3.8	3.48	1.04e-25	5.83e-23	177.6	130.82	156.33	17.82	6.87	17
chr16	58617348	58617816	Gm813	protein-coding	promoter-TSS	-604	6.18	7.05	3.57	3.49	1.14e-25	6.36e-23	131.74	112.78	154.13	9.83	11.77	14
chr12	108990296	108990861	Begain	protein-coding	intron	77638	6.36	7.22	3.88	3.34	1.22e-25	6.78e-23	142.66	133.53	172.4	16.59	18.63	9
chr19	47402525	47403387	Sh3pxd2a	protein-coding	intron	61455	7.18	8.01	4.93	3.08	1.29e-25	7.07e-23	263.49	311.26	200.89	41.17	30.4	20
chr10	96527856	96528360	Btg1	protein-coding	Intergenic	-88893	7.1	7.92	5.06	2.86	1.31e-25	7.14e-23	254.76	246.3	224.26	20.89	42.17	37
chr1	125241564	125242180	Actr3	protein-coding	Intergenic	193855	6.59	7.43	4.3	3.13	1.34e-25	7.22e-23	170.32	174.12	173.13	15.36	13.73	30
chr15	50507852	50508533	Trps1	protein-coding	Intergenic	380856	7.22	8.05	5.1	2.94	1.34e-25	7.22e-23	257.67	244.5	290.74	27.65	23.54	52
chr5	52040387	52041315	Mir6417	ncRNA	Intergenic	95166	7.72	8.58	5.29	3.29	1.44e-25	7.68e-23	326.09	384.34	438.3	63.3	32.37	22
chr8	3250923	3251613	Insr	protein-coding	intron	28349	6.91	7.71	4.92	2.79	1.46e-25	7.74e-23	212.54	229.16	188.47	22.74	31.38	37
chr13	90515784	90516381	Atp6ap1l	protein-coding	Intergenic	389272	8.14	8.97	5.99	2.98	1.49e-25	7.86e-23	559.73	435.76	509.89	49.16	44.13	97
chr8	68275216	68275907	Sh2d4a	protein-coding	promoter-TSS	-966	7.44	8.2	5.73	2.47	1.96e-25	1.02e-22	331.91	272.46	280.51	49.78	60.81	49
chr9	40324171	40324734	1700110K17Rik	ncRNA	intron	-9019	7.24	8.01	5.47	2.53	2.13e-25	1.11e-22	276.59	246.3	248.37	44.86	36.29	52
chr10	14474723	14475506	Adgrg6	protein-coding	intron	69921	6.53	7.39	4.09	3.3	2.19e-25	1.13e-22	141.94	156.08	203.81	10.45	18.63	22
chr18	78337243	78337935	Slc14a2	protein-coding	intron	-131149	7.49	8.33	5.28	3.05	2.33e-25	1.2e-22	309.35	304.04	350.64	22.74	59.83	34
chr7	111179218	111180086	1700012D14Rik	ncRNA	Intergenic	-56977	7.42	8.23	5.39	2.85	2.39e-25	1.22e-22	358.84	314.87	229.38	51.01	31.38	43
chr6	94874969	94875699	4930511E03Rik	ncRNA	Intergenic	-68500	6.05	6.94	3.35	3.59	2.56e-25	1.29e-22	116.46	132.62	119.07	6.76	12.75	11
chr1	106695692	106696090	Bcl2	protein-coding	intron	18399	6.64	7.44	4.69	2.75	2.71e-25	1.36e-22	176.15	168.71	176.05	25.81	25.5	26
chr16	43698747	43699428	Tigit	protein-coding	Intergenic	-34904	7.47	8.23	5.76	2.46	2.87e-25	1.43e-22	309.35	322.09	266.63	46.09	60.81	56
chr5	36997893	36998472	Wfs1	protein-coding	Intergenic	-9201	6.2	7.06	3.75	3.3	3.05e-25	1.5e-22	123.74	127.21	149.02	14.75	13.73	12
chr7	71242483	71242996	4930441H08Rik	ncRNA	Intergenic	-666955	6.62	7.43	4.59	2.84	3.05e-25	1.5e-22	187.06	156.98	172.4	21.51	22.56	28
chr11	46077597	46078269	Adam19	protein-coding	intron	21949	7.42	8.22	5.47	2.75	3.11e-25	1.52e-22	243.84	348.25	303.89	54.69	45.12	33
chr19	25360284	25361431	Kank1	protein-coding	intron	123656	6.92	7.75	4.72	3.03	3.23e-25	1.55e-22	187.79	240.89	216.96	32.57	14.71	32
chr2	77515529	77516073	Zfp385b	protein-coding	intron	3865	6.65	7.48	4.47	3.01	3.22e-25	1.55e-22	157.22	174.12	204.54	23.97	27.46	15
chr4	48076628	48077331	Nr4a3	protein-coding	intron	25734	6.97	7.81	4.72	3.09	3.19e-25	1.55e-22	230.01	218.33	224.99	15.36	22.56	41
chr2	80524155	80524830	Nckap1	protein-coding	intron	56689	6.93	7.77	4.65	3.13	3.53e-25	1.69e-22	183.42	185.85	287.82	20.89	34.33	20
chr9	102730984	102731517	Gm5627	ncRNA	intron	-8397	6.36	7.25	3.65	3.6	3.72e-25	1.76e-22	193.61	112.78	149.75	7.99	12.75	17
chr14	51278327	51278878	Rnase2a	protein-coding	Intergenic	-22491	5.97	6.88	2.99	3.89	4.47e-25	2.11e-22	114.28	112.78	125.65	4.92	5.88	13
chr15	100543031	100543876	Tfcp2	protein-coding	intron	8554	6.13	7.01	3.53	3.48	4.57e-25	2.14e-22	150.67	112.78	122.72	12.91	11.77	10
chr2	152155179	152155995	Tcf15	protein-coding	Intergenic	11978	7.11	7.91	5.13	2.79	4.6e-25	2.14e-22	270.77	238.18	214.77	40.56	41.19	23
chr2	158133029	158133620	Tgm2	protein-coding	intron	13067	7.13	7.96	4.94	3.02	4.74e-25	2.19e-22	310.07	218.33	217.69	21.51	26.48	44
chr2	15121055	15121717	Arl5b	protein-coding	Intergenic	66024	7.32	8.07	5.64	2.44	4.97e-25	2.29e-22	259.85	262.54	286.35	42.4	51.98	55
chr6	120159048	120159710	Ninj2	protein-coding	intron	-34444	6.85	7.68	4.67	3.01	5e-25	2.29e-22	234.37	146.16	233.76	25.81	22.56	28
chr7	139397478	139398200	Inpp5a	protein-coding	intron	8730	7.3	8.06	5.63	2.43	5.21e-25	2.37e-22	248.93	285.1	265.9	52.24	51.98	44
chr10	4780772	4781380	Esr1	protein-coding	intron	70918	6.34	7.19	4.05	3.14	5.41e-25	2.45e-22	150.67	139.84	147.56	20.89	12.75	16
chr7	35098649	35099221	Cebpa	protein-coding	Intergenic	-20358	6.06	6.94	3.36	3.58	6.09e-25	2.74e-22	110.64	121.8	135.87	9.83	6.87	14
chr17	84014236	84014921	8430430B14Rik	ncRNA	Intergenic	16027	6.34	7.2	3.91	3.29	7.58e-25	3.39e-22	138.3	134.43	168.74	20.28	13.73	11
chr11	103685226	103685842	Gosr2	protein-coding	intron	12176	6.19	7.06	3.67	3.39	8.5e-25	3.78e-22	145.57	135.33	118.34	13.52	16.67	8
chr15	67481634	67482058	1700012I11Rik	ncRNA	Intergenic	255077	7.02	7.89	4.51	3.38	9.32e-25	4.12e-22	249.66	197.58	263.71	21.51	8.83	38
chr11	6595260	6595776	Nacad	protein-coding	intron	10536	7.2	8.01	5.19	2.82	9.49e-25	4.17e-22	286.78	243.59	243.26	51.01	27.46	31
chr15	78454941	78455690	Tmprss6	protein-coding	intron	13318	6.67	7.51	4.42	3.09	9.99e-25	4.36e-22	191.43	223.75	132.22	21.51	22.56	20
chr9	103486178	103486623	Bfsp2	protein-coding	intron	-6073	6.17	7.03	3.72	3.31	1.03e-24	4.47e-22	128.83	126.31	137.33	12.91	17.65	9
chr7	65421396	65421813	Tjp1	protein-coding	Intergenic	-50361	5.84	6.76	2.69	4.07	1.1e-24	4.76e-22	118.64	109.17	97.16	5.53	8.83	5
chr4	94803105	94803824	Tek	protein-coding	intron	64176	6.99	7.82	4.81	3.01	1.11e-24	4.77e-22	222.73	247.2	207.46	17.21	42.17	25
chr11	57983760	57984605	Larp1	protein-coding	Intergenic	-24881	6.76	7.57	4.68	2.89	1.31e-24	5.6e-22	213.99	195.78	162.17	32.57	21.58	23
chr4	119966376	119967218	Hivep3	protein-coding	intron	152119	6.75	7.6	4.34	3.26	1.46e-24	6.18e-22	174.69	160.59	248.37	22.12	10.79	28
chr8	25051810	25052457	Htra4	protein-coding	intron	-13172	7.22	7.99	5.5	2.49	1.48e-24	6.25e-22	258.39	257.13	246.18	38.72	41.19	56
chr8	57435578	57436653	Scrg1	protein-coding	Intergenic	-19807	7.33	8.09	5.63	2.46	1.59e-24	6.67e-22	250.39	255.32	310.46	43.63	51	54
chr5	35789662	35790892	Ablim2	protein-coding	intron	32397	6.82	7.62	4.87	2.76	1.87e-24	7.81e-22	221.27	203.9	165.82	30.11	33.35	24
chr14	120368897	120369569	Mbnl2	protein-coding	intron	93564	7.1	7.91	5.11	2.8	1.9e-24	7.86e-22	230.74	224.65	266.63	23.35	32.37	48
chr17	73360934	73361526	Capn13	protein-coding	intron	38066	6.19	7.06	3.61	3.45	1.9e-24	7.86e-22	163.04	104.66	132.95	9.83	13.73	13
chr2	132055282	132055974	Rassf2	protein-coding	3' UTR	-25640	6.49	7.32	4.27	3.05	2.25e-24	9.24e-22	143.39	185.85	151.21	23.35	20.6	14
chr13	59875629	59876105	Zcchc6	protein-coding	Intergenic	-52720	7.51	8.29	5.63	2.67	2.27e-24	9.26e-22	369.03	269.76	303.16	52.85	34.33	61
chr2	14943742	14944385	Cacnb2	protein-coding	intron	70408	6.19	7.06	3.64	3.42	2.39e-24	9.71e-22	112.82	142.55	145.37	16.59	8.83	12
chr8	90869157	90869912	Chd9	protein-coding	intron	40700	7.56	8.34	5.71	2.64	2.61e-24	1.05e-21	354.47	250.81	368.9	50.39	42.17	64
chr4	65285209	65285677	Pappa	protein-coding	intron	161269	5.96	6.85	3.15	3.69	2.67e-24	1.07e-21	118.64	111.87	115.42	7.99	13.73	5
chr8	89663881	89664405	Sall1	protein-coding	Intergenic	-619981	6.13	7.02	3.37	3.65	2.68e-24	1.07e-21	103.36	161.49	124.92	7.37	14.71	9
chr1	40355774	40356598	Il1rl2	protein-coding	intron	31559	7.51	8.3	5.6	2.7	2.75e-24	1.1e-21	278.05	336.52	330.92	39.33	37.27	69
chr1	75463670	75464158	Asic4	protein-coding	intron	13404	6.26	7.13	3.8	3.33	2.79e-24	1.1e-21	127.38	158.79	132.95	9.22	20.6	12
chr2	60978758	60979383	Gm13582	ncRNA	Intergenic	-3920	6.48	7.31	4.27	3.04	2.8e-24	1.1e-21	165.23	128.11	182.62	15.36	22.56	20
chr11	114322469	114323190	1700092K14Rik	ncRNA	Intergenic	124572	6.75	7.56	4.71	2.85	3.29e-24	1.29e-21	205.26	177.73	184.82	30.11	16.67	32
chr3	131642634	131643281	Papss1	protein-coding	intron	76926	6.85	7.71	4.44	3.27	3.32e-24	1.3e-21	168.14	161.49	298.77	26.43	19.62	19
chr3	52180687	52181530	Maml3	protein-coding	Intergenic	-76103	6.4	7.23	4.22	3.01	4.53e-24	1.76e-21	162.32	138.94	150.48	20.28	12.75	23
chr6	41557386	41558008	Prss2	protein-coding	Intergenic	35921	6.95	7.72	5.23	2.49	4.67e-24	1.8e-21	219.09	216.53	195.77	35.03	40.21	37
chr1	119416181	119416685	Inhbb	protein-coding	3' UTR	5815	6.28	7.13	3.98	3.15	4.76e-24	1.83e-21	123.01	150.67	146.1	19.67	13.73	14
chr8	125133653	125134330	Disc1	protein-coding	intron	79797	6.84	7.62	4.99	2.63	5.14e-24	1.96e-21	195.07	220.14	175.32	33.8	33.35	28
chr3	123431755	123432604	Prss12	protein-coding	Intergenic	-14733	7.01	7.84	4.78	3.06	5.31e-24	2.02e-21	160.13	267.95	260.79	20.89	23.54	38
chr4	53277905	53278553	AI427809	ncRNA	Intergenic	-7997	7.02	7.81	5.12	2.69	5.66e-24	2.14e-21	249.66	184.05	238.87	30.11	30.4	44
chr3	154182884	154183529	Lhx8	protein-coding	intron	147353	7.6	8.39	5.68	2.71	6.01e-24	2.26e-21	345.01	301.34	363.06	33.8	49.04	71
chr18	33908023	33908530	Epb41l4a	protein-coding	intron	98929	7.1	7.93	4.89	3.04	7.03e-24	2.63e-21	315.9	218.33	197.96	26.43	19.62	43
chr3	28558219	28558814	Mir466q	ncRNA	intron	138574	6.97	7.78	4.95	2.83	7.19e-24	2.68e-21	254.76	183.15	222.07	27.04	22.56	43
chr4	99044523	99045179	Angptl3	protein-coding	intron	13897	6.63	7.45	4.53	2.92	9.13e-24	3.39e-21	173.23	208.41	142.45	19.67	20.6	29
chr5	77499926	77500538	1700017L05Rik	ncRNA	Intergenic	34744	7.22	8.04	5.09	2.96	9.4e-24	3.47e-21	285.33	241.79	264.44	19.67	30.4	52
chr3	68624466	68625182	Schip1	protein-coding	intron	52456	6.6	7.43	4.4	3.03	1.02e-23	3.73e-21	199.44	172.32	146.1	22.74	12.75	28
chr6	94647538	94648122	Mir7041	ncRNA	intron	-41415	6.42	7.28	3.97	3.31	1.04e-23	3.79e-21	120.83	158.79	185.55	15.36	22.56	9
chr16	26041159	26041926	P3h2	protein-coding	intron	64241	7.97	8.73	6.26	2.47	1.07e-23	3.89e-21	476.76	350.96	446.33	71.9	62.77	95
chr10	66920761	66921797	1110002J07Rik	ncRNA	promoter-TSS	-895	6.96	7.75	5.11	2.64	1.11e-23	4.02e-21	237.29	197.58	210.38	43.02	32.37	28
chr18	3666191	3666993	Bambi	protein-coding	Intergenic	158635	7.45	8.24	5.54	2.7	1.14e-23	4.11e-21	318.81	311.26	277.59	36.87	34.33	68
chr2	13558584	13559059	Trdmt1	protein-coding	Intergenic	-14158	7.13	7.94	5.13	2.81	1.17e-23	4.18e-21	264.22	256.23	214.77	31.34	22.56	51
chr17	15077140	15077982	Ermard	protein-coding	Intergenic	24502	7.02	7.83	5.03	2.8	1.22e-23	4.37e-21	257.67	239.08	184.82	27.65	45.12	25
chr19	15910494	15911619	Psat1	protein-coding	intron	13565	7.33	8.1	5.57	2.52	1.36e-23	4.82e-21	223.46	300.43	297.31	38.72	50.02	54
chr17	67930439	67931348	Arhgap28	protein-coding	intron	20046	6.53	7.35	4.39	2.96	1.38e-23	4.89e-21	135.38	172.32	181.89	18.44	16.67	28
chr11	21217357	21218004	Vps54	protein-coding	Intergenic	-21351	6.71	7.53	4.62	2.91	1.42e-23	4.99e-21	203.08	196.68	156.33	33.19	20.6	20
chr8	88914025	88915045	Mir8110	ncRNA	Intergenic	-110200	6.23	7.07	3.97	3.1	1.52e-23	5.31e-21	135.38	131.72	135.87	10.45	17.65	19
chr9	45788385	45788901	Cep164	protein-coding	intron	39995	6.7	7.51	4.63	2.88	1.55e-23	5.4e-21	199.44	205.7	142.45	28.88	20.6	25
chr18	5133962	5134590	Svil	protein-coding	Intergenic	87687	7.79	8.59	5.83	2.76	1.65e-23	5.72e-21	448.37	320.28	387.89	55.31	36.29	79
chr17	56693641	56694305	Ranbp3	protein-coding	intron	20748	6.97	7.82	4.68	3.13	2.09e-23	7.23e-21	309.35	202.09	165.09	27.65	32.37	17
chr12	25389086	25389665	Gm17746	ncRNA	Intergenic	260202	7.01	7.76	5.32	2.44	2.21e-23	7.62e-21	222.73	203	224.99	41.79	35.31	43
chr9	120866515	120867337	1700020M21Rik	ncRNA	Intergenic	48324	6.76	7.58	4.66	2.92	2.27e-23	7.79e-21	190.7	176.83	207.46	31.34	13.73	31
chr10	122569720	122570428	A130077B15Rik	ncRNA	promoter-TSS	-183	6.95	7.71	5.29	2.42	2.33e-23	7.95e-21	217.63	205.7	203.81	36.87	39.23	41
chr1	13647783	13648312	Lactb2	protein-coding	intron	12461	6.62	7.43	4.64	2.79	2.41e-23	8.19e-21	173.23	153.37	189.93	23.97	18.63	32
chr2	11636949	11637574	Il2ra	protein-coding	Intergenic	-5530	7.22	7.98	5.52	2.45	2.47e-23	8.32e-21	283.14	235.47	237.41	36.87	49.04	52
chr5	117338235	117339030	Wsb2	protein-coding	intron	-18672	6.12	6.98	3.74	3.24	2.46e-23	8.32e-21	111.36	139.84	127.11	15.36	14.71	10
chr8	11463844	11464631	E230013L22Rik	ncRNA	intron	-13691	6.94	7.75	4.9	2.85	3.26e-23	1.09e-20	259.12	164.2	223.53	25.2	24.52	40
chr9	83375596	83376315	Gm2087	ncRNA	Intergenic	-55591	6.4	7.22	4.35	2.87	3.25e-23	1.09e-20	144.85	148.86	153.4	14.75	22.56	24
chr10	68102490	68103168	Rtkn2	protein-coding	intron	123231	7.15	7.95	5.18	2.77	3.76e-23	1.25e-20	232.92	295.02	214.04	46.71	38.25	24
chr1	92315767	92316814	Hdac4	protein-coding	Intergenic	-135950	7.58	8.38	5.59	2.8	3.82e-23	1.26e-20	441.82	258.03	300.23	60.84	38.25	45
chr3	65484360	65484720	Tiparp	protein-coding	Intergenic	-43907	5.98	6.85	3.5	3.35	4.26e-23	1.4e-20	108.45	109.17	127.84	11.06	8.83	14
chr10	90983069	90983469	Apaf1	protein-coding	Intergenic	99474	5.75	6.7	2	4.69	4.72e-23	1.55e-20	85.89	93.83	131.49	3.07	2.94	6
chr14	33324465	33325093	Mapk8	protein-coding	intron	86245	6.93	7.73	5.01	2.72	4.86e-23	1.59e-20	241.65	182.24	211.84	28.27	24.52	44
chr10	78399309	78400029	Mir6907	ncRNA	TTS	8876	7.24	7.98	5.62	2.37	5.11e-23	1.66e-20	280.23	235.47	243.26	47.93	43.15	56
chr1	125662896	125663596	Gpr39	protein-coding	Intergenic	-13750	6.08	6.94	3.61	3.33	5.3e-23	1.71e-20	139.02	114.58	114.69	9.83	8.83	18
chr3	127355165	127355766	Ank2	protein-coding	intron	53592	7.22	8	5.38	2.62	5.27e-23	1.71e-20	212.54	263.44	292.93	30.11	44.13	51
chr1	172423354	172423916	Pigm	protein-coding	Intergenic	47104	6.68	7.5	4.66	2.84	5.78e-23	1.86e-20	200.16	141.65	199.43	23.97	19.62	32
chr15	27663950	27664483	Fam105a	protein-coding	intron	17325	7.19	7.94	5.49	2.45	6.02e-23	1.93e-20	236.56	257.13	244.72	39.95	37.27	58
chr16	24068200	24068863	Bcl6	protein-coding	Intergenic	-79920	7.68	8.47	5.81	2.65	6.08e-23	1.94e-20	433.81	331.11	295.85	74.36	45.12	49
chr11	48900786	48901338	Gm5431	protein-coding	intron	1090	6.41	7.25	4.12	3.13	7.31e-23	2.32e-20	170.32	163.3	124.18	18.44	9.81	24
chr5	53378337	53379092	Smim20	protein-coding	Intergenic	111609	6.57	7.38	4.59	2.78	7.41e-23	2.34e-20	145.57	170.52	182.62	27.04	27.46	18
chr2	53850695	53851132	Rprm	protein-coding	Intergenic	234638	6.38	7.22	4.15	3.07	7.6e-23	2.39e-20	158.68	149.77	137.33	15.36	10.79	27
chr14	48246126	48246620	Gm6498	pseudo	intron	47657	6.42	7.24	4.32	2.92	7.97e-23	2.5e-20	161.59	124.5	166.55	20.28	15.69	24
chr19	54685169	54685615	Gpam	protein-coding	Intergenic	414055	5.99	6.85	3.49	3.36	8.44e-23	2.63e-20	128.11	115.48	103	12.91	12.75	8
chr8	108634201	108634632	Lncbate1	ncRNA	Intergenic	-49740	5.9	6.79	3.21	3.58	9.28e-23	2.87e-20	120.83	103.75	106.65	4.92	9.81	13
chr8	45414951	45415514	Tlr3	protein-coding	Intergenic	-4694	6.73	7.52	4.87	2.65	9.24e-23	2.87e-20	182.7	170.52	197.23	27.04	22.56	38
chr6	99485069	99485793	Foxp1	protein-coding	intron	35562	6.84	7.6	5.11	2.49	9.72e-23	2.99e-20	196.53	203	182.62	36.26	29.42	38
chr13	93939309	93939981	Lhfpl2	protein-coding	intron	-118151	7.34	8.07	5.78	2.29	1.09e-22	3.35e-20	296.97	239.99	268.82	56.54	55.9	52
chr4	53269755	53270720	AI427809	ncRNA	promoter-TSS	-6	6.88	7.64	5.17	2.47	1.13e-22	3.46e-20	210.36	179.54	208.19	35.03	40.21	33
chr13	95474185	95475397	S100z	protein-coding	Intergenic	3864	7.24	8.02	5.44	2.57	1.14e-22	3.47e-20	222.73	312.16	243.26	47.32	32.37	51
chr5	90149637	90150823	Cox18	protein-coding	Intergenic	73766	7.26	8.01	5.6	2.41	1.15e-22	3.47e-20	242.38	280.58	248.37	38.72	58.85	48
chr3	65203599	65204338	Kcnab1	protein-coding	intron	15866	6.68	7.48	4.69	2.8	1.22e-22	3.68e-20	157.95	202.09	176.78	17.82	25.5	34
chr2	4452940	4453397	Frmd4a	protein-coding	intron	52193	6.09	6.93	3.79	3.15	1.27e-22	3.81e-20	136.84	123.6	105.92	11.68	14.71	15
chr2	105219206	105219927	Them7	protein-coding	Intergenic	-4775	7.03	7.81	5.17	2.64	1.3e-22	3.91e-20	243.84	203	226.45	43.63	23.54	41
chr10	78086653	78087613	Icosl	protein-coding	Intergenic	17765	7.16	7.91	5.55	2.35	1.34e-22	3.99e-20	256.94	239.08	223.53	52.85	42.17	46
chr19	25340666	25341227	Kank1	protein-coding	intron	103745	6.12	6.95	3.93	3.02	1.36e-22	4.04e-20	123.74	132.62	115.42	14.13	16.67	15
chr8	104110731	104111350	Gm29682	ncRNA	intron	-5168	6.59	7.38	4.65	2.74	1.44e-22	4.26e-20	157.22	156.08	187.74	19.67	23.54	32
chr4	137930869	137931709	Eif4g3	protein-coding	intron	-62167	6.3	7.15	3.96	3.19	1.49e-22	4.39e-20	180.51	130.82	116.15	19.05	15.69	12
chr8	115151224	115152189	Maf	protein-coding	intron	555187	6.3	7.14	4.1	3.04	1.64e-22	4.83e-20	131.74	132.62	157.79	13.52	12.75	25
chr17	63012112	63012692	Efna5	protein-coding	Intergenic	-131085	6.48	7.31	4.33	2.98	1.89e-22	5.54e-20	149.21	197.58	130.03	14.75	20.6	25
chr2	118963007	118964083	Chst14	protein-coding	Intergenic	37048	6.97	7.76	5.14	2.62	1.92e-22	5.59e-20	248.2	228.26	172.4	33.19	29.42	43
chr4	97618550	97619483	E130114P18Rik	ncRNA	intron	-34426	7.09	7.86	5.33	2.53	1.95e-22	5.68e-20	259.85	199.39	238.14	49.78	35.31	36
chr6	126996330	126996941	Fgf6	protein-coding	Intergenic	-18906	6.29	7.12	4.13	3	2.16e-22	6.25e-20	140.48	139.84	138.06	16.59	10.79	25
chr8	117253760	117254206	Cmip	protein-coding	Intergenic	-3036	6.72	7.51	4.82	2.68	2.18e-22	6.29e-20	151.4	216.53	177.51	24.58	32.37	28
chr4	84685666	84686266	Bnc2	protein-coding	Intergenic	-10880	7.21	8.07	4.82	3.25	2.41e-22	6.93e-20	323.18	197.58	285.62	25.2	12.75	47
chr1	194885464	194886268	Cd34	protein-coding	Intergenic	-52955	7.22	8	5.4	2.6	2.54e-22	7.27e-20	194.34	285.1	290.01	39.95	51.98	35
chr17	26368236	26368855	Neurl1b	protein-coding	Intergenic	-46419	6.08	6.92	3.76	3.16	2.6e-22	7.42e-20	134.66	117.29	112.5	11.06	18.63	11
chr5	24343992	24345030	Kcnh2	protein-coding	intron	7093	7	7.76	5.32	2.44	2.65e-22	7.52e-20	194.34	241.79	213.31	41.79	44.13	34
chr15	89177270	89178040	Plxnb2	protein-coding	intron	3133	6.93	7.72	5.08	2.64	2.71e-22	7.66e-20	192.16	250.81	188.47	25.81	32.37	43
chr16	49319635	49320640	Myh15	protein-coding	Intergenic	262652	6.73	7.49	5.03	2.45	2.72e-22	7.66e-20	178.33	180.44	179.7	31.96	32.37	34
chr2	58534366	58534760	Acvr1	protein-coding	intron	32265	6.17	7.02	3.8	3.22	3.11e-22	8.73e-20	128.83	141.65	119.07	7.99	12.75	21
chr16	38760806	38761240	B4galt4	protein-coding	intron	18764	6.01	6.88	3.48	3.41	3.52e-22	9.86e-20	122.28	125.41	106.65	13.52	4.9	15
chr7	58836629	58837711	Atp10a	protein-coding	Intergenic	178968	7.22	7.97	5.53	2.45	3.56e-22	9.94e-20	213.27	265.25	276.13	38.1	43.15	57
chr15	25354677	25355609	Basp1	protein-coding	Intergenic	58621	7.46	8.23	5.74	2.48	3.66e-22	1.02e-19	323.9	295.02	279.05	37.49	52.96	70
chr14	121731686	121732409	Dock9	protein-coding	intron	6881	8.52	9.24	7.02	2.22	3.7e-22	1.03e-19	580.84	584.63	647.22	141.96	102	146
chr19	17275838	17276369	Gcnt1	protein-coding	Intergenic	63401	6.65	7.43	4.83	2.6	4.03e-22	1.11e-19	187.06	158.79	170.94	30.73	22.56	32
chr3	139842083	139842440	Mir7j	ncRNA	Intergenic	-185987	5.7	6.65	2.03	4.62	4.06e-22	1.12e-19	73.52	128.11	98.62	4.3	2.94	5
chr4	151720811	151721377	Camta1	protein-coding	intron	140674	6.34	7.15	4.31	2.85	4.08e-22	1.12e-19	138.3	155.18	132.95	22.74	21.58	15
chr18	5376462	5376984	Zfp438	protein-coding	Intergenic	-42284	5.91	6.78	3.41	3.36	4.22e-22	1.15e-19	94.62	128.11	106.65	9.22	11.77	11
chr16	10689743	10690874	Socs1	protein-coding	intron	95227	7.57	8.3	6	2.31	4.64e-22	1.26e-19	310.07	348.25	290.01	70.67	50.02	71
chr15	25608632	25609577	Myo10	protein-coding	Intergenic	-13445	7.39	8.14	5.71	2.43	4.89e-22	1.32e-19	306.43	253.52	287.82	37.49	61.79	58
chr6	101303475	101304639	Pdzrn3	protein-coding	intron	73840	6.38	7.23	4.04	3.19	4.93e-22	1.33e-19	128.83	184.95	137.33	13.52	9.81	26
chr12	118569771	118570306	D230030E09Rik	ncRNA	Intergenic	-39846	6.68	7.46	4.87	2.59	5.36e-22	1.44e-19	184.88	158.79	185.55	26.43	24.52	37
chr6	97405214	97405733	Frmd4b	protein-coding	intron	53812	7.27	7.99	5.76	2.23	5.85e-22	1.57e-19	270.77	253.52	240.33	49.16	55.9	58
chr2	59231485	59232107	Pkp4	protein-coding	intron	70946	7.78	8.51	6.22	2.29	6.08e-22	1.62e-19	406.15	317.57	370.36	66.37	66.69	91
chr4	8853954	8854479	Chd7	protein-coding	exon	163811	6.31	7.15	4.09	3.06	6.5e-22	1.73e-19	141.21	162.4	122.72	21.51	19.62	10
chr2	53668487	53669215	Rprm	protein-coding	Intergenic	416701	6.62	7.41	4.75	2.66	6.67e-22	1.77e-19	165.23	167.81	177.51	20.28	24.52	36
chr4	47310719	47311356	Tgfbr1	protein-coding	intron	-42184	7.09	7.88	5.18	2.7	6.74e-22	1.78e-19	298.43	205.7	202.35	46.09	28.44	34
chr6	127529438	127530130	Cracr2a	protein-coding	Intergenic	-48191	7.7	8.42	6.17	2.25	7.19e-22	1.89e-19	322.45	326.6	382.05	73.74	58.85	84
chr1	105787055	105787299	Tnfrsf11a	protein-coding	intron	6454	6.27	7.08	4.25	2.83	7.38e-22	1.94e-19	128.11	129.92	147.56	15.36	22.56	19
chr8	127330177	127330802	Pard3	protein-coding	intron	30838	6.96	7.71	5.34	2.37	7.44e-22	1.95e-19	232.92	188.56	205.27	39.95	39.23	42
chr17	11845132	11846138	D17Ertd648e	ncRNA	intron	37554	6.55	7.34	4.69	2.64	7.56e-22	1.97e-19	185.61	150.67	148.29	22.12	27.46	28
chr3	52240902	52241479	Foxo1	protein-coding	Intergenic	-27146	6.78	7.62	4.51	3.11	7.54e-22	1.97e-19	200.89	204.8	186.28	36.87	20.6	11
chr4	84308306	84308896	6030471H07Rik	ncRNA	intron	-263722	6.27	7.07	4.29	2.78	7.84e-22	2.02e-19	141.21	124.5	137.33	19.05	18.63	21
chr8	108392824	108393521	Lncbate1	ncRNA	Intergenic	191504	6.71	7.48	4.97	2.51	7.8e-22	2.02e-19	177.6	168.71	189.2	31.34	25.5	37
chr3	50879111	50880118	Noct	protein-coding	Intergenic	-344832	6.65	7.44	4.82	2.62	8.12e-22	2.09e-19	147.76	192.17	179.7	28.27	23.54	33
chr2	71096063	71096566	Cybrd1	protein-coding	TTS	-21739	6.16	7.01	3.81	3.2	9.63e-22	2.47e-19	161.59	124.5	101.54	10.45	14.71	17
chr8	3308352	3308809	Insr	protein-coding	Intergenic	-28964	5.92	6.8	3.27	3.52	9.84e-22	2.52e-19	108.45	106.46	119.07	6.15	5.88	17
chr3	130367064	130367896	Col25a1	protein-coding	intron	186635	6.82	7.6	5	2.6	1.03e-21	2.62e-19	165.95	187.66	228.65	24.58	37.27	34
chr9	118726528	118726918	Itga9	protein-coding	intron	15031	5.98	6.85	3.44	3.42	1.03e-21	2.62e-19	134.66	83.9	128.57	11.68	10.79	10
chr11	63965365	63965946	9630013K17Rik	ncRNA	intron	1430	6.43	7.23	4.5	2.73	1.05e-21	2.64e-19	149.94	130.82	169.48	23.35	25.5	19
chr18	84785127	84785611	Fam69c	protein-coding	Intergenic	65127	7.23	7.98	5.58	2.41	1.04e-21	2.64e-19	251.84	264.35	241.79	35.03	48.06	60
chr19	16372946	16373609	Mir496b	ncRNA	intron	-58274	6.93	7.68	5.3	2.37	1.09e-21	2.74e-19	215.45	203.9	194.31	41.17	33.35	44
chr13	92964079	92964594	Gm4814	ncRNA	Intergenic	-108967	6.73	7.49	5.02	2.47	1.14e-21	2.85e-19	182.7	172.32	183.35	28.88	29.42	39
chr6	145148960	145149515	Lrmp	protein-coding	intron	27499	6.41	7.22	4.32	2.91	1.14e-21	2.85e-19	166.68	149.77	132.22	12.29	25.5	22
chr6	94045164	94045634	Magi1	protein-coding	intron	-131709	5.94	6.8	3.47	3.33	1.15e-21	2.86e-19	126.65	93.83	113.96	10.45	7.85	15
chr2	76610407	76611156	Prkra	protein-coding	Intergenic	37212	6.37	7.21	4.17	3.04	1.19e-21	2.95e-19	104.81	158.79	179.7	17.21	16.67	20
chr7	47051700	47052150	Tmem86a	protein-coding	intron	1285	6.9	7.67	5.12	2.55	1.31e-21	3.24e-19	200.16	193.07	216.96	43.02	24.52	37
chr10	34235346	34235907	Dse	protein-coding	Intergenic	-28076	6.7	7.45	5	2.45	1.35e-21	3.33e-19	176.15	171.42	178.24	27.65	36.29	32
chr17	62844273	62844834	Efna5	protein-coding	intron	36763	6.76	7.55	4.89	2.65	1.4e-21	3.43e-19	180.51	215.63	164.36	32.57	20.6	36
chr16	16250286	16251006	Pkp2	protein-coding	intron	37301	6.48	7.3	4.44	2.86	1.44e-21	3.52e-19	127.38	184.95	159.25	15.36	22.56	27
chr3	131295606	131296274	Cyp2u1	protein-coding	intron	7287	6.34	7.17	4.13	3.05	1.45e-21	3.54e-19	145.57	141.65	145.37	21.51	7.85	23
chr1	60579677	60580218	Raph1	protein-coding	Intergenic	-13183	6.11	6.95	3.88	3.07	1.55e-21	3.76e-19	140.48	106.46	124.18	12.29	11.77	20
chr11	11513136	11513741	4930415F15Rik	protein-coding	intron	24173	6.62	7.41	4.75	2.65	1.56e-21	3.78e-19	159.4	167.81	181.89	34.41	25.5	21
chr3	101436277	101436991	Igsf3	protein-coding	intron	59509	6.31	7.11	4.36	2.75	1.61e-21	3.9e-19	131.74	149.77	132.95	17.21	20.6	24
chr18	15201455	15202017	Kctd1	protein-coding	Intergenic	-50290	7.4	8.14	5.82	2.32	1.7e-21	4.1e-19	291.15	258.93	294.39	54.08	44.13	71
chr11	43643030	43643642	Pwwp2a	protein-coding	Intergenic	-38662	6.13	6.95	4.01	2.94	1.9e-21	4.57e-19	117.19	121.8	132.22	12.91	20.6	15
chr17	15107035	15107749	Ermard	protein-coding	Intergenic	54333	6.5	7.3	4.56	2.74	1.93e-21	4.62e-19	172.51	166.01	132.95	28.27	23.54	19
chr7	17016887	17017495	Ppp5c	protein-coding	intron	10723	7.54	8.31	5.75	2.56	1.93e-21	4.62e-19	367.58	369.9	216.23	54.69	56.88	50
chr3	138988965	138989660	Rap1gds1	protein-coding	intron	85888	6.25	7.09	3.96	3.13	1.94e-21	4.63e-19	105.54	136.23	167.28	11.06	14.71	21
chr1	6466863	6467331	St18	protein-coding	Intergenic	-20134	6.39	7.2	4.35	2.85	2e-21	4.74e-19	133.93	155.18	153.4	12.91	26.48	22
chr7	25776689	25777125	Axl	protein-coding	intron	11826	6.75	7.54	4.91	2.63	2.37e-21	5.6e-19	211.81	173.22	171.67	24.58	24.52	41
chr3	106996176	106996553	Kcna3	protein-coding	Intergenic	-39797	5.69	6.6	2.53	4.08	2.39e-21	5.65e-19	125.92	85.71	80.35	7.37	4.9	5
chr16	38032800	38033329	4930542C21Rik	ncRNA	intron	15742	6.24	7.07	4.09	2.97	2.47e-21	5.8e-19	112.82	147.96	140.99	21.51	16.67	13
chr3	131698157	131698581	Papss1	protein-coding	Intergenic	132337	6.13	6.98	3.81	3.16	2.57e-21	6.04e-19	99.72	137.13	140.99	10.45	11.77	20
chr16	11006032	11006610	Gm4262	ncRNA	Intergenic	-2577	7.35	8.15	5.41	2.74	2.6e-21	6.07e-19	350.11	261.64	241.79	54.08	24.52	49
chr17	15084011	15084825	Ermard	protein-coding	Intergenic	31359	8.07	8.88	5.99	2.9	2.64e-21	6.15e-19	591.03	417.72	409.08	84.19	32.37	74
chr11	8591153	8591731	Tns3	protein-coding	intron	73093	6.76	7.52	5.04	2.48	2.72e-21	6.31e-19	182.7	166.01	202.35	35.64	36.29	27
chr2	11441648	11442273	8030442B05Rik	ncRNA	Intergenic	-43461	6.84	7.61	5.02	2.59	2.73e-21	6.31e-19	186.34	188.56	212.57	43.02	24.52	30
chr8	119511637	119512050	Slc38a8	protein-coding	intron	-10146	6.42	7.22	4.47	2.75	2.75e-21	6.35e-19	171.05	142.55	135.14	27.04	20.6	19
chr16	97464191	97465000	Mx1	protein-coding	Intergenic	-1690	5.9	3.64	6.74	-3.1	2.82e-21	6.49e-19	10.92	12.63	13.88	103.24	100.04	118
chr6	90319391	90320769	Chst13	protein-coding	intron	5105	6.96	7.71	5.3	2.41	2.9e-21	6.62e-19	181.24	231.87	216.23	43.02	42.17	33
chr9	40116827	40117546	Olfr985	protein-coding	Intergenic	10852	6.61	7.39	4.81	2.58	2.89e-21	6.62e-19	149.94	170.52	182.62	21.51	29.42	33
chr6	124477849	124478778	Clstn3	protein-coding	Intergenic	-13530	7.93	8.63	6.53	2.1	2.92e-21	6.66e-19	382.86	365.39	436.84	98.33	93.17	85
chr1	92755019	92755599	Gpc1	protein-coding	Intergenic	-76377	6.81	7.58	5.06	2.53	2.94e-21	6.68e-19	224.18	169.61	181.16	36.26	26.48	37
chr19	18590988	18591449	Ostf1	protein-coding	intron	40594	6.16	6.98	4	2.99	2.95e-21	6.69e-19	116.46	112.78	150.48	12.29	18.63	17
chr14	103037062	103037511	4933432I03Rik	ncRNA	Intergenic	-3484	6.96	7.75	5.07	2.68	3.06e-21	6.92e-19	261.31	189.46	195.04	31.96	22.56	46
chr8	36122410	36123038	Prag1	protein-coding	intron	27896	6.82	7.59	5.06	2.53	3.2e-21	7.21e-19	204.53	196.68	177.51	28.88	26.48	45
chr6	127577362	127578036	Cracr2a	protein-coding	promoter-TSS	-276	7.32	8.08	5.63	2.45	3.24e-21	7.29e-19	310.8	281.49	220.61	60.84	40.21	48
chr10	68119228	68119769	Rtkn2	protein-coding	intron	139901	6.55	7.37	4.47	2.89	3.48e-21	7.8e-19	157.95	183.15	154.13	25.2	30.4	11
chr7	66310597	66311708	Mir7057	ncRNA	intron	70571	6.67	7.42	5	2.42	3.59e-21	8.01e-19	171.78	164.2	178.97	32.57	29.42	34
chr3	135191774	135192275	Cenpe	protein-coding	Intergenic	-20538	6.73	7.53	4.82	2.7	3.75e-21	8.35e-19	154.31	205.7	192.85	23.35	21.58	40
chr4	95208822	95209672	Jun	protein-coding	Intergenic	-157025	6.64	7.42	4.84	2.58	3.76e-21	8.35e-19	160.13	171.42	181.89	29.5	20.6	36
chr13	97645101	97646195	Gm5086	ncRNA	Intergenic	85648	7.2	7.93	5.65	2.28	3.83e-21	8.49e-19	270.77	207.51	254.21	48.55	54.92	47
chr13	52116703	52117200	4921525O09Rik	ncRNA	intron	20211	5.85	6.72	3.33	3.39	3.88e-21	8.57e-19	113.55	118.19	84.74	7.37	10.79	12
chr3	75293178	75293607	Serpini2	protein-coding	Intergenic	-23315	6.6	7.41	4.58	2.83	4.04e-21	8.9e-19	163.77	162.4	183.35	14.13	22.56	35
chr13	81136572	81137266	9330111N05Rik	ncRNA	intron	172845	6.59	7.4	4.59	2.81	4.25e-21	9.31e-19	141.94	175.93	187.74	14.75	31.38	26
chr14	101846313	101846890	Lmo7	protein-coding	intron	5979	6.2	7.06	3.76	3.3	4.24e-21	9.31e-19	99.72	152.47	147.56	17.82	6.87	16
chr13	52777043	52777923	BB123696	ncRNA	Intergenic	-20278	7.85	8.61	6.11	2.5	4.47e-21	9.76e-19	463.65	412.31	298.77	88.49	61.79	57
chr19	52878840	52879399	AA387883	ncRNA	Intergenic	-44061	6.37	7.19	4.3	2.89	4.56e-21	9.94e-19	117.92	153.37	166.55	17.21	14.71	27
chr1	62041585	62042132	Pard3b	protein-coding	intron	403035	5.61	6.56	1.49	5.08	4.7e-21	1.02e-18	102.63	70.37	111.04	2.46	1.96	4
chr10	58625009	58625678	Edar	protein-coding	intron	50352	5.96	6.82	3.6	3.22	4.91e-21	1.06e-18	125.92	106.46	105.92	13.52	6.87	16
chr5	102481115	102481982	Arhgap24	protein-coding	5' UTR	158	8.07	8.84	6.34	2.5	5.1e-21	1.1e-18	376.31	470.95	527.42	60.84	70.62	111
chr8	88668487	88669118	Nod2	protein-coding	intron	21456	8.16	8.98	6.15	2.83	5.53e-21	1.19e-18	525.52	519.67	464.6	82.96	33.35	96
chr16	73821474	73822134	Mir691	ncRNA	Intergenic	520263	7.73	8.44	6.28	2.17	6.11e-21	1.31e-18	328.27	340.13	376.94	63.3	89.25	80
chr5	43061168	43062801	Cpeb2	protein-coding	Intergenic	-171478	6.55	7.33	4.7	2.63	6.35e-21	1.36e-18	140.48	167.81	174.59	19.67	26.48	32
chr3	32427692	32428192	Pik3ca	protein-coding	Intergenic	-8209	5.83	6.7	3.27	3.43	6.53e-21	1.39e-18	112.09	110.07	90.58	11.06	4.9	13
chr9	8831703	8832513	Pgr	protein-coding	Intergenic	-67725	7.04	7.79	5.38	2.41	6.62e-21	1.41e-18	240.2	178.64	245.45	46.09	37.27	42
chr11	102998325	102999527	Mir6931	ncRNA	TTS	995	7.26	8.01	5.61	2.41	6.78e-21	1.44e-18	294.79	267.05	213.31	59	47.08	40
chr12	105116548	105117212	Tcl1b2	protein-coding	Intergenic	-30153	5.87	6.74	3.4	3.33	6.92e-21	1.46e-18	93.9	95.63	130.76	7.99	10.79	13
chr14	47857989	47858642	4930447J18Rik	ncRNA	Intergenic	-40548	6.05	6.9	3.8	3.09	7.04e-21	1.49e-18	123.01	93.83	140.26	14.13	15.69	12
chr17	12668934	12669602	Slc22a1	protein-coding	intron	6570	6.25	7.07	4.13	2.95	7.2e-21	1.52e-18	163.77	115.48	124.92	12.91	22.56	17
chr2	172904857	172905560	Bmp7	protein-coding	intron	35112	7.18	7.91	5.66	2.25	7.44e-21	1.56e-18	252.57	256.23	211.11	55.31	46.1	50
chr13	93248578	93249087	Homer1	protein-coding	Intergenic	-54924	6.35	7.16	4.33	2.83	7.56e-21	1.58e-18	118.64	136.23	174.59	17.82	24.52	18
chr7	55767943	55768434	Siglech	protein-coding	promoter-TSS	5	5.95	6.79	3.73	3.06	7.64e-21	1.6e-18	116.46	118.19	97.16	11.06	14.71	14
chr1	120099407	120100091	Dbi	protein-coding	Intergenic	21170	7.5	8.28	5.68	2.6	7.89e-21	1.64e-18	300.61	283.29	348.45	44.86	33.35	76
chr7	125577457	125578002	Il4ra	protein-coding	3' UTR	25448	6.83	7.59	5.12	2.48	8e-21	1.66e-18	209.63	214.72	154.87	33.8	32.37	38
chr11	114837907	114838808	Gprc5c	protein-coding	Intergenic	-13174	6.81	7.6	4.96	2.63	8.63e-21	1.79e-18	162.32	245.4	172.4	36.26	30.4	27
chr12	8829418	8830045	Sdc1	protein-coding	Intergenic	58336	5.89	6.73	3.66	3.07	9.12e-21	1.88e-18	106.27	107.36	105.19	12.29	14.71	11
chr12	58822906	58823693	Sec23a	protein-coding	Intergenic	188717	6.92	7.67	5.27	2.4	9.29e-21	1.91e-18	203.8	196.68	210.38	35.64	30.4	50
chr17	63818259	63819034	Fer	protein-coding	Intergenic	-45334	6.62	7.39	4.87	2.52	9.36e-21	1.92e-18	187.79	159.69	155.6	26.43	25.5	36
chr8	13472016	13472746	Gas6	protein-coding	intron	22154	6.5	7.33	4.27	3.07	9.42e-21	1.93e-18	226.37	117.29	140.26	22.12	17.65	18
chr8	127441018	127441511	Pard3	protein-coding	intron	141613	7.2	7.92	5.66	2.26	1.07e-20	2.18e-18	239.47	235.47	252.75	42.4	46.1	63
chr8	108623706	108624200	Lncbate1	ncRNA	Intergenic	-39276	6.28	7.14	3.93	3.21	1.11e-20	2.26e-18	116.46	165.1	140.26	7.99	12.75	25
chr10	95719472	95719952	Nudt4	protein-coding	Intergenic	-155545	6.17	7	4.05	2.95	1.3e-20	2.63e-18	122.28	142.55	119.07	14.75	10.79	24
chr5	23409903	23410551	5031425E22Rik	ncRNA	Intergenic	24126	6.44	7.24	4.49	2.75	1.33e-20	2.7e-18	136.84	134.43	181.89	22.74	16.67	28
chr10	10472138	10472710	Adgb	protein-coding	promoter-TSS	-110	6.41	7.21	4.45	2.76	1.35e-20	2.74e-18	133.2	147.96	162.17	14.13	27.46	24
chr2	60855004	60855415	Rbms1	protein-coding	intron	26228	6.01	6.86	3.61	3.26	1.47e-20	2.96e-18	118.64	130.82	100.08	11.68	5.88	19
chr9	77469760	77470382	5730403I07Rik	ncRNA	intron	-70655	6.68	7.43	4.98	2.45	1.49e-20	2.99e-18	150.67	191.27	176.78	27.65	34.33	33
chr7	126235966	126236510	1700123J17Rik	ncRNA	intron	1366	6.23	7.03	4.27	2.77	1.52e-20	3.05e-18	136.11	125.41	131.49	22.12	21.58	14
chr7	55852873	55853346	Cyfip1	protein-coding	intron	11039	6.6	7.37	4.84	2.53	1.53e-20	3.05e-18	158.68	160.59	177.51	22.74	26.48	37
chr9	117862836	117863778	Azi2	protein-coding	Intergenic	-177215	6.42	7.22	4.49	2.72	1.57e-20	3.14e-18	133.2	144.35	168.74	27.04	24.52	16
chr9	95279180	95280272	Chst2	protein-coding	Intergenic	127544	7.13	7.9	5.36	2.54	1.77e-20	3.53e-18	220.55	249.91	246.91	39.95	25.5	58
chr11	79836919	79837794	Mir365-2	ncRNA	Intergenic	110957	7.6	8.4	5.67	2.73	1.81e-20	3.6e-18	411.25	311.26	290.01	73.13	30.4	49
chr6	12393657	12394427	Gm6578	pseudo	intron	-284462	6.42	7.22	4.51	2.7	1.84e-20	3.64e-18	120.83	150.67	174.59	19.05	25.5	24
chr2	172430540	172431137	Rtfdc1	protein-coding	intron	-9739	7.37	8.15	5.59	2.55	1.9e-20	3.75e-18	362.48	239.99	246.91	62.68	40.21	42
chr16	78294735	78295240	Cxadr	protein-coding	Intergenic	-6683	6.39	7.18	4.5	2.68	1.92e-20	3.79e-18	138.3	160.59	135.87	18.44	19.62	30
chr5	147880079	147880793	Slc46a3	protein-coding	intron	14366	6.56	7.36	4.6	2.76	1.94e-20	3.82e-18	157.95	196.68	137.33	31.96	20.6	20
chr6	92273523	92274396	Trh	protein-coding	Intergenic	-29310	7.47	8.21	5.89	2.32	2.02e-20	3.95e-18	281.69	302.24	302.43	76.82	55.9	45
chr5	144313182	144313821	Gm15708	ncRNA	intron	36441	6.29	7.09	4.39	2.7	2.08e-20	4.06e-18	133.93	117.29	156.33	20.28	20.6	22
chr2	157840583	157840983	Vstm2l	protein-coding	intron	-73870	6.47	7.27	4.52	2.76	2.09e-20	4.07e-18	168.14	158.79	137.33	20.89	14.71	33
chr3	108855429	108856242	Stxbp3	protein-coding	3' UTR	-15334	6.3	7.11	4.32	2.79	2.16e-20	4.2e-18	133.2	160.59	119.8	22.12	14.71	23
chr3	50406730	50407229	Slc7a11	protein-coding	intron	36633	6.19	7	4.15	2.85	2.19e-20	4.24e-18	123.01	118.19	143.91	16.59	12.75	24
chr15	27976919	27977352	Trio	protein-coding	intron	48712	5.46	6.39	2.11	4.27	2.21e-20	4.28e-18	93.17	84.81	73.05	3.07	4.9	5
chr2	153525768	153526370	Nol4l	protein-coding	intron	3902	7.48	8.21	5.95	2.25	2.31e-20	4.46e-18	337.73	312.16	236.68	66.99	56.88	62
chr15	35325371	35325895	BC048602	ncRNA	intron	2902	6.63	7.43	4.69	2.74	2.4e-20	4.62e-18	147.76	217.43	153.4	28.88	17.65	31
chr2	117019139	117019719	Spred1	protein-coding	Intergenic	-101642	6.31	7.12	4.28	2.85	2.42e-20	4.65e-18	147.76	120.9	149.75	13.52	16.67	28
chr19	60945996	60947191	Grk5	protein-coding	intron	56845	7.27	8.03	5.58	2.45	2.44e-20	4.68e-18	218.36	245.4	317.77	39.33	42.17	62
chr9	101995421	101996362	Mir7243	ncRNA	intron	309083	8.52	9.23	7.05	2.18	2.45e-20	4.68e-18	523.34	679.36	596.09	113.08	161.83	123
chr7	138175963	138176456	Tcerg1l	protein-coding	Intergenic	221520	5.65	6.55	2.8	3.75	2.49e-20	4.75e-18	100.45	77.59	103	3.07	7.85	10
chr6	22280294	22280725	Wnt16	protein-coding	Intergenic	-7717	5.5	6.42	2.23	4.19	2.51e-20	4.77e-18	79.34	75.78	102.27	6.15	2.94	5
chr3	154885098	154885769	Tnni3k	protein-coding	intron	169973	6.7	7.5	4.73	2.76	2.6e-20	4.93e-18	164.5	181.34	196.5	15.36	25.5	39
chr7	91716488	91717169	Dlg2	protein-coding	intron	-345565	6.79	7.56	5.03	2.53	2.66e-20	5.04e-18	191.43	183.15	191.39	20.89	38.25	39
chr19	37320982	37321777	Ide	protein-coding	intron	9233	6.27	7.05	4.41	2.65	2.76e-20	5.21e-18	131.74	134.43	132.22	23.97	18.63	21
chr8	32176212	32176536	Gm8179	ncRNA	intron	24479	5.52	6.45	2.03	4.42	2.85e-20	5.37e-18	69.15	97.44	96.43	4.3	0.98	7
chr9	61056332	61057273	Gm5122	ncRNA	Intergenic	39734	7.49	8.23	5.89	2.34	2.92e-20	5.48e-18	358.11	276.98	265.17	73.74	53.94	50
chr4	115647555	115648066	Cyp4b1	protein-coding	promoter-TSS	-106	6.34	7.16	4.25	2.91	2.97e-20	5.56e-18	156.49	156.98	115.42	21.51	24.52	11
chr5	38505208	38505844	Slc2a9	protein-coding	Intergenic	-3374	7.33	8.15	5.22	2.93	2.98e-20	5.58e-18	288.97	276.07	287.82	20.28	27.46	64
chr4	105206859	105207508	Plpp3	protein-coding	intron	49837	6.76	7.55	4.87	2.68	3.07e-20	5.73e-18	196.53	167.81	197.23	20.28	23.54	44
chr7	109131586	109132135	Lmo1	protein-coding	Intergenic	38651	6.28	7.06	4.44	2.62	3.18e-20	5.91e-18	136.84	124.5	138.79	18.44	23.54	23
chr6	34899083	34899667	Wdr91	protein-coding	intron	11456	6.56	7.32	4.81	2.52	3.22e-20	5.96e-18	158.68	163.3	158.52	34.41	22.56	27
chr3	40694344	40694879	Slc25a31	protein-coding	intron	-14259	6.08	6.9	3.94	2.96	3.47e-20	6.41e-18	131.74	125.41	102.27	10.45	19.62	16
chr8	57468626	57469073	Scrg1	protein-coding	intron	12927	5.61	6.5	2.88	3.62	3.5e-20	6.46e-18	93.9	98.34	79.62	9.22	7.85	5
chr2	45261922	45262462	Zeb2	protein-coding	Intergenic	-148913	6.43	7.22	4.54	2.68	3.62e-20	6.66e-18	136.84	157.89	151.94	28.88	15.69	25
chr4	105263496	105264028	Plpp3	protein-coding	Intergenic	106415	7.23	7.96	5.67	2.29	3.63e-20	6.67e-18	270.04	215.63	263.71	46.71	42.17	64
chr18	53161360	53162159	Snx2	protein-coding	Intergenic	-14605	6.55	7.31	4.81	2.5	3.65e-20	6.69e-18	159.4	168.71	148.29	32.57	22.56	29
chr7	136065569	136066197	C030029H02Rik	ncRNA	Intergenic	-202441	6.12	6.96	3.87	3.08	3.68e-20	6.73e-18	121.55	116.38	134.41	7.37	21.58	15
chr6	135748356	135748862	4930425L21Rik	ncRNA	intron	89696	6.38	7.18	4.43	2.76	3.77e-20	6.88e-18	144.12	150.67	140.99	17.82	14.71	32
chr4	32872086	32872632	Ankrd6	protein-coding	intron	51146	6.09	6.95	3.73	3.22	3.86e-20	7.02e-18	139.75	145.25	84.74	15.98	11.77	12
chr8	124925443	124926317	Egln1	protein-coding	intron	23374	7.32	8.04	5.8	2.24	4.05e-20	7.35e-18	287.51	261.64	240.33	58.38	43.15	66
chr3	136331148	136331645	Bank1	protein-coding	Intergenic	-5331	6.8	7.57	5.01	2.56	4.08e-20	7.39e-18	182.7	164.2	222.8	26.43	26.48	44
chr17	67705126	67705845	Lama1	protein-coding	intron	8221	5.56	6.45	2.76	3.69	4.33e-20	7.82e-18	74.97	92.02	95.7	5.53	8.83	6
chr8	33817125	33817907	Smim18	protein-coding	intron	-69746	6.54	7.31	4.8	2.51	4.36e-20	7.84e-18	168.87	164.2	142.45	23.97	24.52	35
chr8	90356672	90357158	Tox3	protein-coding	Intergenic	-8663	5.49	6.4	2.36	4.05	4.36e-20	7.84e-18	82.98	77.59	93.5	5.53	7.85	2
chr4	120313213	120313805	Foxo6	protein-coding	Intergenic	-26248	6.01	6.84	3.84	3.01	4.41e-20	7.91e-18	123.74	97.44	123.45	12.29	19.62	11
chr1	139079052	139079848	4930596I21Rik	ncRNA	intron	101793	6.49	7.29	4.49	2.81	4.44e-20	7.94e-18	155.04	193.97	121.26	22.74	28.44	16
chr13	106638863	106639515	Ipo11	protein-coding	Intergenic	297726	6.78	7.54	5.08	2.46	4.45e-20	7.95e-18	164.5	191.27	203.81	24.58	39.23	38
chr4	5665610	5666235	Fam110b	protein-coding	intron	21744	6.52	7.28	4.81	2.47	4.49e-20	7.98e-18	160.13	137.13	168.74	29.5	26.48	28
chr5	130277886	130278563	Tyw1	protein-coding	intron	21188	7.08	7.87	5.17	2.7	4.48e-20	7.98e-18	275.86	230.96	196.5	38.72	19.62	50
chr10	87832187	87832590	Igf1	protein-coding	Intergenic	-25876	5.58	6.5	2.39	4.11	4.57e-20	8.11e-18	85.89	75.78	109.57	6.76	0.98	8
chr6	127472080	127472565	Parp11	protein-coding	intron	18600	7.09	7.85	5.43	2.42	4.62e-20	8.17e-18	267.86	179.54	242.53	43.02	35.31	51
chr3	105898277	105898623	Adora3	protein-coding	intron	-5971	6.43	7.2	4.66	2.53	4.65e-20	8.2e-18	147.76	151.57	140.26	29.5	23.54	23
chr3	143147440	143147894	A830019L24Rik	ncRNA	Intergenic	-95388	6.91	7.67	5.23	2.43	4.86e-20	8.55e-18	217.63	183.15	209.65	37.49	26.48	49
chr14	56021130	56021613	Mcpt1	protein-coding	TTS	3408	5.88	6.73	3.51	3.23	4.88e-20	8.57e-18	104.81	121.8	92.77	10.45	16.67	7
chr10	68125038	68125376	Rtkn2	protein-coding	intron	145609	6.6	7.34	4.97	2.38	5e-20	8.76e-18	173.23	154.28	159.98	29.5	30.4	34
chr3	154130307	154130943	Slc44a5	protein-coding	intron	157189	6.39	7.16	4.64	2.52	5.18e-20	9.06e-18	134.66	143.45	151.21	21.51	27.46	26
chr12	40788687	40789170	Immp2l	protein-coding	intron	-235161	5.94	6.76	3.78	2.99	5.22e-20	9.09e-18	104.81	111.87	109.57	15.36	9.81	16
chr15	82969113	82969829	Mir3080	ncRNA	Intergenic	-10175	6.26	7.04	4.43	2.61	5.22e-20	9.09e-18	136.11	126.31	132.22	22.12	23.54	19
chr2	57587158	57587472	Gpd2	protein-coding	Intergenic	348933	6.51	7.27	4.81	2.45	5.36e-20	9.32e-18	149.94	152.47	159.25	28.88	23.54	32
chr6	121076911	121077620	Mical3	protein-coding	intron	4361	6.78	7.55	5.03	2.52	5.38e-20	9.32e-18	225.64	143.45	193.58	28.88	35.31	34
chr12	113314591	113315078	Tmem121	protein-coding	Intergenic	128932	6.39	7.2	4.36	2.84	5.52e-20	9.54e-18	157.22	140.74	143.18	23.97	27.46	10
chr2	85014654	85014987	P2rx3	protein-coding	intron	21013	6.52	7.28	4.79	2.48	5.67e-20	9.77e-18	173.96	156.98	135.14	25.81	27.46	30
chr12	89963042	89963488	Nrxn3	protein-coding	intron	150782	5.72	6.59	3.22	3.37	5.8e-20	9.98e-18	94.62	105.56	88.39	6.15	13.73	8
chr3	51813822	51814489	Mgst2	protein-coding	intron	152977	6.16	6.99	4.01	2.98	5.99e-20	1.03e-17	126.65	130.82	124.18	15.98	24.52	8
chr11	104000987	104001423	Arf2	protein-coding	Intergenic	34334	6.37	7.15	4.58	2.57	6.18e-20	1.06e-17	160.13	137.13	128.57	25.2	24.52	22
chr3	75730986	75731872	Platr10	ncRNA	Intergenic	-75698	7.31	8.02	5.88	2.14	6.26e-20	1.07e-17	273.68	258.03	246.18	64.53	49.04	63
chr6	137140482	137141598	Rerg	protein-coding	intron	28678	6.77	7.53	5.08	2.45	6.29e-20	1.07e-17	171.78	190.36	192.85	23.97	34.33	43
chr18	32398340	32399259	A830052D11Rik	ncRNA	intron	-20516	7.09	7.81	5.58	2.23	6.59e-20	1.12e-17	233.65	212.02	228.65	57.15	43.15	43
chr10	75489515	75489993	Gucd1	protein-coding	Intergenic	27627	5.63	6.52	2.89	3.64	6.7e-20	1.14e-17	109.18	83	83.28	7.37	10.79	4
chr4	97532082	97532382	Nfia	protein-coding	Intergenic	-49711	5.93	6.76	3.75	3.01	7.01e-20	1.19e-17	108.45	109.17	106.65	8.6	16.67	15
chr15	77879660	77880145	Myh9	protein-coding	Intergenic	-37728	6	6.85	3.74	3.1	7.14e-20	1.21e-17	111.36	141.65	92.04	13.52	16.67	10
chr19	15904102	15904505	Psat1	protein-coding	TTS	20318	5.62	6.49	3.05	3.45	7.24e-20	1.22e-17	84.43	97.44	88.39	7.99	10.79	6
chr5	128617437	128618128	Fzd10	protein-coding	Intergenic	16677	6.01	6.86	3.63	3.23	7.29e-20	1.23e-17	82.25	130.82	135.14	13.52	14.71	9
chr19	34270240	34270807	Acta2	protein-coding	Intergenic	-15151	6.04	6.85	3.99	2.86	8.25e-20	1.39e-17	100.45	114.58	130.76	15.98	16.67	15
chr7	67031208	67031746	1700112J16Rik	ncRNA	intron	190981	6.39	7.17	4.55	2.62	8.44e-20	1.42e-17	149.94	132.62	149.75	27.65	16.67	26
chr3	102180543	102181164	Vangl1	protein-coding	intron	23839	5.9	6.76	3.47	3.29	8.53e-20	1.43e-17	91.71	137.13	97.16	13.52	12.75	7
chr18	81571689	81572476	Mir5127	ncRNA	Intergenic	419997	7.43	8.14	6.01	2.13	8.6e-20	1.44e-17	318.81	264.35	260.79	57.15	62.77	73
chr4	97543878	97544563	Nfia	protein-coding	Intergenic	-37722	7.03	7.77	5.45	2.32	8.88e-20	1.48e-17	245.29	218.33	190.66	44.86	34.33	52
chr9	110624178	110625301	Nradd	protein-coding	promoter-TSS	-347	7.62	8.34	6.12	2.21	8.93e-20	1.48e-17	354.47	307.65	306.81	74.36	83.37	51
chr1	76540491	76541020	Mir6343	ncRNA	Intergenic	31196	5.73	6.61	3.05	3.56	9.07e-20	1.5e-17	74.24	116.38	102.27	7.99	4.9	12
chr7	78794049	78794921	Mrps11	protein-coding	Intergenic	11354	7.04	7.77	5.52	2.25	9.26e-20	1.53e-17	224.91	214.72	214.77	39.33	40.21	58
chr13	36074453	36074908	Lyrm4	protein-coding	intron	42676	6.01	6.85	3.74	3.11	9.48e-20	1.57e-17	140.48	86.61	118.34	12.29	10.79	17
chr1	166338985	166339497	Tada1	protein-coding	Intergenic	-39926	6.97	7.71	5.35	2.36	9.61e-20	1.58e-17	245.29	181.34	200.89	35.03	37.27	50
chr9	115617813	115618570	Mir467h	ncRNA	Intergenic	236373	6.72	7.52	4.74	2.79	9.84e-20	1.62e-17	181.24	216.53	154.13	17.82	41.19	21
chr11	46090683	46091415	Mir8100	ncRNA	intron	-11221	6.37	7.16	4.5	2.66	9.92e-20	1.63e-17	150.67	164.2	114.69	22.12	19.62	26
chr14	69058764	69059300	Stc1	protein-coding	Intergenic	29743	5.89	6.73	3.64	3.09	9.98e-20	1.63e-17	120.83	103.75	93.5	11.68	16.67	9
chr15	52565376	52565868	Med30	protein-coding	Intergenic	-146823	5.8	6.67	3.31	3.36	1.01e-19	1.65e-17	111.36	85.71	108.11	12.91	4.9	12
chr11	54314769	54315330	Acsl6	protein-coding	5' UTR	147	6.47	7.25	4.65	2.6	1.02e-19	1.67e-17	169.59	163.3	123.45	25.81	20.6	29
chr6	66274802	66275125	Gm31520	pseudo	intron	2459	6.71	7.45	5.12	2.34	1.03e-19	1.67e-17	184.15	156.98	184.09	35.64	30.4	38
chr3	60080518	60081102	Sucnr1	protein-coding	Intergenic	-1059	6.92	7.65	5.38	2.27	1.04e-19	1.68e-17	195.07	184.05	222.8	35.64	41.19	48
chr12	5213563	5214230	Klhl29	protein-coding	intron	161785	6.61	7.38	4.86	2.52	1.05e-19	1.7e-17	176.87	140.74	180.43	21.51	30.4	35
chr7	90281579	90282070	Ccdc83	protein-coding	Intergenic	-16393	6.05	6.91	3.63	3.28	1.06e-19	1.71e-17	104.81	164.2	90.58	10.45	16.67	10
chr2	150673816	150674476	Acss1	protein-coding	Intergenic	-5906	8.79	9.52	7.24	2.28	1.09e-19	1.75e-17	780.28	649.59	777.98	136.43	114.75	202
chr9	23433120	23433828	Bmper	protein-coding	intron	210398	6.44	7.26	4.29	2.97	1.09e-19	1.76e-17	181.24	155.18	124.92	25.2	24.52	9
chr8	31859230	31859622	Nrg1	protein-coding	intron	58777	6.26	7.09	4.13	2.95	1.19e-19	1.91e-17	155.04	118.19	134.41	25.81	11.77	15
chr10	41473870	41474423	Mical1	protein-coding	Intergenic	-2167	6.74	7.54	4.78	2.76	1.21e-19	1.94e-17	213.27	215.63	128.57	31.96	19.62	31
chr11	5140410	5141091	Emid1	protein-coding	intron	11471	6.47	7.3	4.35	2.95	1.22e-19	1.95e-17	204.53	156.08	111.04	18.44	14.71	28
chr14	22801294	22801833	4930405A10Rik	ncRNA	intron	-258766	5.72	6.58	3.24	3.34	1.23e-19	1.96e-17	115	91.12	81.09	10.45	8.83	9
chr17	78560335	78560917	Vit	protein-coding	intron	52563	6.21	7.03	4.11	2.92	1.27e-19	2.03e-17	98.99	139.84	153.4	20.28	18.63	13
chr3	109254930	109255526	Vav3	protein-coding	Intergenic	-85455	7.18	7.91	5.62	2.29	1.29e-19	2.05e-17	285.33	206.6	228.65	48.55	41.19	58
chr9	37833343	37833761	Olfr877	protein-coding	Intergenic	-21268	5.71	6.57	3.24	3.33	1.29e-19	2.05e-17	104.09	85.71	94.96	8.6	13.73	6
chr10	78272727	78273427	Trappc10	protein-coding	3' UTR	-28435	6.61	7.37	4.89	2.48	1.3e-19	2.06e-17	174.69	161.49	161.44	35.64	32.37	21
chr17	70728663	70729335	Tgif1	protein-coding	intron	117778	6.88	7.61	5.31	2.3	1.3e-19	2.06e-17	208.9	209.31	168.01	42.4	34.33	42
chr11	22692976	22693697	B3gnt2	protein-coding	Intergenic	166398	7.28	8.02	5.64	2.39	1.33e-19	2.09e-17	260.58	276.07	244.72	36.26	43.15	70
chr5	124209711	124210297	Pitpnm2os1	ncRNA	intron	-19721	6.09	6.9	4.02	2.89	1.33e-19	2.09e-17	119.37	106.46	133.68	20.89	12.75	15
chr7	25706738	25707162	Ccdc97	protein-coding	Intergenic	12103	7.09	7.83	5.52	2.31	1.33e-19	2.09e-17	244.57	205.7	232.3	54.08	33.35	50
chr12	25329866	25330521	Gm17746	ncRNA	Intergenic	201020	6.16	7.01	3.86	3.15	1.35e-19	2.1e-17	146.3	89.32	150.48	11.06	21.58	11
chr14	87044379	87044825	Diaph3	protein-coding	intron	96512	6.95	7.72	5.21	2.51	1.35e-19	2.1e-17	199.44	194.88	238.87	32.57	25.5	53
chr19	16318293	16318911	Mir496b	ncRNA	intron	-3598	6.73	7.52	4.85	2.68	1.35e-19	2.1e-17	210.36	174.12	168.01	38.72	16.67	31
chr4	11874311	11875170	Pdp1	protein-coding	Intergenic	90972	7.31	5.51	8.09	-2.57	1.35e-19	2.1e-17	47.31	46.01	43.83	374.26	256.96	184
chr11	75414925	75415629	Serpinf1	protein-coding	intron	7346	6.99	7.74	5.31	2.43	1.37e-19	2.13e-17	260.58	217.43	163.63	43.02	39.23	37
chr2	52955037	52955513	Fmnl2	protein-coding	intron	97407	6.77	7.54	4.99	2.55	1.47e-19	2.28e-17	172.51	212.92	173.13	43.02	24.52	28
chr17	75233979	75234282	Ltbp1	protein-coding	intron	55350	5.73	6.59	3.3	3.29	1.58e-19	2.45e-17	101.17	97.44	89.85	8.6	5.88	15
chr16	3929098	3929456	Cluap1	protein-coding	intron	20268	5.47	6.38	2.48	3.9	1.61e-19	2.48e-17	90.26	71.27	88.39	4.92	8.83	3
chr8	115538101	115538552	Maf	protein-coding	Intergenic	168567	5.74	6.59	3.39	3.2	1.61e-19	2.48e-17	101.9	83	104.46	11.68	8.83	11
chr2	105414254	105414735	Rcn1	protein-coding	Intergenic	-15176	5.91	6.74	3.73	3.01	1.66e-19	2.55e-17	96.08	114.58	109.57	14.13	16.67	9
chr12	108309329	108309992	Hhipl1	protein-coding	intron	3391	6.32	7.15	4.19	2.96	1.68e-19	2.58e-17	187.06	115.48	122.72	20.89	11.77	22
chr17	11419445	11419804	D17Ertd648e	ncRNA	intron	463564	5.67	6.57	2.79	3.77	1.68e-19	2.58e-17	101.9	113.68	68.67	7.99	9.81	3
chr8	77483494	77484179	0610038B21Rik	ncRNA	intron	-33219	8.29	9.1	6.32	2.78	1.75e-19	2.67e-17	624.51	468.24	550.79	54.69	54.92	130
chr2	86175430	86175823	Olfr1044	protein-coding	Intergenic	-3812	6.5	7.32	4.45	2.87	1.83e-19	2.79e-17	196.53	137.13	144.64	17.82	13.73	34
chr6	8760854	8761224	Ica1	protein-coding	intron	-2581	5.83	6.71	3.15	3.56	1.84e-19	2.8e-17	88.07	123.6	103	14.75	3.92	8
chr6	32533990	32534643	Plxna4os1	ncRNA	intron	23176	6.04	6.86	3.87	2.99	1.85e-19	2.81e-17	144.12	101.05	104.46	14.13	10.79	19
chr6	101286944	101287540	Pdzrn3	protein-coding	intron	90655	5.65	6.53	3	3.52	1.94e-19	2.94e-17	82.98	115.48	78.16	9.22	7.85	7
chr8	68259152	68259672	Sh2d4a	protein-coding	Intergenic	-17116	6.71	7.5	4.82	2.69	1.99e-19	3.01e-17	148.49	230.96	165.09	36.87	21.58	26
chr3	10140810	10141198	Pmp2	protein-coding	Intergenic	42881	5.85	6.74	3.07	3.66	2.14e-19	3.23e-17	115.73	89.32	114.69	15.36	6.87	3
chr4	13217704	13218186	Triqk	protein-coding	Intergenic	311108	6.11	6.97	3.66	3.3	2.16e-19	3.26e-17	101.17	134.43	139.52	4.3	15.69	18
chr1	150759349	150759981	Hmcn1	protein-coding	intron	233770	7.12	7.88	5.37	2.51	2.2e-19	3.31e-17	214.72	244.5	249.1	30.11	32.37	62
chr1	16747215	16747722	Ly96	protein-coding	Intergenic	59013	6.89	7.64	5.22	2.42	2.2e-19	3.31e-17	168.14	214.72	215.5	26.43	44.13	41
chr6	122653884	122654802	Dppa3	protein-coding	Intergenic	27919	7.51	8.23	5.98	2.25	2.3e-19	3.44e-17	290.42	305.85	304.62	52.24	51	86
chr6	134020719	134021294	Etv6	protein-coding	Intergenic	-14693	6.5	7.31	4.49	2.82	2.29e-19	3.44e-17	189.97	135.33	149.75	32.57	18.63	16
chr16	7558861	7559496	Rbfox1	protein-coding	Intergenic	489344	6.03	6.9	3.43	3.47	2.36e-19	3.52e-17	88.07	150.67	119.8	6.76	19.62	6
chr7	101710038	101710761	Clpb	protein-coding	intron	46632	6.29	7.08	4.43	2.66	2.48e-19	3.69e-17	152.85	129.92	123.45	19.05	28.44	17
chr13	52061354	52062200	4921525O09Rik	ncRNA	Intergenic	-34964	7.28	8	5.76	2.24	2.54e-19	3.77e-17	313.71	239.08	216.96	51.62	60.81	50
chr18	73935028	73936011	Mro	protein-coding	intron	76135	7.62	8.35	6.06	2.29	2.62e-19	3.88e-17	339.92	298.63	341.87	46.09	66.69	87
chr1	64925757	64926062	Plekhm3	protein-coding	intron	30914	6.33	7.15	4.21	2.94	2.62e-19	3.89e-17	150.67	126.31	150.48	28.88	11.77	15
chr17	84061496	84062070	4933433H22Rik	ncRNA	Intergenic	-16877	6.95	7.73	5.14	2.59	2.66e-19	3.94e-17	264.22	203	170.94	45.48	24.52	36
chr15	53140123	53140702	Ext1	protein-coding	intron	205770	6.67	7.44	4.93	2.51	2.79e-19	4.12e-17	188.52	155.18	177.51	22.12	27.46	42
chr1	173365755	173366523	Cadm3	protein-coding	intron	1556	7.02	7.74	5.5	2.24	2.85e-19	4.2e-17	205.26	199.39	235.95	39.33	40.21	56
chr2	70877191	70877851	Tlk1	protein-coding	Intergenic	-52041	5.96	6.78	3.85	2.93	2.88e-19	4.22e-17	116.46	111.87	101.54	18.44	13.73	11
chr4	82199147	82199502	Gm5860	ncRNA	Intergenic	133945	5.73	6.58	3.44	3.14	2.88e-19	4.22e-17	98.26	98.34	89.85	11.68	7.85	13
chr1	128786909	128787580	Cxcr4	protein-coding	Intergenic	-194946	6.15	6.99	3.86	3.13	2.96e-19	4.32e-17	140.48	134.43	106.65	11.68	6.87	25
chr11	55197561	55198365	Slc36a1os	ncRNA	promoter-TSS	-281	6.71	7.44	5.17	2.27	2.95e-19	4.32e-17	188.52	169.61	162.17	33.8	38.25	36
chr2	178416183	178416823	Fam217b	protein-coding	intron	1969	7.55	8.28	5.99	2.29	2.98e-19	4.33e-17	270.04	338.33	323.61	45.48	64.73	81
chr8	11091719	11092574	Irs2	protein-coding	Intergenic	-83717	6.66	7.41	4.98	2.43	2.97e-19	4.33e-17	159.4	186.76	165.82	34.41	22.56	38
chr8	61584589	61585138	Palld	protein-coding	intron	6305	6.53	7.36	4.42	2.94	3e-19	4.36e-17	175.42	118.19	197.96	20.28	11.77	32
chr2	16491300	16491716	Plxdc2	protein-coding	intron	135204	6.38	7.17	4.49	2.68	3.11e-19	4.51e-17	154.31	142.55	135.14	21.51	13.73	32
chr3	55652067	55652837	Mab21l1	protein-coding	intron	-130058	6.94	7.71	5.17	2.54	3.13e-19	4.53e-17	182.7	193.07	252.02	22.74	42.17	43
chr19	12475389	12475946	Mpeg1	protein-coding	intron	14889	7.18	7.93	5.53	2.4	3.35e-19	4.84e-17	222.73	251.71	257.14	30.11	46.1	62
chr9	116872916	116873878	Rbms3	protein-coding	intron	379086	8.46	9.13	7.15	1.98	3.45e-19	4.97e-17	533.53	529.59	617.27	146.26	157.9	123
chr2	167804743	167806299	A530013C23Rik	ncRNA	Intergenic	114344	7.59	8.29	6.14	2.16	3.46e-19	4.98e-17	331.18	262.54	347.72	79.28	57.87	74
chr18	5042158	5042828	Svil	protein-coding	Intergenic	-4096	6	6.83	3.82	3.01	3.49e-19	5.01e-17	93.9	118.19	130.03	13.52	8.83	20
chr13	111044206	111044808	4930526H09Rik	ncRNA	Intergenic	-140661	6.71	7.48	4.92	2.57	3.67e-19	5.26e-17	206.72	168.71	160.71	31.96	18.63	40
chr17	59967446	59967917	Nudt12	protein-coding	Intergenic	-954360	5.89	6.73	3.67	3.05	3.8e-19	5.44e-17	120.83	86.61	110.31	8.6	14.71	15
chr19	48523831	48524285	Sorcs3	protein-coding	intron	318033	5.55	6.46	2.44	4.02	3.86e-19	5.52e-17	64.78	98.34	101.54	4.3	1.96	10
chr11	98392544	98393814	Pnmt	protein-coding	intron	6547	7.81	8.52	6.34	2.18	3.89e-19	5.54e-17	385.77	424.03	292.93	94.02	74.54	74
chr10	99560908	99561797	Gm20110	ncRNA	Intergenic	-47818	6.24	7.02	4.42	2.6	3.94e-19	5.6e-17	118.64	126.31	143.91	18.44	19.62	26
chr16	25958749	25959301	P3h2	protein-coding	Intergenic	146759	6.32	7.12	4.36	2.76	4e-19	5.69e-17	139.75	134.43	142.45	11.06	25.5	25
chr5	39630603	39631309	Hs3st1	protein-coding	intron	13675	6.15	6.97	4.07	2.9	4.05e-19	5.74e-17	98.26	140.74	136.6	19.67	19.62	11
chr14	19985005	19985731	Gng2	protein-coding	Intergenic	-8119	7.73	8.48	6.05	2.44	4.18e-19	5.9e-17	418.53	288.7	365.98	81.12	42.17	75
chr7	83616176	83616749	Stard5	protein-coding	intron	-15554	5.84	6.67	3.66	3.01	4.17e-19	5.9e-17	95.35	99.24	111.04	9.22	11.77	17
chr11	75852222	75852999	Doc2b	protein-coding	intron	-56551	6.5	7.27	4.74	2.53	4.5e-19	6.33e-17	185.61	144.35	132.22	21.51	30.4	28
chrX	52419783	52420171	Mir717	ncRNA	intron	2538	5.57	6.45	2.92	3.53	4.5e-19	6.33e-17	79.34	77.59	105.92	4.92	9.81	8
chr18	80696994	80697737	Nfatc1	protein-coding	intron	10807	6.78	7.54	5.11	2.43	4.68e-19	6.58e-17	228.55	156.08	173.13	35.03	28.44	40
chr5	99214456	99214908	Rasgef1b	protein-coding	Intergenic	38245	5.96	6.77	3.96	2.82	4.77e-19	6.69e-17	96.81	113.68	117.61	12.91	16.67	17
chr9	96056561	96057243	Gk5	protein-coding	3' UTR	-62527	6.37	7.15	4.53	2.62	5.06e-19	7.08e-17	173.23	135.33	116.88	19.67	25.5	24
chr1	98554355	98554730	Slco6d1	protein-coding	Intergenic	133419	5.45	6.35	2.48	3.87	5.12e-19	7.15e-17	65.51	81.2	97.89	4.92	6.87	5
chr4	154604035	154604767	5930403L14Rik	ncRNA	intron	31966	6.1	6.94	3.83	3.11	5.24e-19	7.31e-17	123.01	162.4	82.55	12.91	13.73	16
chr19	12434850	12435598	Pfpl	protein-coding	Intergenic	7319	7.49	8.24	5.78	2.46	5.27e-19	7.33e-17	283.14	299.53	327.26	34.41	51.98	79
chr18	38118855	38119472	Pcdh1	protein-coding	Intergenic	90598	5.84	6.66	3.73	2.93	5.31e-19	7.38e-17	104.09	99.24	100.08	11.06	11.77	17
chr1	193664604	193665084	Mir205	ncRNA	Intergenic	-157314	7.96	8.67	6.46	2.21	5.43e-19	7.52e-17	452.74	404.19	368.17	112.46	85.33	67
chr1	92225048	92225843	Hdac4	protein-coding	Intergenic	-45105	7.12	7.88	5.46	2.42	5.61e-19	7.76e-17	252.57	199.39	253.48	44.25	28.44	59
chr1	77412280	77412801	Mir6352	ncRNA	intron	84227	6.7	7.42	5.18	2.25	5.73e-19	7.92e-17	183.42	163.3	167.28	33.19	39.23	36
chr3	148917909	148918820	Adgrl2	protein-coding	intron	36270	7.01	7.72	5.55	2.17	5.76e-19	7.95e-17	195.8	198.48	240.33	41.79	50.02	49
chr4	123940946	123941344	Rragc	protein-coding	Intergenic	23712	6.5	7.29	4.65	2.64	5.85e-19	8.06e-17	179.78	144.35	145.37	19.67	18.63	37
chr2	173307210	173307886	Pmepa1	protein-coding	Intergenic	-31015	6.11	6.91	4.16	2.75	5.97e-19	8.21e-17	136.84	116.38	107.38	12.91	21.58	19
chr13	110538097	110538669	Plk2	protein-coding	Intergenic	143339	6.29	7.06	4.52	2.55	6.03e-19	8.27e-17	135.38	140.74	124.92	27.04	19.62	22
chr1	17606498	17606804	Pi15	protein-coding	intron	4750	6.32	7.11	4.48	2.63	6.23e-19	8.53e-17	127.38	132.62	154.13	19.05	16.67	31
chr3	100702853	100703621	Man1a2	protein-coding	Intergenic	-17764	6.54	7.31	4.77	2.54	6.33e-19	8.65e-17	156.49	126.31	192.12	23.35	32.37	26
chr4	13750779	13751878	Runx1t1	protein-coding	promoter-TSS	32	7.76	8.42	6.49	1.93	6.69e-19	9.12e-17	337.73	332.01	357.21	82.96	91.21	96
chr5	17854389	17854916	Cd36	protein-coding	intron	-4861	5.93	6.82	3.16	3.66	6.81e-19	9.28e-17	93.9	88.42	157.06	3.07	8.83	15
chr18	60729230	60730076	Ndst1	protein-coding	Intergenic	-16264	6.75	7.49	5.12	2.37	6.87e-19	9.34e-17	200.89	175.03	164.36	41.79	26.48	36
chr3	121630518	121631111	A730020M07Rik	ncRNA	Intergenic	12670	5.77	6.6	3.6	3	6.99e-19	9.48e-17	100.45	90.22	100.08	13.52	11.77	11
chr8	83572373	83573726	Ndufb7	protein-coding	exon	6292	8.08	8.77	6.73	2.04	7.06e-19	9.56e-17	435.27	410.5	460.94	111.23	83.37	123
chr15	7084957	7085486	Lifr	protein-coding	Intergenic	-44350	7.49	8.28	5.6	2.68	7.15e-19	9.68e-17	354.47	283.29	295.12	39.95	27.46	78
chr7	75861849	75862581	Klhl25	protein-coding	intron	13877	6.07	6.87	4.13	2.74	7.44e-19	1e-16	104.09	123.6	122.72	12.91	18.63	21
chr5	147939094	147939829	Mtus2	protein-coding	Intergenic	-17858	6.17	6.99	4.07	2.92	7.47e-19	1.01e-16	148.49	136.23	96.43	21.51	11.77	17
chr5	132297264	132297858	Auts2	protein-coding	intron	244782	6.3	7.09	4.46	2.63	7.65e-19	1.03e-16	133.2	151.57	122.72	15.36	28.44	22
chr16	27374086	27374665	Uts2b	protein-coding	Intergenic	-4137	6.72	7.5	4.91	2.6	7.98e-19	1.07e-16	149.94	179.54	214.77	21.51	25.5	43
chr6	120991747	120992398	LOC215458	ncRNA	non-coding	33229	6.98	7.73	5.36	2.37	8.57e-19	1.15e-16	220.55	226.45	188.47	54.69	34.33	34
chr2	168451676	168452299	Nfatc2	protein-coding	Intergenic	138377	6.4	7.19	4.48	2.71	8.95e-19	1.2e-16	137.57	128.11	172.4	28.27	13.73	25
chr14	105779332	105779694	Spry2	protein-coding	Intergenic	117306	5.57	6.45	2.82	3.64	9.03e-19	1.21e-16	67.69	85.71	109.57	4.3	8.83	8
chr5	125140347	125141758	Ncor2	protein-coding	intron	38161	7.29	7.99	5.86	2.13	9.25e-19	1.23e-16	275.14	267.05	220.61	47.93	63.75	63
chr6	125459781	125460220	Cd9	protein-coding	TTS	34754	6.2	7.01	4.16	2.85	9.23e-19	1.23e-16	143.39	128.11	114.69	25.81	12.75	15
chr1	94058372	94058796	Pdcd1	protein-coding	Intergenic	-6031	5.97	6.81	3.73	3.08	9.48e-19	1.26e-16	107	83.9	146.1	14.13	10.79	15
chr15	67017495	67018319	Ndrg1	protein-coding	Intergenic	-48266	7.48	8.17	6.13	2.04	9.69e-19	1.29e-16	280.96	316.67	265.17	78.66	62.77	69
chr1	165322804	165323467	Gpr161	protein-coding	3' UTR	20513	7.37	8.05	6.01	2.04	9.89e-19	1.3e-16	267.86	242.69	284.89	71.9	62.77	59
chr19	9071292	9071967	Scgb1a1	protein-coding	intron	16326	6.64	7.4	4.95	2.45	9.8e-19	1.3e-16	176.87	154.28	173.86	25.2	24.52	43
chr2	118069965	118070339	Gm13986	ncRNA	intron	41050	6.45	7.24	4.55	2.69	9.87e-19	1.3e-16	153.58	147.06	153.4	17.82	15.69	37
chr6	121342850	121343609	Slc6a12	protein-coding	intron	154	6.98	7.74	5.26	2.48	9.9e-19	1.3e-16	200.16	190.36	251.29	33.19	26.48	55
chr1	193697789	193698339	Mir205	ncRNA	Intergenic	-190534	6.35	7.15	4.4	2.75	9.98e-19	1.31e-16	125.19	135.33	164.36	16.59	14.71	32
chr9	82712826	82713700	Irak1bp1	protein-coding	Intergenic	-116543	6.31	7.12	4.27	2.85	9.92e-19	1.31e-16	140.48	143.45	132.95	10.45	30.4	17
chr5	92396302	92396939	Art3	protein-coding	intron	8487	7.24	7.96	5.73	2.23	1.03e-18	1.35e-16	259.12	271.56	216.96	65.14	41.19	53
chr5	37082295	37083543	Jakmip1	protein-coding	intron	-2317	6.37	7.14	4.57	2.57	1.08e-18	1.41e-16	144.12	160.59	119.8	19.67	20.6	31
chr17	45244819	45245335	Cdc5l	protein-coding	Intergenic	188630	5.49	6.38	2.72	3.67	1.13e-18	1.47e-16	96.08	81.2	73.05	6.76	2.94	10
chr14	18665319	18665972	Ube2e2	protein-coding	intron	227981	7.57	8.26	6.18	2.08	1.15e-18	1.49e-16	307.16	304.94	309	56.54	71.6	89
chr16	18352966	18353427	Arvcf	protein-coding	intron	5015	6.55	7.34	4.64	2.7	1.15e-18	1.49e-16	164.5	202.09	119.07	31.34	20.6	23
chr17	71117836	71118552	Lpin2	protein-coding	intron	-65784	6.89	7.64	5.22	2.41	1.15e-18	1.49e-16	192.89	173.22	231.57	35.64	26.48	50
chr9	76559027	76559950	Fam83b	protein-coding	Intergenic	-13685	6.37	7.2	4.16	3.04	1.17e-18	1.52e-16	118.64	182.24	141.72	9.22	29.42	15
chr9	31289895	31290630	Gm7244	protein-coding	Intergenic	18862	7.12	7.81	5.73	2.07	1.22e-18	1.58e-16	206.72	243.59	222.07	51.62	50.02	58
chr2	52252161	52252666	4930573O16Rik	ncRNA	intron	-38588	5.95	6.81	3.56	3.25	1.28e-18	1.65e-16	141.94	97.44	96.43	15.36	4.9	15
chr1	120449423	120450052	Marco	protein-coding	Intergenic	55346	5.85	6.67	3.75	2.91	1.31e-18	1.69e-16	96.08	107.36	101.54	9.83	17.65	13
chr1	55528710	55529744	Plcl1	protein-coding	intron	123281	7	7.72	5.5	2.22	1.32e-18	1.7e-16	197.25	201.19	233.76	41.17	37.27	57
chrX	51685951	51686745	Hs6st2	protein-coding	Intergenic	-4746	5.87	6.72	3.51	3.21	1.33e-18	1.71e-16	78.61	116.38	120.53	7.37	9.81	17
chr10	95747858	95748511	Nudt4	protein-coding	Intergenic	-184018	5.94	6.78	3.62	3.16	1.34e-18	1.72e-16	110.64	126.31	93.5	19.05	8.83	9
chr12	72361750	72362473	Rtn1	protein-coding	intron	46942	7.02	7.74	5.49	2.25	1.34e-18	1.72e-16	222.73	192.17	227.18	49.16	32.37	53
chr13	99679450	99679940	Map1b	protein-coding	Intergenic	-163093	6.08	6.91	3.92	2.99	1.35e-18	1.72e-16	159.4	107.36	92.77	13.52	12.75	19
chr16	55698397	55698975	Nfkbiz	protein-coding	Intergenic	123452	6.68	7.45	4.95	2.49	1.35e-18	1.72e-16	209.63	161.49	152.67	31.34	21.58	40
chr18	52790318	52790977	Sncaip	protein-coding	intron	22504	6.47	7.24	4.72	2.52	1.36e-18	1.73e-16	182.7	136.23	135.14	27.65	20.6	31
chr2	103321656	103322165	Ehf	protein-coding	Intergenic	-18715	5.75	6.59	3.5	3.1	1.35e-18	1.73e-16	93.17	80.3	116.15	11.06	10.79	12
chr7	96790276	96790825	Gm15413	ncRNA	TTS	10998	6.57	7.33	4.88	2.45	1.43e-18	1.81e-16	151.4	162.4	168.74	23.97	23.54	41
chr9	101945589	101946341	Mir7243	ncRNA	intron	359010	5.99	6.82	3.83	2.99	1.42e-18	1.81e-16	92.44	144.35	102.27	11.06	18.63	13
chr16	44375488	44376144	Cfap44	protein-coding	intron	-18983	6.33	7.12	4.48	2.64	1.46e-18	1.85e-16	160.86	149.77	105.92	20.28	26.48	20
chr6	13601554	13602024	Tmem168	protein-coding	intron	6309	6.6	7.35	4.96	2.38	1.46e-18	1.85e-16	151.4	163.3	173.86	25.2	27.46	41
chr1	35813681	35814123	Hs6st1	protein-coding	Intergenic	-254498	6.84	7.59	5.14	2.45	1.49e-18	1.87e-16	225.64	194.88	159.25	24.58	36.29	45
chr4	63205427	63205947	Col27a1	protein-coding	Intergenic	-9725	5.8	6.64	3.59	3.05	1.48e-18	1.87e-16	92.44	114.58	92.04	13.52	14.71	8
chr8	13036356	13037754	F10	protein-coding	promoter-TSS	-253	7.12	7.88	5.39	2.5	1.49e-18	1.87e-16	293.33	209.31	205.27	54.08	27.46	44
chr1	158218192	158218977	Brinp2	protein-coding	Intergenic	137675	7.12	7.83	5.68	2.14	1.55e-18	1.94e-16	244.57	219.23	216.96	59	41.19	54
chr6	142567446	142567878	Kcnj8	protein-coding	intron	3952	6.45	7.2	4.8	2.4	1.64e-18	2.06e-16	141.21	165.1	135.14	28.88	23.54	31
chr4	141952151	141952708	Fhad1os1	ncRNA	intron	-30562	6.34	7.16	4.32	2.84	1.65e-18	2.07e-16	165.23	147.96	114.69	19.05	10.79	30
chr1	132767320	132767963	Nfasc	protein-coding	Intergenic	-25845	6.25	7.04	4.36	2.68	1.67e-18	2.09e-16	146.3	101.95	146.83	23.97	19.62	18
chr5	117158565	117159064	Taok3	protein-coding	intron	25227	6.39	7.18	4.5	2.68	1.67e-18	2.09e-16	150.67	124.5	159.25	28.27	26.48	13
chr6	88229081	88229753	Dnajb8	protein-coding	Intergenic	7149	6.48	7.24	4.73	2.52	1.69e-18	2.1e-16	187.79	137.13	130.03	23.97	31.38	24
chr14	23465144	23465588	Gm10248	ncRNA	intron	-370795	5.68	6.54	3.28	3.26	1.71e-18	2.13e-16	73.52	105.56	100.08	9.22	6.87	13
chr8	4304153	4304745	Elavl1	protein-coding	intron	20651	7.33	8.08	5.67	2.41	1.72e-18	2.13e-16	307.89	267.05	236.68	70.67	35.31	47
chr18	84758440	84758924	Fam69c	protein-coding	Intergenic	38440	5.43	6.32	2.68	3.65	1.73e-18	2.14e-16	77.15	92.02	70.86	4.3	5.88	9
chr8	78254385	78254907	Ttc29	protein-coding	intron	41304	7.18	7.93	5.56	2.37	1.73e-18	2.15e-16	273.68	205.7	252.02	41.17	34.33	66
chr1	105434553	105435523	Rnf152	protein-coding	Intergenic	-78328	6.94	7.66	5.45	2.21	1.75e-18	2.16e-16	219.09	182.24	203.81	39.95	37.27	54
chr15	96377191	96377653	Scaf11	protein-coding	intron	83421	6.53	7.28	4.86	2.42	1.81e-18	2.23e-16	181.24	140.74	143.91	30.73	23.54	33
chr4	34495065	34495628	Akirin2	protein-coding	Intergenic	-55268	6.17	6.96	4.25	2.72	1.81e-18	2.23e-16	102.63	143.45	128.57	15.36	16.67	25
chr7	144788519	144789251	Fgf3	protein-coding	Intergenic	-49727	7.13	7.84	5.68	2.17	1.81e-18	2.23e-16	238.01	199.39	252.02	52.24	41.19	60
chr18	5123248	5124119	Svil	protein-coding	Intergenic	77095	6.46	7.2	4.84	2.36	1.9e-18	2.32e-16	138.3	165.1	137.33	28.27	27.46	30
chr19	40401177	40401548	Sorbs1	protein-coding	intron	947	6.59	7.32	5.02	2.3	1.89e-18	2.32e-16	166.68	143.45	170.21	28.88	30.4	38
chr13	49371254	49371864	Bicd2	protein-coding	intron	30010	6.62	7.37	5.02	2.34	1.98e-18	2.43e-16	164.5	161.49	168.74	39.95	25.5	32
chr4	100219560	100219955	Ror1	protein-coding	intron	123967	5.91	6.71	3.94	2.78	1.99e-18	2.43e-16	101.9	102.85	109.57	17.21	14.71	14
chr13	92030552	92031037	Rasgrf2	protein-coding	Intergenic	-42753	5.83	6.67	3.56	3.11	2e-18	2.44e-16	111.36	86.61	107.38	13.52	5.88	16
chr1	162625213	162625862	Myoc	protein-coding	Intergenic	-13612	7.27	7.96	5.88	2.08	2.01e-18	2.45e-16	284.6	219.23	244.72	52.85	65.71	58
chr14	98749156	98749847	Mzt1	protein-coding	Intergenic	296634	7.28	8	5.81	2.19	2.01e-18	2.45e-16	262.03	251.71	253.48	54.69	40.21	73
chr6	97457166	97457639	Frmd4b	protein-coding	intron	1883	6.8	7.53	5.24	2.3	2.14e-18	2.61e-16	193.61	175.03	187.01	33.8	29.42	50
chr1	79803572	79803962	Mrpl44	protein-coding	intron	27749	5.37	6.27	2.47	3.8	2.17e-18	2.63e-16	90.26	68.57	73.05	6.76	4.9	5
chr15	51918055	51918813	Utp23	protein-coding	Intergenic	40993	6.52	7.28	4.79	2.5	2.19e-18	2.65e-16	193.61	128.11	145.37	23.35	28.44	31
chr5	64298219	64299006	Tbc1d1	protein-coding	intron	68256	6.61	7.36	4.98	2.38	2.22e-18	2.68e-16	162.32	136.23	194.31	31.96	27.46	35
chr12	86683664	86684097	Vash1	protein-coding	intron	5181	6.28	7.09	4.29	2.8	2.26e-18	2.73e-16	153.58	116.38	138.79	17.82	10.79	30
chr16	87575628	87576299	Map3k7cl	protein-coding	intron	22634	6.21	7.02	4.19	2.83	2.26e-18	2.73e-16	148.49	95.63	146.1	22.12	12.75	20
chr12	107148472	107149092	4933406K04Rik	ncRNA	Intergenic	-432458	6.41	7.21	4.45	2.76	2.36e-18	2.84e-16	137.57	155.18	152.67	15.98	13.73	36
chr15	64075577	64076169	Fam49b	protein-coding	Intergenic	-15425	6.73	7.45	5.23	2.21	2.4e-18	2.88e-16	186.34	175.03	161.44	40.56	33.35	39
chr17	45828337	45828956	1600014C23Rik	protein-coding	Intergenic	-94803	6.2	7.02	4.07	2.95	2.41e-18	2.89e-16	171.78	112.78	105.92	22.74	12.75	15
chr4	48549676	48549993	Msantd3	protein-coding	intron	9336	5.76	6.59	3.6	2.99	2.42e-18	2.9e-16	113.55	84.81	91.31	11.68	12.75	12
chr13	51408357	51409077	S1pr3	protein-coding	promoter-TSS	99	7.11	7.85	5.53	2.32	2.51e-18	3e-16	209.63	219.23	263.71	38.72	36.29	64
chr11	44881213	44881681	Gm12159	ncRNA	intron	235481	5.53	6.41	2.86	3.55	2.54e-18	3.03e-16	76.43	104.66	73.78	4.92	5.88	11
chr4	82685783	82686487	Zdhhc21	protein-coding	Intergenic	173526	6.9	7.66	5.18	2.48	2.59e-18	3.08e-16	232.19	173.22	201.62	27.65	52.96	28
chr4	33264956	33265557	Pnrc1	protein-coding	Intergenic	-16470	6.7	7.45	5.06	2.4	2.62e-18	3.12e-16	204.53	145.25	175.32	39.33	26.48	34
chr14	121730850	121731320	Dock9	protein-coding	intron	7844	6.19	6.97	4.37	2.6	2.68e-18	3.18e-16	117.92	130.82	127.11	24.58	22.56	15
chr17	81104235	81104594	Thumpd2	protein-coding	Intergenic	-39330	7	7.71	5.51	2.2	2.67e-18	3.18e-16	224.18	188.56	216.96	35.64	45.12	56
chr7	115407686	115408811	Sox6	protein-coding	Intergenic	393360	6.73	7.47	5.13	2.34	2.68e-18	3.18e-16	176.15	170.52	184.82	45.48	29.42	30
chr2	134059851	134060383	Hao1	protein-coding	Intergenic	494235	5.62	6.49	3.05	3.44	2.75e-18	3.26e-16	63.32	106.46	100.08	7.99	7.85	9
chr2	170336100	170336765	Bcas1os2	ncRNA	Intergenic	-19928	7.22	7.94	5.73	2.21	2.76e-18	3.26e-16	289.69	239.99	206	55.92	42.17	61
chr14	98605881	98606356	Dach1	protein-coding	Intergenic	-436354	6.28	7.05	4.54	2.51	2.78e-18	3.28e-16	117.92	141.65	138.06	26.43	24.52	19
chr6	94962715	94963677	4930511E03Rik	ncRNA	Intergenic	19362	6.13	6.92	4.26	2.66	2.88e-18	3.4e-16	133.93	115.48	113.23	16.59	14.71	26
chr8	41017519	41017919	B430010I23Rik	ncRNA	non-coding	251	6.42	7.2	4.6	2.6	2.91e-18	3.43e-16	132.47	153.37	154.87	33.19	16.67	23
chr9	90033725	90034312	Ctsh	protein-coding	Intergenic	-20248	6.25	7.03	4.42	2.61	3e-18	3.52e-16	109.91	122.7	160.71	22.74	19.62	22
chr9	14092913	14093487	Sesn3	protein-coding	Intergenic	-183101	7.04	7.78	5.43	2.35	3.09e-18	3.62e-16	238.74	206.6	214.77	38.72	29.42	61
chr1	191269497	191270170	Nenf	protein-coding	Intergenic	48284	6.8	7.52	5.31	2.21	3.12e-18	3.65e-16	161.59	188.56	200.16	36.87	36.29	46
chr18	76699268	76699800	Skor2	protein-coding	Intergenic	-156871	6.01	6.83	3.96	2.86	3.17e-18	3.7e-16	131.74	90.22	118.34	15.98	10.79	20
chr7	90067961	90068476	E230029C05Rik	ncRNA	Intergenic	39060	6.71	7.46	5.05	2.41	3.17e-18	3.7e-16	203.8	168.71	157.06	43.02	28.44	28
chr10	117754965	117755811	Slc35e3	protein-coding	intron	-9030	7.23	7.95	5.71	2.24	3.2e-18	3.73e-16	213.99	245.4	284.16	52.85	38.25	66
chr18	15052995	15053366	Kctd1	protein-coding	intron	10401	6.02	6.82	4.1	2.71	3.22e-18	3.74e-16	120.83	110.97	106.65	12.91	15.69	23
chr8	72281645	72282050	Klf2	protein-coding	Intergenic	-37214	6.98	7.78	4.98	2.81	3.21e-18	3.74e-16	283.87	211.12	166.55	47.93	19.62	27
chr4	10918963	10919565	2610301B20Rik	protein-coding	Intergenic	44766	6.81	7.56	5.13	2.43	3.24e-18	3.75e-16	192.89	195.78	178.97	48.55	24.52	32
chr8	125186683	125187494	Disc1	protein-coding	intron	132894	5.84	6.66	3.72	2.95	3.23e-18	3.75e-16	92.44	123.6	87.66	11.68	13.73	14
chr2	163735944	163736335	Ada	protein-coding	intron	14099	6.31	7.11	4.38	2.73	3.28e-18	3.8e-16	165.95	138.04	110.31	25.81	13.73	23
chr17	87355381	87355948	Stpg4	protein-coding	intron	72076	6.25	7.05	4.3	2.75	3.3e-18	3.81e-16	112.82	167.81	116.88	23.35	21.58	14
chr14	119272988	119273515	Hs6st3	protein-coding	intron	134987	6.33	7.11	4.52	2.59	3.37e-18	3.89e-16	136.11	152.47	126.38	19.05	16.67	33
chr1	193580387	193580901	Mir205	ncRNA	Intergenic	-73114	6.52	7.25	4.99	2.26	3.42e-18	3.94e-16	160.86	148.86	146.83	31.96	30.4	33
chr16	87660967	87661927	Bach1	protein-coding	Intergenic	-37507	6.75	7.51	5.09	2.42	3.44e-18	3.95e-16	147.03	174.12	224.26	28.88	42.17	31
chr19	17359341	17359964	Gcnt1	protein-coding	intron	-2986	7.64	8.31	6.36	1.95	3.51e-18	4.03e-16	309.35	329.3	313.38	80.5	71.6	95
chr10	91189425	91189955	Tmpo	protein-coding	Intergenic	-18071	6.04	6.82	4.21	2.61	3.53e-18	4.05e-16	112.82	121.8	105.19	19.05	18.63	18
chr19	29142213	29142818	Mir101b	ncRNA	intron	7237	6.69	7.42	5.12	2.3	3.54e-18	4.05e-16	179.78	179.54	155.6	35.03	26.48	43
chr2	9801430	9801885	Gata3	protein-coding	Intergenic	76942	6.67	7.41	5.05	2.36	3.54e-18	4.05e-16	179.06	150.67	181.89	30.11	25.5	44
chr17	12723961	12724676	Airn	ncRNA	intron	-16992	6.95	7.67	5.46	2.21	3.57e-18	4.07e-16	213.27	221.04	174.59	51.62	41.19	39
chr2	57425146	57425808	Gpd2	protein-coding	Intergenic	187095	6.55	7.33	4.72	2.61	3.61e-18	4.11e-16	131.02	176.83	175.32	21.51	18.63	39
chr8	8488753	8489491	Efnb2	protein-coding	Intergenic	171651	6.5	7.29	4.61	2.68	3.63e-18	4.13e-16	158.68	135.33	174.59	12.91	30.4	30
chr13	98008544	98009504	Arhgef28	protein-coding	intron	197141	7.42	8.1	6.07	2.04	3.66e-18	4.16e-16	322.45	256.23	245.45	63.3	70.62	67
chr8	128035755	128036109	Mir21c	ncRNA	Intergenic	242293	5.68	6.52	3.44	3.09	3.76e-18	4.26e-16	96.08	91.12	88.39	6.76	14.71	11
chr1	73998489	73999170	Tns1	protein-coding	intron	125617	6.84	7.57	5.26	2.32	3.8e-18	4.3e-16	191.43	184.05	195.77	49.16	27.46	38
chr8	125385457	125386057	Sipa1l2	protein-coding	Intergenic	106953	6.38	7.2	4.35	2.85	3.85e-18	4.35e-16	176.15	143.45	120.53	17.82	32.37	11
chr14	103945748	103946196	4930432J09Rik	ncRNA	Intergenic	81170	6.23	7.01	4.44	2.57	3.91e-18	4.41e-16	131.74	113.68	140.26	15.36	23.54	26
chr18	20713299	20714157	B4galt6	protein-coding	intron	32676	6.41	7.2	4.49	2.72	3.99e-18	4.5e-16	125.19	134.43	182.62	21.51	13.73	32
chr2	144245437	144246037	Snord17	snoRNA	Intergenic	20465	7.6	8.33	6.06	2.27	4.06e-18	4.56e-16	353.75	311.26	300.96	73.13	42.17	85
chr7	122404421	122405291	Prkcb	protein-coding	intron	115731	6.58	7.37	4.71	2.65	4.05e-18	4.56e-16	150.67	122.7	222.07	20.28	28.44	30
chr5	37066876	37067721	Jakmip1	protein-coding	intron	16442	7.15	7.86	5.71	2.15	4.22e-18	4.74e-16	264.95	224.65	206.73	61.45	44.13	51
chr5	125794167	125794793	Tmem132b	protein-coding	Intergenic	262062	6.49	7.31	4.4	2.92	4.34e-18	4.86e-16	161.59	161.49	154.13	10.45	15.69	37
chr15	85969589	85970138	Celsr1	protein-coding	intron	63913	6.65	7.38	5.07	2.31	4.47e-18	5e-16	162.32	184.95	154.13	26.43	32.37	42
chr2	174343761	174344457	Gnas	protein-coding	intron	14020	7.36	8.08	5.84	2.24	4.48e-18	5.01e-16	233.65	304.04	273.94	48.55	77.48	46
chr12	111337670	111338312	Cdc42bpb	protein-coding	intron	39727	6.39	7.22	4.2	3.02	4.59e-18	5.11e-16	171.78	162.4	112.5	29.5	15.69	10
chr13	60536750	60537224	Dapk1	protein-coding	Intergenic	-64960	6.07	6.94	3.61	3.33	4.58e-18	5.11e-16	118.64	132.62	116.15	22.74	4.9	9
chr4	54373460	54374033	Tmem38b	protein-coding	Intergenic	547702	5.99	6.82	3.83	2.99	4.77e-18	5.31e-16	115.73	115.48	107.38	20.89	6.87	15
chr15	50840366	50840833	Trps1	protein-coding	intron	48449	6.08	6.86	4.27	2.6	4.86e-18	5.4e-16	120.1	107.36	121.99	22.12	16.67	19
chr19	26646095	26646509	Smarca2	protein-coding	intron	41142	6.35	7.18	4.12	3.06	5.08e-18	5.64e-16	165.23	122.7	148.29	24.58	22.56	5
chr5	129180457	129181405	Adgrd1	protein-coding	intron	84181	6.48	7.27	4.62	2.65	5.39e-18	5.96e-16	130.29	197.58	135.87	28.27	29.42	16
chr15	75720746	75721414	Rhpn1	protein-coding	Intergenic	16792	6.46	7.23	4.65	2.58	5.42e-18	5.99e-16	184.88	143.45	123.45	31.96	22.56	21
chr2	120037620	120038159	Pla2g4b	protein-coding	intron	4457	5.88	6.71	3.72	2.99	5.53e-18	6.1e-16	124.47	97.44	92.04	17.82	11.77	10
chr11	24200148	24200767	Bcl11a	protein-coding	Intergenic	119763	7.3	7.98	5.99	1.98	5.54e-18	6.11e-16	267.86	244.5	243.99	71.29	59.83	60
chr10	13446760	13447343	Phactr2	protein-coding	intron	27344	5.97	6.8	3.79	3.02	5.74e-18	6.32e-16	136.84	94.73	103.73	16.59	6.87	18
chr5	17839640	17839912	Cd36	protein-coding	intron	-3880	5.57	6.42	3.25	3.17	5.73e-18	6.32e-16	83.71	91.12	82.55	6.76	8.83	13
chr14	73172390	73172858	Rcbtb2	protein-coding	intron	29839	6.42	7.18	4.7	2.49	5.78e-18	6.35e-16	151.4	127.21	157.79	18.44	25.5	34
chr13	34715322	34715835	Fam50b	protein-coding	Intergenic	-24063	5.71	6.58	3.21	3.37	5.92e-18	6.49e-16	112.09	92.02	82.55	12.91	11.77	3
chr18	46179228	46179616	Trim36	protein-coding	intron	19396	6.01	6.81	4.05	2.75	6.04e-18	6.61e-16	121.55	107.36	106.65	15.98	10.79	23
chr4	89458627	89458960	Cdkn2b	protein-coding	intron	-147762	5.47	6.34	2.95	3.38	6.12e-18	6.69e-16	88.07	69.47	84.74	7.37	5.88	10
chr6	112274264	112274855	Lmcd1	protein-coding	intron	802	6.56	7.33	4.79	2.53	6.32e-18	6.9e-16	187.06	141.65	152.67	28.88	37.27	17
chr12	117251449	117252673	Mir153	ncRNA	intron	1244	7.47	8.24	5.73	2.52	6.43e-18	7e-16	237.29	356.37	314.84	30.11	61.79	67
chr17	84419808	84420498	Thada	protein-coding	intron	46055	6.86	7.66	4.9	2.77	6.43e-18	7e-16	245.29	199.39	163.63	43.63	14.71	31
chr2	173408713	173409934	1700021F07Rik	protein-coding	Intergenic	-113268	7.17	7.89	5.67	2.22	6.48e-18	7.04e-16	288.24	206.6	215.5	39.95	55.9	57
chr6	94681365	94681952	Lrig1	protein-coding	intron	18486	6.8	7.59	4.88	2.71	6.48e-18	7.04e-16	195.8	173.22	209.65	14.75	27.46	46
chr8	91376082	91377152	Fto	protein-coding	intron	63092	6.65	7.37	5.14	2.22	6.54e-18	7.09e-16	145.57	172.32	178.24	33.8	33.35	39
chr1	176933272	176933693	Hmga2-ps1	pseudo	intron	-97350	6.21	7.01	4.26	2.75	6.57e-18	7.11e-16	137.57	112.78	136.6	11.68	16.67	29
chr13	51071212	51072279	9430083A17Rik	ncRNA	Intergenic	28981	6.68	7.45	4.95	2.49	6.8e-18	7.35e-16	202.35	153.37	167.28	26.43	21.58	45
chr14	45005895	45006328	Ptger2	protein-coding	Intergenic	18001	6.43	7.19	4.7	2.49	7.06e-18	7.62e-16	164.5	116.38	157.79	19.67	29.42	29
chr6	100162991	100163724	Rybp	protein-coding	Intergenic	124000	8.11	8.87	6.38	2.5	7.09e-18	7.64e-16	545.18	452	411.27	107.54	45.12	97
chr12	7962082	7962732	Apob	protein-coding	Intergenic	-15270	6.02	6.84	3.9	2.94	7.14e-18	7.67e-16	146.3	94.73	102.27	9.22	17.65	18
chr6	148283277	148283688	Ergic2	protein-coding	intron	-71109	6.11	6.9	4.26	2.63	7.13e-18	7.67e-16	109.91	131.72	115.42	23.97	16.67	17
chr14	17632796	17633444	Thrb	protein-coding	Intergenic	-27840	6.8	7.53	5.28	2.25	7.62e-18	8.18e-16	164.5	199.39	189.2	33.8	32.37	50
chr15	86202523	86203219	Tbc1d22a	protein-coding	Intergenic	-11588	7.85	8.6	6.22	2.38	8.32e-18	8.92e-16	442.55	347.35	374.75	71.9	46.1	106
chr2	27232352	27232718	Sardh	protein-coding	intron	14768	5.81	6.64	3.68	2.95	8.44e-18	9.03e-16	115	78.49	105.19	9.83	15.69	13
chr19	57116846	57117442	Ablim1	protein-coding	intron	1880	7.31	8.06	5.67	2.39	8.48e-18	9.07e-16	330.45	223.75	246.91	59.61	32.37	61
chr14	67925555	67926240	Dock5	protein-coding	intron	7674	6.17	6.93	4.45	2.48	8.54e-18	9.11e-16	114.28	130.82	121.26	20.28	25.5	20
chr10	117461998	117462571	Cpsf6	protein-coding	Intergenic	-85312	6.79	7.57	5	2.57	8.75e-18	9.32e-16	233.65	147.06	187.74	44.25	24.52	27
chr2	148492047	148492697	Cd93	protein-coding	Intergenic	-48837	6.85	7.56	5.37	2.19	8.94e-18	9.5e-16	206.72	157.89	201.62	36.26	42.17	46
chr7	64001533	64002074	Klf13	protein-coding	Intergenic	-62889	7.52	8.17	6.28	1.89	8.94e-18	9.5e-16	296.24	271.56	298.04	81.73	74.54	77
chr8	108286081	108286566	Lncbate1	ncRNA	Intergenic	298353	5.96	6.77	3.92	2.86	9e-18	9.56e-16	115	111.87	101.54	8.6	14.71	22
chr1	104997828	104998252	Cdh20	protein-coding	Intergenic	229221	5.58	6.45	3.03	3.42	9.05e-18	9.59e-16	72.06	105.56	84.74	3.69	10.79	10
chr4	41628012	41628725	Enho	protein-coding	intron	11933	6.4	7.16	4.7	2.46	9.14e-18	9.66e-16	157.22	136.23	136.6	26.43	17.65	34
chr4	72232205	72232601	C630043F03Rik	ncRNA	Intergenic	31159	5.64	6.52	2.99	3.54	9.14e-18	9.66e-16	75.7	116.38	84.01	12.91	4.9	6
chr11	64600312	64600977	F930015N05Rik	ncRNA	Intergenic	-163971	7.23	7.97	5.66	2.31	9.28e-18	9.79e-16	250.39	253.52	247.64	35.03	43.15	73
chr6	124637018	124637453	C1s2	protein-coding	Intergenic	-1151	6.18	6.95	4.37	2.58	9.36e-18	9.87e-16	135.38	127.21	109.57	21.51	14.71	26
chr9	107640189	107640761	Gnai2	protein-coding	Intergenic	-5133	7.72	8.42	6.29	2.13	9.64e-18	1.01e-15	425.81	325.69	279.05	89.72	71.6	74
chr9	14187745	14188343	Sesn3	protein-coding	Intergenic	-88257	6.86	7.58	5.36	2.22	9.68e-18	1.02e-15	208.17	176.83	187.74	46.71	30.4	46
chr12	91748220	91748693	Ston2	protein-coding	intron	37979	5.74	6.56	3.66	2.9	9.86e-18	1.03e-15	85.89	94.73	101.54	14.13	11.77	12
chr7	3481889	3482510	Tarm1	protein-coding	Intergenic	20352	6.29	7.11	4.2	2.92	9.87e-18	1.03e-15	180.51	115.48	119.07	25.2	9.81	20
chr18	38669540	38670407	Spry4	protein-coding	Intergenic	-68706	6.67	7.48	4.67	2.82	9.92e-18	1.04e-15	184.15	213.82	138.79	33.8	31.38	11
chr6	99785118	99785717	Prok2	protein-coding	Intergenic	-59026	6.52	7.32	4.54	2.78	9.91e-18	1.04e-15	172.51	152.47	154.13	17.21	12.75	40
chr14	67940906	67941490	Dock5	protein-coding	Intergenic	-7626	7.11	7.84	5.58	2.26	1.01e-17	1.05e-15	283.14	182.24	220.61	55.92	44.13	43
chr14	118431372	118432039	1700044C05Rik	ncRNA	Intergenic	65828	6.73	7.5	4.95	2.55	1.03e-17	1.07e-15	163.77	185.85	192.85	25.81	18.63	48
chr14	13361134	13362154	Synpr	protein-coding	intron	76864	7.92	8.68	6.21	2.47	1.03e-17	1.07e-15	329	442.98	457.29	46.71	66.69	108
chr6	136689900	136690790	Plbd1	protein-coding	Intergenic	-28452	6.95	7.64	5.57	2.07	1.05e-17	1.09e-15	212.54	179.54	206.73	42.4	50.02	50
chr9	120847255	120848245	1700020M21Rik	ncRNA	Intergenic	67500	6.13	6.95	4.07	2.88	1.05e-17	1.09e-15	114.28	138.04	117.61	10.45	11.77	28
chr12	105539558	105540179	Bdkrb2	protein-coding	Intergenic	-23303	6.08	6.91	3.9	3.01	1.06e-17	1.1e-15	103.36	117.29	139.52	12.29	25.5	7
chr9	107369336	107370284	6430571L13Rik	protein-coding	Intergenic	29170	7.1	7.81	5.66	2.15	1.06e-17	1.1e-15	208.17	251.71	211.84	62.07	45.12	44
chr6	70903663	70904330	Tex37	protein-coding	intron	14925	6.18	6.95	4.44	2.51	1.09e-17	1.12e-15	139.75	124.5	106.65	18.44	23.54	23
chr10	115328450	115328889	Rab21	protein-coding	Intergenic	-13079	6.18	6.93	4.51	2.42	1.09e-17	1.13e-15	119.37	124.5	122.72	22.74	21.58	24
chr17	67329328	67329861	Ptprm	protein-coding	intron	24864	6.79	7.56	5	2.56	1.12e-17	1.15e-15	211.08	140.74	215.5	30.73	20.6	45
chr10	43832882	43833255	4933404K13Rik	ncRNA	non-coding	7162	5.52	6.37	3.17	3.2	1.15e-17	1.19e-15	90.26	82.1	75.97	6.15	9.81	11
chr3	137775007	137775775	H2afz	protein-coding	Intergenic	-89096	8.21	8.94	6.63	2.31	1.16e-17	1.19e-15	572.11	430.35	473.36	84.19	71.6	141
chr19	8997451	8998107	Ahnak	protein-coding	intron	8495	6.98	7.67	5.6	2.07	1.18e-17	1.22e-15	187.79	204.8	219.88	53.47	43.15	49
chr4	75819091	75819868	Tmem261	protein-coding	Intergenic	-541194	7.5	8.23	6	2.23	1.19e-17	1.22e-15	262.76	299.53	336.03	48.55	54.92	88
chr6	135188263	135189009	Gm19434	ncRNA	intron	156	6.75	7.47	5.24	2.23	1.2e-17	1.23e-15	165.95	186.76	178.24	28.27	40.21	45
chr9	42141637	42142109	Sorl1	protein-coding	Intergenic	-17584	5.76	6.6	3.55	3.05	1.23e-17	1.25e-15	115	83	92.77	12.29	6.87	16
chr11	82035194	82035665	Ccl2	protein-coding	promoter-TSS	-147	5.89	6.72	3.68	3.04	1.25e-17	1.27e-15	130.29	87.51	98.62	6.76	14.71	17
chr15	96928621	96929190	Slc38a4	protein-coding	Intergenic	127050	5.76	6.6	3.56	3.04	1.24e-17	1.27e-15	80.79	109.17	100.81	13.52	6.87	15
chr1	35810517	35810931	Hs6st1	protein-coding	Intergenic	-257676	5.67	6.51	3.49	3.01	1.26e-17	1.29e-15	80.79	102.85	89.12	7.99	11.77	14
chr2	173377524	173378354	Pmepa1	protein-coding	Intergenic	-101406	8.01	8.76	6.34	2.42	1.26e-17	1.29e-15	489.86	369	441.95	89.72	46.1	108
chr12	8357356	8357808	Hs1bp3	protein-coding	Intergenic	44149	5.78	6.61	3.63	2.99	1.29e-17	1.31e-15	98.26	108.26	86.93	7.37	17.65	12
chr10	105957393	105957911	Ccdc59	protein-coding	Intergenic	116173	6.16	6.97	4.15	2.81	1.3e-17	1.32e-15	99.72	143.45	132.22	11.68	14.71	27
chr14	55055039	55055758	Gm10364	pseudo	Intergenic	16937	6.42	7.25	4.22	3.03	1.31e-17	1.33e-15	179.78	157.89	119.8	19.67	30.4	6
chr6	71757105	71757833	Reep1	protein-coding	intron	49788	7.41	8.08	6.13	1.96	1.32e-17	1.33e-15	262.76	278.78	271.01	62.68	63.75	83
chr15	73933717	73934558	Mroh5	protein-coding	Intergenic	-94467	5.75	6.56	3.75	2.81	1.35e-17	1.37e-15	95.35	92.02	95.7	11.68	15.69	13
chr11	109347506	109348159	1700096J18Rik	ncRNA	intron	966	7.38	8.04	6.1	1.94	1.36e-17	1.38e-15	289.69	245.4	255.67	70.06	62.77	73
chr18	77825013	77825483	Pstpip2	protein-coding	intron	30698	6.05	6.87	3.96	2.91	1.36e-17	1.38e-15	95.35	146.16	109.57	15.98	8.83	22
chr9	72902580	72903223	Pygo1	protein-coding	intron	-22748	6.38	7.17	4.53	2.64	1.38e-17	1.39e-15	166.68	153.37	111.04	22.74	31.38	15
chr1	132834069	132834596	Lrrn2	protein-coding	Intergenic	-46022	5.41	6.28	2.93	3.35	1.41e-17	1.41e-15	82.25	74.88	75.24	7.99	8.83	6
chr14	54333549	54334263	Oxa1l	protein-coding	Intergenic	-26935	6.78	7.54	5.09	2.45	1.41e-17	1.41e-15	181.24	231.87	144.64	28.88	45.12	28
chr12	109971451	109971951	3110009F21Rik	ncRNA	Intergenic	186372	6.39	7.14	4.72	2.42	1.45e-17	1.45e-15	147.76	141.65	133.68	25.2	18.63	35
chr16	18169088	18169556	Mir6366	ncRNA	Intergenic	-4152	6.86	7.61	5.2	2.41	1.45e-17	1.45e-15	224.18	198.48	164.36	40.56	22.56	47
chr7	144807988	144808670	Fgf3	protein-coding	Intergenic	-30283	7.14	7.82	5.82	2	1.45e-17	1.45e-15	246.75	219.23	210.38	50.39	58.85	60
chr13	59891618	59892238	Zcchc6	protein-coding	Intergenic	-68781	6.48	7.23	4.87	2.35	1.46e-17	1.46e-15	135.38	133.53	180.43	29.5	27.46	31
chr11	63051100	63051423	Tekt3	protein-coding	intron	-10397	5.63	6.48	3.33	3.15	1.47e-17	1.47e-15	110.64	76.69	80.35	7.37	11.77	11
chr1	92216224	92217117	Hdac4	protein-coding	Intergenic	-36330	5.76	6.6	3.52	3.08	1.48e-17	1.47e-15	108.45	80.3	101.54	13.52	5.88	15
chr4	141578824	141579294	Fblim1	protein-coding	intron	20865	5.9	6.74	3.64	3.1	1.48e-17	1.47e-15	126.65	113.68	80.35	14.75	16.67	6
chr11	16992819	16993534	Plek	protein-coding	intron	15541	6.87	7.59	5.4	2.18	1.49e-17	1.48e-15	158.68	221.04	197.23	39.95	47.08	40
chr12	17715598	17716248	Hpcal1	protein-coding	intron	25109	6.85	7.58	5.34	2.24	1.51e-17	1.49e-15	195.8	186.76	190.66	49.78	28.44	43
chr17	62305116	62305540	Efna5	protein-coding	Intergenic	575989	5.22	6.16	1.77	4.38	1.51e-17	1.49e-15	72.06	85.71	56.25	4.3	2.94	3
chr13	31290580	31291050	4930401O12Rik	ncRNA	Intergenic	-49729	6.33	7.11	4.53	2.57	1.52e-17	1.5e-15	174.69	112.78	125.65	20.89	28.44	20
chr18	79330188	79330567	Setbp1	protein-coding	Intergenic	-220987	6.53	7.29	4.83	2.46	1.52e-17	1.51e-15	155.76	150.67	162.17	21.51	21.58	42
chr4	120161035	120161894	Edn2	protein-coding	5' UTR	259	6.76	7.47	5.32	2.15	1.53e-17	1.51e-15	194.34	180.44	156.33	37.49	38.25	44
chr8	89641249	89641738	Sall1	protein-coding	Intergenic	-597332	5.67	6.5	3.53	2.97	1.57e-17	1.55e-15	86.62	88.42	96.43	7.99	11.77	15
chr1	77280516	77281097	Mir6352	ncRNA	Intergenic	215961	5.24	6.14	2.31	3.83	1.63e-17	1.61e-15	69.88	64.06	77.43	4.92	3.92	6
chr11	113556154	113556639	Slc39a11	protein-coding	intron	9418	6.07	6.88	4.04	2.84	1.66e-17	1.62e-15	125.92	138.04	89.85	21.51	11.77	16
chr12	105906481	105907313	Vrk1	protein-coding	Intergenic	-103366	7.69	8.34	6.47	1.87	1.65e-17	1.62e-15	337.73	335.62	300.96	83.58	84.35	98
chr12	36831201	36831866	Mir5099	ncRNA	Intergenic	15329	6.23	7.01	4.41	2.6	1.65e-17	1.62e-15	138.3	113.68	135.14	15.98	16.67	31
chr15	64242464	64243032	Asap1	protein-coding	intron	69925	6.33	7.11	4.52	2.59	1.66e-17	1.62e-15	131.74	138.94	143.18	31.96	14.71	22
chr3	52554908	52555528	Gm2447	ncRNA	Intergenic	-184506	6.89	7.65	5.16	2.49	1.65e-17	1.62e-15	262.03	162.4	178.97	35.64	24.52	47
chr1	173418926	173419296	Aim2	protein-coding	Intergenic	-1493	7.4	8.16	5.74	2.41	1.69e-17	1.65e-15	268.58	262.54	324.34	36.26	43.15	81
chr1	14924752	14925265	Trpa1	protein-coding	Intergenic	-6147	7.23	7.94	5.77	2.18	1.73e-17	1.69e-15	243.84	276.07	219.15	52.24	40.21	71
chr3	89387702	89388911	Gm15417	ncRNA	intron	-3557	7.7	8.38	6.38	2	1.76e-17	1.71e-15	385.04	318.48	294.39	95.87	79.44	74
chr12	117077618	117078262	Gm10421	ncRNA	intron	73329	6.24	7.01	4.48	2.53	1.76e-17	1.72e-15	120.83	112.78	153.4	25.2	17.65	24
chr2	4531422	4531962	Frmd4a	protein-coding	intron	-28062	6.08	6.85	4.34	2.51	1.77e-17	1.72e-15	117.19	112.78	115.42	20.28	23.54	17
chr7	31007881	31008568	Fam187b	protein-coding	Intergenic	26304	6.87	7.65	5.07	2.58	1.89e-17	1.83e-15	219.09	202.09	180.43	43.02	15.69	42
chr16	30171460	30172067	Cpn2	protein-coding	Intergenic	95768	6.03	6.82	4.16	2.66	1.91e-17	1.85e-15	129.56	92.93	116.15	15.98	15.69	22
chr16	89848589	89849540	Tiam1	protein-coding	intron	-30713	7.05	7.77	5.56	2.21	1.92e-17	1.85e-15	236.56	197.58	220.61	55.92	32.37	53
chr9	43227613	43227985	Oaf	protein-coding	intron	12017	5.24	6.14	2.37	3.77	1.91e-17	1.85e-15	75.7	70.37	65.74	3.69	6.87	5
chr2	134464984	134465511	Hao1	protein-coding	Intergenic	89104	6.08	6.91	3.92	3	1.92e-17	1.86e-15	131.02	103.75	127.11	18.44	4.9	22
chr6	115946420	115946873	H1foo	protein-coding	intron	1716	6.06	6.87	4.04	2.82	1.93e-17	1.86e-15	122.28	120.9	106.65	16.59	7.85	25
chr10	78134530	78135579	D10Jhu81e	protein-coding	Intergenic	34713	6.66	7.39	5.12	2.27	1.94e-17	1.87e-15	165.95	163.3	173.86	35.64	24.52	44
chr3	129904802	129905173	Casp6	protein-coding	intron	3573	6.67	7.39	5.12	2.27	1.94e-17	1.87e-15	193.61	140.74	170.21	38.1	29.42	37
chr10	61536072	61537029	Npffr1	protein-coding	intron	-58933	7.6	8.33	6.04	2.29	1.97e-17	1.89e-15	376.31	317.57	271.74	79.89	42.17	76
chr1	92441578	92442170	Mir6900	ncRNA	intron	22668	6.56	7.31	4.88	2.44	1.97e-17	1.89e-15	168.14	184.05	124.92	35.64	28.44	24
chr2	69574779	69575317	Lrp2	protein-coding	intron	11019	5.7	6.53	3.56	2.97	1.98e-17	1.9e-15	83.71	96.54	97.16	8.6	9.81	17
chr4	154121705	154122572	Trp73	protein-coding	intron	18069	6.93	7.68	5.28	2.4	1.98e-17	1.9e-15	184.88	250.81	180.43	46.71	45.12	25
chr17	75119393	75120311	Ltbp1	protein-coding	intron	-58929	7.26	7.94	5.93	2.01	2.06e-17	1.97e-15	254.03	235.47	245.45	53.47	53.94	75
chr2	118066215	118066948	Gm13986	ncRNA	intron	44620	8.03	8.77	6.42	2.35	2.06e-17	1.97e-15	439.63	465.54	406.89	83.58	51	122
chr5	43051104	43051610	Cpeb2	protein-coding	Intergenic	-182106	6.09	6.9	4.09	2.81	2.08e-17	1.98e-15	109.18	121.8	127.84	12.29	10.79	28
chr2	52602288	52602601	Cacnb4	protein-coding	intron	-43834	5.93	6.73	3.98	2.75	2.14e-17	2.04e-15	121.55	99.24	97.89	19.67	14.71	13
chr2	4438618	4439283	Frmd4a	protein-coding	intron	37975	6.18	6.94	4.48	2.46	2.15e-17	2.05e-15	128.83	122.7	116.15	20.28	18.63	28
chr5	99482518	99482913	Rasgef1b	protein-coding	intron	-229789	5.77	6.6	3.68	2.91	2.17e-17	2.06e-15	106.27	101.95	81.82	9.83	17.65	11
chr6	146955706	146956235	1700034J05Rik	protein-coding	intron	-1550	7.42	8.11	6.06	2.05	2.22e-17	2.1e-15	256.21	331.11	239.6	72.52	67.67	60
chr9	106222283	106222843	Tlr9	protein-coding	promoter-TSS	-35	6.35	7.11	4.66	2.45	2.21e-17	2.1e-15	164.5	118.19	132.22	28.27	20.6	27
chr6	61438130	61438589	A730020E08Rik	ncRNA	intron	-257550	6.06	6.9	3.8	3.1	2.24e-17	2.12e-15	88.07	126.31	144.64	12.91	5.88	23
chr6	59425924	59426854	Gprin3	protein-coding	promoter-TSS	-99	8.91	9.61	7.48	2.13	2.27e-17	2.15e-15	714.04	763.26	869.29	146.88	147.12	241
chr19	40460863	40461361	Sorbs1	protein-coding	intron	-9714	6.04	6.84	4.12	2.72	2.33e-17	2.2e-15	91.71	141.65	110.31	18.44	14.71	19
chr5	52086775	52087361	Mir6417	ncRNA	Intergenic	48949	6.01	6.84	3.84	3	2.37e-17	2.23e-15	98.99	113.68	130.76	6.15	14.71	22
chr7	135749000	135749407	Mki67	protein-coding	Intergenic	-32825	5.64	6.52	3	3.52	2.37e-17	2.23e-15	93.9	118.19	63.55	11.06	3.92	9
chr13	60568893	60569812	Dapk1	protein-coding	Intergenic	-32594	5.99	6.8	3.93	2.87	2.47e-17	2.32e-15	80.07	142.55	112.5	15.98	14.71	15
chr14	70395018	70395518	Piwil2	protein-coding	intron	33826	6.37	7.1	4.78	2.32	2.48e-17	2.33e-15	151.4	138.04	122.72	27.04	25.5	30
chr12	112868224	112868781	Gpr132	protein-coding	Intergenic	-7587	6.21	6.98	4.41	2.57	2.5e-17	2.34e-15	154.31	118.19	106.65	20.28	17.65	26
chr18	39175497	39176530	Arhgap26	protein-coding	intron	182869	6.19	6.95	4.49	2.46	2.49e-17	2.34e-15	130.29	133.53	105.92	19.67	22.56	25
chr6	108222990	108223316	Itpr1	protein-coding	intron	10057	5.71	6.55	3.53	3.01	2.52e-17	2.36e-15	93.9	92.93	93.5	15.98	11.77	7
chr15	68286730	68287588	Zfat	protein-coding	Intergenic	-28303	7.71	8.36	6.48	1.88	2.53e-17	2.37e-15	334.82	343.74	306.81	97.1	92.19	78
chr14	100937444	100937910	Prr30	protein-coding	Intergenic	262392	5.49	6.37	2.77	3.6	2.58e-17	2.41e-15	56.77	90.22	101.54	5.53	4.9	10
chr2	49350930	49351349	Epc2	protein-coding	Intergenic	-100346	5.52	6.39	2.96	3.43	2.58e-17	2.41e-15	80.07	64.06	107.38	5.53	6.87	11
chr1	181393407	181394310	Cnih3	protein-coding	intron	41231	6.7	7.42	5.18	2.24	2.6e-17	2.42e-15	172.51	175.03	166.55	25.81	40.21	43
chr1	191249892	191250369	Atf3	protein-coding	Intergenic	-66798	6.79	7.5	5.3	2.2	2.72e-17	2.53e-15	205.99	179.54	158.52	31.34	43.15	44
chr10	116924112	116924696	Rab3ip	protein-coding	intron	25976	6.26	7.05	4.39	2.66	2.79e-17	2.59e-15	109.18	120.9	167.28	17.21	16.67	29
chr5	25041843	25042461	Prkag2	protein-coding	intron	-46399	6.43	7.21	4.6	2.62	2.78e-17	2.59e-15	167.41	159.69	118.34	25.81	13.73	33
chr3	148248392	148248984	Adgrl2	protein-coding	Intergenic	705947	7.28	7.99	5.84	2.14	2.85e-17	2.64e-15	215.45	244.5	300.23	47.32	71.6	53
chr12	24096787	24097681	9030624G23Rik	protein-coding	promoter-TSS	35	6	4	6.81	-2.8	2.86e-17	2.65e-15	13.83	18.95	15.34	118.61	78.46	139
chr4	33957327	33957869	Cnr1	protein-coding	Intergenic	32966	5.93	6.75	3.89	2.85	2.89e-17	2.67e-15	135.38	86.61	100.08	17.82	12.75	14
chr12	71438074	71438731	1700083H02Rik	ncRNA	Intergenic	-54195	6.04	6.86	3.97	2.88	2.95e-17	2.73e-15	144.85	90.22	112.5	20.28	9.81	17
chr10	25331488	25332141	Epb41l2	protein-coding	Intergenic	-27983	6.49	7.22	4.94	2.27	2.97e-17	2.74e-15	133.93	159.69	152.67	25.81	29.42	37
chr9	103230108	103230963	Trf	protein-coding	promoter-TSS	-250	7.85	8.61	6.19	2.41	3.07e-17	2.83e-15	435.27	327.5	406.16	62.68	47.08	110
chr10	41604570	41605430	Ccdc162	protein-coding	intron	1595	7.4	8.08	6.07	2.01	3.09e-17	2.84e-15	315.9	267.95	226.45	63.3	64.73	73
chr9	107923970	107924444	Actl11	protein-coding	Intergenic	-4262	6.5	7.28	4.68	2.6	3.08e-17	2.84e-15	210.36	141.65	114.69	28.27	26.48	22
chr11	19155584	19156090	4933406G16Rik	ncRNA	Intergenic	90562	6.57	7.37	4.62	2.75	3.16e-17	2.9e-15	224.18	138.04	134.41	20.89	15.69	37
chr1	13513579	13514249	Tram1	protein-coding	Intergenic	75996	7.52	8.23	6.02	2.21	3.17e-17	2.9e-15	326.81	304.04	271.74	71.9	41.19	82
chr13	39923164	39923542	Ofcc1	protein-coding	Intergenic	364658	5.9	6.69	4.01	2.69	3.29e-17	3.02e-15	104.09	113.68	92.77	18.44	13.73	16
chr1	126860470	126861118	Nckap5	protein-coding	Intergenic	-30162	5.19	6.14	1.52	4.61	3.31e-17	3.03e-15	56.77	88.42	65.74	3.69	2.94	2
chr13	3769422	3769863	Calml3	protein-coding	Intergenic	34675	5.96	6.76	4.05	2.71	3.33e-17	3.04e-15	111.36	93.83	119.07	12.91	13.73	23
chr4	88406892	88407366	Hacd4	protein-coding	exon	31797	6.46	7.23	4.71	2.51	3.35e-17	3.06e-15	160.13	141.65	147.56	23.97	15.69	39
chr12	105166641	105167177	Tcl1b1	protein-coding	TTS	7205	5.55	6.4	3.2	3.2	3.4e-17	3.1e-15	77.15	85.71	90.58	11.68	4.9	11
chr11	34389374	34389985	Fam196b	protein-coding	intron	74858	6.2	7	4.2	2.81	3.41e-17	3.11e-15	105.54	153.37	126.38	10.45	16.67	28
chr1	172277184	172277781	Atp1a4	protein-coding	intron	-19059	6.39	7.16	4.64	2.52	3.46e-17	3.15e-15	131.02	142.55	156.33	16.59	36.29	22
chr7	19693347	19693995	Apoc1	protein-coding	Intergenic	-1012	6.81	7.51	5.38	2.13	3.52e-17	3.19e-15	205.99	164.2	176.78	41.79	36.29	47
chr19	48524766	48525514	Sorcs3	protein-coding	intron	319115	5.87	6.7	3.68	3.03	3.54e-17	3.22e-15	83.71	121.8	107.38	8.6	8.83	21
chr3	61225091	61225399	Rap2b	protein-coding	Intergenic	-139262	5.63	6.49	3.15	3.34	3.57e-17	3.24e-15	90.98	92.93	86.2	6.76	2.94	17
chr7	78718995	78719586	E430016F16Rik	ncRNA	Intergenic	-1071	5.81	6.63	3.67	2.96	3.65e-17	3.3e-15	96.08	98.34	103.73	10.45	6.87	21
chr1	107384547	107385086	Serpinb11	protein-coding	Intergenic	22503	7.58	8.26	6.27	1.99	3.67e-17	3.32e-15	353.75	290.51	275.4	85.42	64.73	82
chr1	160079193	160079807	4930562F07Rik	ncRNA	TTS	-1515	8.14	8.83	6.79	2.04	3.69e-17	3.33e-15	431.63	441.18	490.16	87.88	100.04	144
chr5	113650409	113650965	Cmklr1	protein-coding	promoter-TSS	-297	6.15	6.95	4.25	2.7	3.69e-17	3.33e-15	160.13	97.44	112.5	15.36	23.54	18
chr11	118133498	118134159	Dnah17	protein-coding	Intergenic	-4610	6.03	6.87	3.84	3.03	3.76e-17	3.39e-15	139.02	123.6	87.66	22.12	9.81	11
chr14	99853726	99854867	Klf12	protein-coding	Intergenic	295499	7.11	7.85	5.49	2.37	3.88e-17	3.49e-15	179.06	250.81	263.71	29.5	57.87	47
chr2	65551822	65552247	Scn3a	protein-coding	intron	15457	5.86	6.69	3.64	3.05	3.9e-17	3.51e-15	87.34	142.55	80.35	11.68	10.79	15
chr1	186575567	186576062	A730004F24Rik	ncRNA	Intergenic	-17134	6.2	7	4.22	2.78	3.94e-17	3.54e-15	134.66	99.24	150.48	10.45	19.62	26
chr17	35811069	35811664	Ier3	protein-coding	Intergenic	-10346	5.59	6.41	3.44	2.98	3.94e-17	3.54e-15	88.07	86.61	81.09	11.68	8.83	12
chr2	158658772	158659382	Ppp1r16b	protein-coding	Intergenic	-7656	5.59	6.45	3.13	3.32	4e-17	3.58e-15	117.92	76.69	67.94	7.37	7.85	11
chr4	125176024	125177407	Zc3h12a	protein-coding	Intergenic	-48835	7.29	8	5.82	2.18	4.07e-17	3.64e-15	318.08	237.28	213.31	56.54	45.12	68
chr14	61518699	61519312	4930556J02Rik	ncRNA	Intergenic	26318	7.12	7.86	5.54	2.32	4.16e-17	3.72e-15	300.61	183.15	212.57	43.02	37.27	59
chr17	70832517	70833094	Tgif1	protein-coding	Intergenic	13971	6.53	7.26	4.95	2.31	4.19e-17	3.73e-15	141.21	156.08	162.9	28.27	23.54	41
chr8	32220583	32221432	Gm8179	ncRNA	Intergenic	69113	5.83	6.62	3.93	2.7	4.18e-17	3.73e-15	98.99	91.12	105.92	15.98	16.67	13
chr10	24493894	24494317	Ctgf	protein-coding	Intergenic	-101336	5.44	6.3	2.94	3.36	4.2e-17	3.74e-15	89.53	78.49	68.67	4.3	10.79	8
chr14	75238131	75238572	Cpb2	protein-coding	intron	-3935	6	6.86	3.59	3.27	4.27e-17	3.8e-15	176.15	77.59	94.96	15.36	9.81	11
chr2	178614593	178615148	Cdh26	protein-coding	Intergenic	184356	6.74	7.5	5.02	2.48	4.31e-17	3.83e-15	214.72	144.35	184.09	20.28	34.33	43
chr4	64086057	64086539	Tnc	protein-coding	Intergenic	-39283	6.27	7.01	4.65	2.36	4.32e-17	3.83e-15	112.82	138.04	135.87	23.97	24.52	27
chr5	19891711	19892014	Magi2	protein-coding	intron	-15655	5.68	6.52	3.47	3.05	4.41e-17	3.91e-15	81.52	84.81	108.84	8.6	16.67	8
chr8	24725438	24726041	Adam3	protein-coding	exon	112	6.25	7.03	4.45	2.58	4.53e-17	4.01e-15	143.39	107.36	141.72	23.97	13.73	28
chr15	39777946	39778694	Gm16291	ncRNA	intron	-18725	6.55	7.27	5.06	2.21	4.68e-17	4.14e-15	177.6	144.35	140.99	32.57	32.37	35
chr2	14164539	14166179	Tmem236	protein-coding	Intergenic	-9165	8.16	8.87	6.71	2.16	4.87e-17	4.3e-15	448.37	468.24	490.89	107.54	68.65	138
chr8	23078270	23078828	Ank1	protein-coding	intron	20290	6.2	6.96	4.5	2.46	4.92e-17	4.34e-15	135.38	132.62	105.19	25.2	19.62	23
chr13	112292443	112293147	Ankrd55	protein-coding	intron	4277	6.09	6.87	4.27	2.6	4.94e-17	4.36e-15	119.37	94.73	135.87	22.12	16.67	19
chr8	73242082	73242517	Large1	protein-coding	intron	111240	6.15	6.95	4.17	2.78	4.95e-17	4.36e-15	145.57	116.38	109.57	10.45	15.69	28
chr4	102624898	102625410	Pde4b	protein-coding	Intergenic	35311	7.2	7.93	5.65	2.28	4.98e-17	4.38e-15	307.89	217.43	206.73	48.55	37.27	65
chr12	105936985	105937617	Vrk1	protein-coding	Intergenic	-72962	7.1	7.8	5.7	2.1	5e-17	4.39e-15	246.02	204.8	217.69	45.48	43.15	67
chr3	122198951	122199456	Gclm	protein-coding	Intergenic	-46353	6.77	7.51	5.19	2.32	5.01e-17	4.4e-15	186.34	178.64	180.43	30.11	26.48	53
chr2	102039024	102039799	Ldlrad3	protein-coding	intron	147048	7.49	8.19	6.09	2.1	5.04e-17	4.42e-15	281.69	313.06	281.97	66.99	48.06	89
chr17	72944148	72944722	Lbh	protein-coding	Intergenic	26130	6.09	6.85	4.36	2.49	5.07e-17	4.44e-15	106.27	129.92	110.31	17.21	22.56	22
chr14	103478051	103478312	Scel	protein-coding	Intergenic	-35159	5.64	6.46	3.52	2.94	5.09e-17	4.45e-15	84.43	78.49	101.54	11.68	12.75	10
chr11	51643674	51644728	D930048N14Rik	ncRNA	intron	-6753	7.11	7.79	5.77	2.02	5.19e-17	4.54e-15	233.65	230.06	200.89	57.15	45.12	62
chr17	47454584	47455235	1700001C19Rik	protein-coding	intron	-17535	7.06	7.81	5.38	2.43	5.32e-17	4.64e-15	304.25	204.8	165.82	49.78	33.35	42
chr9	45787181	45788034	Cep164	protein-coding	intron	41030	6.53	7.27	4.95	2.32	5.46e-17	4.76e-15	149.94	175.93	136.6	26.43	40.21	26
chr2	148396983	148397987	Sstr4	protein-coding	TTS	2108	7.59	8.28	6.2	2.08	5.51e-17	4.79e-15	330.45	298.63	302.43	70.06	53.94	97
chr14	73632594	73633137	Sucla2	protein-coding	Intergenic	80080	5.82	6.65	3.69	2.96	5.73e-17	4.98e-15	109.91	104.66	86.2	11.06	20.6	7
chr6	136716103	136716406	Plbd1	protein-coding	intron	-54362	5.69	6.54	3.38	3.16	5.88e-17	5.11e-15	103.36	71.27	104.46	12.29	4.9	14
chr9	45084541	45084956	Amica1	protein-coding	intron	5566	5.32	6.19	2.79	3.4	6e-17	5.21e-15	79.34	73.08	67.21	4.92	8.83	7
chr1	93071270	93071888	Kif1a	protein-coding	intron	10901	6.63	7.36	5.07	2.29	6.05e-17	5.24e-15	168.87	147.06	178.24	31.34	24.52	45
chr17	89034179	89034961	Fshr	protein-coding	intron	166105	5.68	6.49	3.68	2.81	6.08e-17	5.26e-15	88.07	92.02	89.85	11.68	15.69	11
chr17	78562687	78563162	Vit	protein-coding	intron	54862	6.88	7.61	5.34	2.27	6.56e-17	5.67e-15	173.23	188.56	225.72	33.19	32.37	56
chr13	112024705	112025358	Gm15326	ncRNA	Intergenic	157096	6.52	7.33	4.52	2.81	6.59e-17	5.69e-15	203.08	156.08	124.18	33.19	24.52	11
chr5	113206634	113207122	Tmem211	protein-coding	Intergenic	-20031	6.27	7.04	4.48	2.57	6.59e-17	5.69e-15	139.02	159.69	96.43	22.12	19.62	25
chr1	126817186	126818276	Nckap5	protein-coding	intron	12901	7.44	8.12	6.1	2.02	6.68e-17	5.75e-15	255.48	299.53	278.32	51.62	75.52	79
chr2	90650020	90650334	Nup160	protein-coding	Intergenic	-27038	5.84	6.64	3.89	2.75	6.68e-17	5.75e-15	80.79	107.36	111.77	12.91	14.71	17
chr3	81925836	81926196	Ctso	protein-coding	Intergenic	-6585	6.02	6.79	4.31	2.48	6.75e-17	5.8e-15	104.09	114.58	112.5	19.67	17.65	22
chr13	56476789	56477524	Il9	protein-coding	Intergenic	5089	6.11	6.89	4.3	2.59	6.8e-17	5.84e-15	136.84	121.8	97.16	21.51	14.71	23
chr1	155233574	155234725	Stx6	protein-coding	Intergenic	75447	6.63	7.37	5.06	2.31	6.85e-17	5.88e-15	170.32	149.77	176.05	43.63	31.38	25
chr4	47315405	47315827	Tgfbr1	protein-coding	Intergenic	-37606	5.99	6.77	4.14	2.63	6.92e-17	5.93e-15	109.91	116.38	101.54	14.13	13.73	25
chr14	7934197	7934643	Dnase1l3	protein-coding	intron	59762	5.87	6.67	3.96	2.71	7.17e-17	6.14e-15	118.64	91.12	94.96	17.82	13.73	15
chr2	70889437	70889909	Tlk1	protein-coding	Intergenic	-64193	5.71	6.58	3.1	3.49	7.34e-17	6.28e-15	68.42	111.87	107.38	14.75	3.92	7
chr6	48840575	48841545	Tmem176b	protein-coding	promoter-TSS	-72	6.98	7.69	5.53	2.16	7.37e-17	6.29e-15	248.2	175.93	195.77	53.47	39.23	46
chr3	101293623	101294143	Cd2	protein-coding	Intergenic	-5944	6.18	6.95	4.41	2.54	7.44e-17	6.34e-15	107	124.5	139.52	25.2	14.71	24
chr14	47544325	47545156	Atg14	protein-coding	intron	23693	6.6	7.31	5.12	2.19	7.51e-17	6.4e-15	155.04	175.93	146.1	39.33	35.31	30
chr14	106199046	106199453	Trim52	protein-coding	Intergenic	93052	6.62	7.38	4.92	2.46	7.59e-17	6.46e-15	117.19	203.9	179.7	31.34	24.52	35
chr6	137470814	137471626	Eps8	protein-coding	Intergenic	48675	7.04	7.74	5.62	2.12	7.73e-17	6.57e-15	193.61	207.51	241.79	36.87	58.85	52
chr18	11221822	11222428	1010001N08Rik	ncRNA	Intergenic	-169558	5.32	6.19	2.75	3.44	7.78e-17	6.6e-15	64.78	73.98	80.35	4.3	6.87	9
chr6	5361833	5362357	Asb4	protein-coding	Intergenic	-21291	6.54	7.3	4.85	2.45	7.84e-17	6.65e-15	168.14	133.53	170.94	17.82	29.42	39
chr13	63313771	63314884	Mir3074-1	ncRNA	intron	-13045	7.44	8.1	6.19	1.91	7.89e-17	6.68e-15	280.96	293.22	246.18	76.2	63.75	79
chr5	92107128	92107583	G3bp2	protein-coding	Intergenic	-23612	6.11	6.87	4.39	2.48	8e-17	6.77e-15	121.55	114.58	114.69	17.21	17.65	28
chr16	11385212	11386090	Snx29	protein-coding	intron	-19997	6.78	7.49	5.33	2.16	8.07e-17	6.81e-15	206.72	175.03	156.33	43.02	33.35	44
chr5	150216106	150216477	Fry	protein-coding	Intergenic	-43638	5.86	6.69	3.71	2.98	8.07e-17	6.81e-15	90.98	86.61	131.49	11.68	19.62	8
chr1	182108341	182109058	Srp9	protein-coding	Intergenic	-16037	7.41	8.11	5.97	2.14	8.22e-17	6.93e-15	299.88	247.2	282.7	57.77	45.12	85
chr1	62678601	62679841	Nrp2	protein-coding	Intergenic	-24096	7.1	7.87	5.34	2.53	8.24e-17	6.94e-15	211.81	234.57	257.14	25.2	30.4	66
chr18	80738073	80739263	Nfatc1	protein-coding	exon	-25597	7.58	8.26	6.23	2.03	8.43e-17	7.1e-15	309.35	304.94	305.35	63.3	61.79	100
chr2	135562453	135562908	9630028H03Rik	ncRNA	Intergenic	20539	6.71	7.41	5.28	2.13	8.55e-17	7.19e-15	144.85	184.95	181.16	36.26	42.17	38
chr3	40704899	40705471	Slc25a31	protein-coding	TTS	-3686	6.5	7.27	4.78	2.49	8.63e-17	7.25e-15	147.76	145.25	168.74	22.74	17.65	42
chr3	50388290	50388765	Slc7a11	protein-coding	intron	55085	5.67	6.5	3.5	3	8.76e-17	7.35e-15	72.06	88.42	111.04	9.22	10.79	14
chr6	54116990	54117616	Chn2	protein-coding	intron	77371	6.41	7.14	4.87	2.27	8.86e-17	7.42e-15	163.77	128.11	131.49	30.11	27.46	30
chr4	140566779	140567252	Arhgef10l	protein-coding	intron	81740	6.46	7.17	5	2.17	8.96e-17	7.5e-15	147.03	137.13	148.29	31.96	33.35	31
chr4	125124604	125125143	Zc3h12a	protein-coding	intron	3007	7.33	8	6.04	1.96	9.05e-17	7.56e-15	291.88	249.91	227.18	73.13	60.81	64
chr13	34424983	34425438	Slc22a23	protein-coding	Intergenic	-80029	5.9	6.73	3.75	2.98	9.18e-17	7.66e-15	148.49	85.71	84.01	11.68	12.75	16
chr14	50833880	50834689	Parp2	protein-coding	intron	26339	7.94	8.66	6.43	2.22	9.2e-17	7.67e-15	417.07	362.69	432.45	75.59	59.83	124
chr3	122340118	122340884	Mir760	ncRNA	Intergenic	-46798	6.99	7.77	5.2	2.56	9.33e-17	7.77e-15	211.81	217.43	224.26	33.8	17.65	59
chr3	129296907	129297340	Enpep	protein-coding	intron	35625	6.27	7	4.68	2.32	9.35e-17	7.77e-15	128.83	124.5	131.49	27.65	28.44	21
chr4	123025785	123026733	Trit1	protein-coding	intron	9662	7.59	8.26	6.29	1.97	9.32e-17	7.77e-15	310.8	326.6	284.89	65.76	70.62	99
chr2	173337683	173337984	Pmepa1	protein-coding	Intergenic	-61301	5.75	6.59	3.5	3.08	9.51e-17	7.9e-15	95.35	104.66	88.39	6.15	7.85	20
chr15	36551817	36552406	Snx31	protein-coding	intron	3456	6.84	7.58	5.27	2.31	9.53e-17	7.91e-15	177.6	236.38	159.25	48.55	35.31	32
chr2	92694804	92695466	Chst1	protein-coding	Intergenic	95428	6.45	7.25	4.52	2.73	9.58e-17	7.94e-15	168.14	163.3	125.65	36.26	18.63	14
chr6	134220102	134220745	Bcl2l14	protein-coding	intron	-175905	6.65	7.4	5.02	2.38	9.86e-17	8.16e-15	192.89	153.37	159.98	36.87	19.62	41
chr4	109255815	109256295	Calr4	protein-coding	Intergenic	20423	6.88	7.63	5.23	2.4	1e-16	8.3e-15	196.53	239.99	157.79	47.93	24.52	40
chr16	13029343	13029858	Ercc4	protein-coding	Intergenic	-80135	5.75	6.55	3.79	2.75	1.01e-16	8.33e-15	104.81	86.61	89.12	12.91	16.67	12
chr15	103370486	103370837	Itga5	protein-coding	Intergenic	-3871	6.38	7.12	4.77	2.35	1.03e-16	8.48e-15	123.01	156.08	137.33	28.27	20.6	33
chr8	85530699	85531202	Dnaja2	protein-coding	Intergenic	24320	5.88	6.7	3.82	2.88	1.03e-16	8.49e-15	126.65	92.93	92.04	19.67	11.77	11
chr14	44103926	44104473	Ear12	protein-coding	TTS	1313	5.44	6.32	2.83	3.49	1.03e-16	8.52e-15	66.24	77.59	95.7	2.46	9.81	9
chr18	33439364	33439814	Nrep	protein-coding	intron	24045	5.33	6.22	2.53	3.69	1.05e-16	8.6e-15	96.08	61.35	66.48	5.53	8.83	3
chr5	38970510	38970900	Clnk	protein-coding	Intergenic	-94012	5.27	6.16	2.58	3.57	1.06e-16	8.71e-15	72.06	71.27	70.86	3.07	4.9	10
chr9	115137912	115138375	Osbpl10	protein-coding	intron	70865	5.78	6.6	3.71	2.88	1.07e-16	8.74e-15	112.09	100.14	78.16	16.59	11.77	11
chr7	35064691	35065150	Cebpg	protein-coding	Intergenic	-8355	5.43	6.31	2.73	3.58	1.09e-16	8.95e-15	66.96	92.93	78.89	11.06	5.88	3
chr14	29950785	29951323	Selenok	protein-coding	Intergenic	-17326	5.52	6.36	3.28	3.08	1.1e-16	8.98e-15	88.8	81.2	76.7	12.29	6.87	10
chr4	31433952	31434365	Map3k7	protein-coding	Intergenic	-529948	5.29	6.19	2.49	3.69	1.1e-16	8.99e-15	59.69	82.1	76.7	3.07	9.81	4
chr10	115170464	115171999	Tph2	protein-coding	intron	13790	7.88	8.59	6.4	2.19	1.18e-16	9.63e-15	326.81	418.62	411.27	70.06	64.73	119
chr9	103301158	103301429	Topbp1	protein-coding	Intergenic	-4033	5.97	6.78	3.93	2.85	1.18e-16	9.63e-15	125.19	101.95	103	22.12	15.69	8
chr10	76542694	76543290	Lss	protein-coding	intron	11387	6.29	7.05	4.55	2.5	1.18e-16	9.65e-15	153.58	103.75	140.99	27.65	17.65	25
chr11	46286834	46287149	Cyfip2	protein-coding	intron	25366	6.15	6.94	4.29	2.64	1.2e-16	9.77e-15	127.38	112.78	127.11	14.13	13.73	31
chr14	27044945	27045397	Il17rd	protein-coding	intron	6170	6	6.77	4.23	2.54	1.2e-16	9.77e-15	112.09	100.14	116.15	22.74	16.67	17
chr2	48766467	48766883	Acvr2a	protein-coding	Intergenic	-47434	5.96	6.78	3.86	2.92	1.2e-16	9.78e-15	110.64	101.95	116.15	6.76	12.75	24
chr1	89552373	89553013	Agap1	protein-coding	intron	97882	7.01	7.76	5.38	2.38	1.23e-16	9.99e-15	264.95	203	182.62	54.69	26.48	44
chr3	133659733	133660410	Tet2	protein-coding	Intergenic	-115682	7.48	8.19	5.98	2.21	1.23e-16	9.99e-15	240.93	294.12	344.06	46.71	56.88	86
chr7	78942419	78942855	Isg20	protein-coding	Intergenic	28402	6.25	7	4.58	2.42	1.24e-16	1e-14	130.29	142.55	111.77	20.28	31.38	20
chr15	97404646	97405346	Amigo2	protein-coding	Intergenic	-157709	6.93	7.62	5.54	2.08	1.27e-16	1.03e-14	213.99	206.6	170.94	52.24	38.25	49
chr10	4065677	4066077	Mthfd1l	protein-coding	intron	92802	5.87	6.69	3.75	2.94	1.29e-16	1.04e-14	113.55	114.58	81.82	19.67	9.81	11
chr7	138202365	138202798	Tcerg1l	protein-coding	Intergenic	195148	5.25	6.16	2.25	3.91	1.29e-16	1.04e-14	80.07	59.55	74.51	7.37	5.88	1
chr10	122814988	122815607	Mir8104	ncRNA	intron	135983	7.58	8.25	6.28	1.97	1.31e-16	1.05e-14	326.09	291.41	298.77	60.84	75.52	97
chr12	55446774	55447462	Nfkbia	protein-coding	intron	45529	7.38	8.11	5.83	2.28	1.32e-16	1.06e-14	319.54	273.37	233.76	66.37	34.33	70
chr15	64197722	64198499	Asap1	protein-coding	intron	114562	5.97	6.75	4.15	2.6	1.31e-16	1.06e-14	124.47	86.61	111.04	16.59	18.63	18
chr3	18319503	18319926	Cyp7b1	protein-coding	Intergenic	-76377	6.14	6.94	4.25	2.69	1.32e-16	1.07e-14	92.44	119.09	155.6	20.28	13.73	23
chr9	120339984	120340492	Myrip	protein-coding	intron	36165	6.12	6.89	4.39	2.49	1.35e-16	1.09e-14	141.94	112.78	100.08	18.44	23.54	21
chr11	46076472	46076807	Adam19	protein-coding	intron	20656	5.65	6.53	3.04	3.49	1.37e-16	1.1e-14	77.15	85.71	113.96	14.75	2.94	7
chr10	22306339	22306920	C920009B18Rik	ncRNA	promoter-TSS	-90	6.26	7.01	4.58	2.42	1.41e-16	1.12e-14	127.38	110.07	149.02	23.35	18.63	30
chr14	8063789	8064716	Rpp14	protein-coding	Intergenic	-16060	7.02	7.69	5.72	1.97	1.4e-16	1.12e-14	208.9	186.76	223.53	48.55	51.98	58
chr19	41039166	41039540	Dntt	protein-coding	intron	10078	5.55	6.38	3.38	3	1.4e-16	1.12e-14	89.53	81.2	79.62	7.37	8.83	15
chr3	19953899	19954270	Cp	protein-coding	Intergenic	-2969	6.07	6.85	4.28	2.56	1.4e-16	1.12e-14	108.45	108.26	128.57	12.91	25.5	20
chr13	59853491	59854071	Zcchc6	protein-coding	Intergenic	-30634	6.72	7.42	5.3	2.12	1.41e-16	1.13e-14	179.06	166.01	168.74	37.49	31.38	49
chr9	78071571	78071996	Gcm1	protein-coding	Intergenic	19826	6.48	7.25	4.74	2.5	1.44e-16	1.15e-14	187.79	151.57	116.15	33.8	26.48	20
chr2	57356221	57356722	Gpd2	protein-coding	intron	118090	7.32	8.01	5.93	2.07	1.46e-16	1.17e-14	246.75	225.55	300.23	58.38	48.06	77
chr12	69447943	69448373	5830428M24Rik	ncRNA	Intergenic	27392	6.13	6.93	4.23	2.69	1.49e-16	1.18e-14	123.01	112.78	129.3	24.58	8.83	23
chr17	73087025	73087697	Lclat1	protein-coding	Intergenic	-20624	6.14	6.94	4.25	2.68	1.48e-16	1.18e-14	118.64	128.11	120.53	15.36	10.79	31
chr16	57422984	57423363	Filip1l	protein-coding	intron	69897	5.57	6.4	3.45	2.95	1.51e-16	1.2e-14	73.52	90.22	89.12	7.99	12.75	12
chr2	151586750	151587840	Sdcbp2	protein-coding	intron	14672	7.75	8.47	6.24	2.23	1.51e-16	1.2e-14	382.86	295.02	386.43	51.62	69.63	105
chr16	89816656	89817127	Tiam1	protein-coding	intron	1460	6.61	7.32	5.12	2.2	1.54e-16	1.22e-14	168.14	166.91	145.37	30.11	29.42	45
chr11	106819398	106819950	Cep95	protein-coding	TTS	30422	5.95	6.76	3.92	2.84	1.58e-16	1.25e-14	133.93	105.56	85.47	16.59	8.83	20
chr11	22078880	22079315	Otx1	protein-coding	intron	-77447	6.27	7.03	4.52	2.52	1.58e-16	1.25e-14	124.47	151.57	116.88	28.88	14.71	25
chr2	72077959	72078535	Rapgef4	protein-coding	intron	23630	5.73	6.54	3.7	2.84	1.57e-16	1.25e-14	93.9	98.34	87.66	17.21	12.75	9
chr14	99847385	99848012	Klf12	protein-coding	Intergenic	302097	6.98	7.69	5.53	2.16	1.63e-16	1.29e-14	224.18	186.76	206.73	46.09	32.37	60
chr4	115655867	115656736	Cyp4b1	protein-coding	Intergenic	-8597	6.75	7.49	5.17	2.32	1.63e-16	1.29e-14	141.94	167.81	228.65	35.64	29.42	43
chr1	131691239	131691730	Rab7b	protein-coding	intron	2790	6.83	7.55	5.29	2.26	1.64e-16	1.3e-14	229.28	184.95	149.75	46.09	31.38	40
chr17	28340876	28341600	Tead3	protein-coding	intron	9108	6.83	7.63	4.81	2.82	1.65e-16	1.3e-14	249.66	169.61	176.78	46.71	23.54	14
chr6	85368855	85369777	Rab11fip5	protein-coding	intron	5318	7.27	7.97	5.86	2.1	1.65e-16	1.3e-14	238.74	270.66	240.33	56.54	41.19	77
chr1	143956090	143956500	Rgs2	protein-coding	Intergenic	47854	5.78	6.58	3.81	2.77	1.68e-16	1.32e-14	98.99	101.05	87.66	15.36	8.83	18
chr14	13349182	13349695	Synpr	protein-coding	intron	64659	5.43	6.3	2.88	3.43	1.71e-16	1.34e-14	54.59	85.71	96.43	6.15	6.87	9
chr3	9725210	9726139	Pag1	protein-coding	intron	108004	6.83	7.55	5.36	2.18	1.77e-16	1.38e-14	176.15	172.32	211.84	29.5	50.02	44
chr5	53402530	53403197	Smim20	protein-coding	Intergenic	135758	6.67	7.41	5.07	2.34	1.77e-16	1.39e-14	200.16	139.84	170.94	30.11	24.52	46
chr17	3878972	3879348	Nox3	protein-coding	Intergenic	-182899	5.46	6.32	2.99	3.33	1.79e-16	1.4e-14	64.05	92.93	83.28	11.06	7.85	5
chr4	6924632	6925164	Tox	protein-coding	intron	65825	7.2	7.94	5.59	2.35	1.79e-16	1.4e-14	251.12	213.82	271.74	52.24	26.48	66
chr18	25590567	25591236	Celf4	protein-coding	intron	163081	6.4	7.2	4.47	2.73	1.81e-16	1.41e-14	176.87	109.17	154.13	11.06	27.46	28
chr17	86876857	86877376	Tmem247	protein-coding	Intergenic	-40231	5.66	6.47	3.64	2.83	1.83e-16	1.42e-14	82.98	92.02	91.31	11.68	16.67	9
chr6	57770549	57770764	Vopp1	protein-coding	intron	54468	5.96	6.73	4.21	2.53	1.82e-16	1.42e-14	103.36	110.07	105.92	14.75	16.67	24
chr15	53400111	53400846	Ext1	protein-coding	Intergenic	-54296	5.9	6.68	4.04	2.65	1.85e-16	1.44e-14	93.9	109.17	105.19	13.52	12.75	23
chr17	88190603	88191125	Gm4832	protein-coding	Intergenic	65352	6.1	6.87	4.35	2.52	1.86e-16	1.44e-14	125.19	107.36	118.34	16.59	15.69	29
chr4	58211346	58211790	Svep1	protein-coding	Intergenic	-4972	5.57	6.39	3.42	2.98	1.88e-16	1.46e-14	75.7	94.73	81.82	12.29	11.77	8
chr12	8864629	8865369	Laptm4a	protein-coding	Intergenic	-56308	7.16	7.87	5.7	2.17	1.9e-16	1.47e-14	239.47	213.82	247.64	54.08	33.35	68
chr10	41573024	41573713	5730435O14Rik	ncRNA	intron	5353	6.1	6.86	4.39	2.47	1.94e-16	1.5e-14	133.93	112.78	102.27	18.44	18.63	26
chr10	12836202	12836911	Utrn	protein-coding	intron	25178	6.5	7.27	4.72	2.55	1.94e-16	1.51e-14	153.58	157.89	152.67	23.35	13.73	42
chr6	55634363	55635262	Neurod6	protein-coding	Intergenic	46450	7.4	8.13	5.84	2.29	1.95e-16	1.51e-14	231.46	303.14	306.81	35.03	60.81	76
chr17	88341654	88341975	Foxn2	protein-coding	Intergenic	-98897	5.2	6.09	2.36	3.73	1.96e-16	1.52e-14	82.98	59.55	62.09	5.53	3.92	6
chr5	123128548	123129271	Rhof	protein-coding	intron	3719	7.01	7.68	5.72	1.96	1.97e-16	1.52e-14	229.28	193.07	192.85	52.85	55.9	49
chr11	22584330	22585092	Tmem17	protein-coding	Intergenic	72428	6.55	7.29	4.98	2.3	1.98e-16	1.53e-14	149.21	140.74	178.24	33.19	21.58	40
chr15	86363780	86364333	Tbc1d22a	protein-coding	intron	149598	5.95	6.72	4.18	2.54	2e-16	1.54e-14	116.46	92.93	106.65	14.75	18.63	21
chr7	117486506	117487274	Xylt1	protein-coding	intron	105911	6.46	7.19	4.91	2.28	2e-16	1.54e-14	123.01	138.04	177.51	27.65	30.4	32
chr2	68425955	68426478	Stk39	protein-coding	intron	45764	6.65	7.36	5.17	2.19	2.01e-16	1.55e-14	183.42	156.98	153.4	42.4	27.46	38
chr3	89911121	89911716	Il6ra	protein-coding	intron	1777	7.53	8.28	5.87	2.4	2.02e-16	1.55e-14	372.67	295.92	261.52	87.88	43.15	45
chr6	120911603	120911930	Bid	protein-coding	intron	5053	6.45	7.18	4.93	2.25	2.04e-16	1.57e-14	133.93	145.25	154.87	36.87	25.5	29
chr18	35887619	35888628	Cxxc5	protein-coding	Intergenic	58306	7.62	8.31	6.22	2.09	2.08e-16	1.6e-14	377.04	307.65	270.28	89.11	54.92	80
chr19	29228048	29228506	Jak2	protein-coding	Intergenic	-23526	6.66	7.35	5.28	2.07	2.08e-16	1.6e-14	165.23	175.03	149.02	35.03	41.19	40
chr12	26068171	26068875	Gm29687	ncRNA	Intergenic	141982	6.34	7.06	4.84	2.22	2.12e-16	1.62e-14	141.21	122.7	135.87	29.5	28.44	28
chr1	95339599	95340034	Fam174a	protein-coding	Intergenic	26189	6.12	6.88	4.39	2.49	2.13e-16	1.62e-14	128.11	119.99	105.19	14.13	22.56	26
chr11	31355713	31356148	Stc2	protein-coding	Intergenic	14130	5.68	6.54	3.26	3.27	2.14e-16	1.63e-14	122.28	65.86	90.58	12.91	4.9	11
chr13	116843846	116844471	Parp8	protein-coding	Intergenic	181357	6.6	7.38	4.79	2.59	2.16e-16	1.65e-14	118.64	162.4	218.42	17.82	34.33	31
chr5	103705996	103706313	Aff1	protein-coding	Intergenic	-48007	5.64	6.45	3.61	2.84	2.18e-16	1.66e-14	82.25	90.22	90.58	9.83	9.81	17
chr12	44918974	44919278	Stxbp6	protein-coding	intron	155357	5.4	6.27	2.94	3.33	2.22e-16	1.69e-14	83.71	56.84	90.58	6.15	9.81	7
chr1	21014484	21014967	Efhc1	protein-coding	intron	63100	6.03	6.81	4.23	2.58	2.24e-16	1.7e-14	111.36	125.41	100.08	22.74	12.75	21
chr12	105971243	105971621	Vrk1	protein-coding	Intergenic	-38831	6.44	7.22	4.6	2.63	2.26e-16	1.72e-14	174.69	119.09	154.87	28.88	11.77	32
chr16	21289428	21290081	Gm16863	ncRNA	intron	7117	6.35	7.14	4.5	2.64	2.34e-16	1.77e-14	191.43	119.09	112.5	23.35	15.69	29
chr9	9412564	9412981	Arhgap42	protein-coding	Intergenic	-173760	5.28	6.15	2.8	3.35	2.33e-16	1.77e-14	72.79	67.67	72.32	7.99	7.85	5
chr6	29523877	29524546	Irf5	protein-coding	Intergenic	-2413	6.62	7.39	4.87	2.52	2.38e-16	1.8e-14	217.63	150.67	134.41	39.33	27.46	21
chr16	34534914	34535530	Kalrn	protein-coding	Intergenic	-21195	5.94	6.74	4.03	2.71	2.41e-16	1.83e-14	111.36	127.21	81.09	12.29	17.65	19
chr4	152072093	152072880	Plekhg5	protein-coding	Intergenic	-14376	7.36	8.05	6.01	2.04	2.42e-16	1.83e-14	253.3	239.08	300.23	63.3	49.04	81
chr10	93376559	93377212	Gm17745	ncRNA	Intergenic	40654	5.86	6.65	4	2.65	2.47e-16	1.86e-14	109.91	93.83	97.89	17.21	10.79	20
chr1	132319279	132319681	Nuak2	protein-coding	intron	3355	6.45	7.21	4.74	2.47	2.48e-16	1.87e-14	176.15	139.84	129.3	30.73	15.69	34
chr6	67073958	67074273	Gadd45a	protein-coding	intron	-36709	5.54	6.38	3.36	3.02	2.53e-16	1.9e-14	90.26	71.27	87.66	12.91	7.85	10
chr18	32406875	32407945	A830052D11Rik	ncRNA	intron	-29126	7.34	8.09	5.7	2.39	2.54e-16	1.92e-14	264.95	269.76	281.97	39.95	33.35	83
chr6	101328566	101329112	Pdzrn3	protein-coding	intron	49058	5.4	6.27	2.8	3.48	2.59e-16	1.95e-14	93.9	84.81	53.33	7.99	6.87	6
chr4	107961880	107962567	Slc1a7	protein-coding	Intergenic	-6110	5.71	6.57	3.3	3.27	2.61e-16	1.96e-14	133.93	75.78	75.24	6.76	15.69	7
chr4	41073212	41073707	Aqp3	protein-coding	Intergenic	24723	5.69	6.53	3.51	3.01	2.61e-16	1.96e-14	120.1	73.08	83.28	13.52	11.77	9
chr9	35097906	35098325	4930581F22Rik	ncRNA	intron	-18612	6.42	7.16	4.8	2.37	2.67e-16	2e-14	142.66	164.2	123.45	35.03	27.46	21
chr10	69785237	69785648	Ank3	protein-coding	intron	-140089	5.17	6.09	2.09	3.99	2.7e-16	2.03e-14	55.32	77.59	70.86	1.84	2.94	8
chr4	119897238	119897844	Hivep3	protein-coding	intron	82863	5.3	6.17	2.82	3.35	2.72e-16	2.03e-14	71.33	70.37	73.78	9.22	4.9	7
chr8	14880121	14880557	Cln8	protein-coding	Intergenic	-8197	5.82	6.62	3.85	2.77	2.72e-16	2.03e-14	91.71	124.5	79.62	13.52	13.73	16
chr11	32619153	32619954	Fbxw11	protein-coding	intron	-23001	6.77	7.47	5.39	2.08	2.73e-16	2.04e-14	181.24	171.42	178.97	38.1	34.33	53
chr9	93955247	93955977	1190002N15Rik	protein-coding	Intergenic	582469	6.38	7.13	4.71	2.43	2.74e-16	2.05e-14	133.93	157.89	129.3	15.98	29.42	33
chr1	107496833	107497319	Serpinb2	protein-coding	Intergenic	-14347	7.38	8.17	5.5	2.67	2.76e-16	2.06e-14	332.64	275.17	254.21	31.34	25.5	79
chr7	89308125	89309289	Tmem135	protein-coding	intron	30080	6.69	7.39	5.27	2.12	2.79e-16	2.08e-14	162.32	193.07	149.02	32.57	43.15	40
chr17	52168117	52168832	Gm20098	ncRNA	Intergenic	285748	7.24	7.96	5.73	2.23	2.86e-16	2.13e-14	222	237.28	287.82	45.48	37.27	76
chr14	57349900	57350630	Cryl1	protein-coding	intron	48218	6.07	6.82	4.46	2.36	2.88e-16	2.14e-14	109.18	116.38	112.5	21.51	22.56	22
chr1	119033670	119034313	Gli2	protein-coding	intron	19627	6.17	6.96	4.3	2.66	2.91e-16	2.16e-14	97.53	106.46	168.74	21.51	20.6	17
chr15	31273372	31274153	Dap	protein-coding	3' UTR	49378	6.98	7.67	5.61	2.06	2.97e-16	2.21e-14	178.33	212.02	219.88	47.32	39.23	60
chr2	178417053	178417412	Fam217b	protein-coding	intron	2699	6.23	6.97	4.63	2.34	2.98e-16	2.21e-14	144.12	115.48	117.61	22.74	21.58	30
chr16	22517448	22518149	9230117E06Rik	ncRNA	TTS	6319	6.95	7.69	5.32	2.37	3e-16	2.22e-14	289.69	165.1	165.09	39.33	35.31	45
chr4	115857212	115857756	Mknk1	protein-coding	intron	18286	6.66	7.35	5.28	2.07	3e-16	2.22e-14	174.69	148.86	166.55	42.4	37.27	37
chr18	57740203	57740516	2210409D07Rik	ncRNA	Intergenic	-101775	5.58	6.46	2.94	3.52	3.05e-16	2.25e-14	98.26	65.86	100.81	14.13	3.92	5
chr5	111799760	111800353	E130006D01Rik	ncRNA	Intergenic	-38329	5.57	6.39	3.48	2.91	3.05e-16	2.25e-14	93.9	71.27	86.2	8.6	11.77	13
chr3	98417335	98417807	Zfp697	protein-coding	intron	35090	6.44	7.17	4.92	2.25	3.18e-16	2.34e-14	163.77	122.7	144.64	25.2	29.42	36
chr14	77670809	77671426	Gm1587	protein-coding	intron	127850	5.95	6.79	3.71	3.08	3.29e-16	2.43e-14	70.6	145.25	116.15	13.52	18.63	7
chr10	96082316	96082841	Eea1	protein-coding	Intergenic	141916	6.54	7.28	4.97	2.31	3.31e-16	2.44e-14	132.47	155.18	177.51	36.26	21.58	36
chr10	118761424	118761774	Dyrk2	protein-coding	Intergenic	107304	6.17	6.93	4.44	2.49	3.34e-16	2.46e-14	147.03	107.36	111.04	22.74	26.48	16
chr4	46754729	46755284	Tbc1d2	protein-coding	intron	-104808	7.24	7.97	5.69	2.27	3.38e-16	2.48e-14	292.6	217.43	241.06	68.83	32.37	54
chr6	20761361	20761622	Kcnd2	protein-coding	Intergenic	-454617	5.14	6.04	2.2	3.84	3.4e-16	2.5e-14	64.05	64.96	68.67	1.84	3.92	8
chr19	41030972	41031521	Dntt	protein-coding	intron	1972	6.41	7.18	4.67	2.51	3.43e-16	2.52e-14	181.24	112.78	139.52	27.65	16.67	32
chr16	94411275	94411583	Pigp	protein-coding	intron	-40414	5.9	6.72	3.83	2.88	3.47e-16	2.54e-14	130.29	109.17	76.7	19.05	12.75	11
chr19	47432347	47432731	Sh3pxd2a	protein-coding	intron	31872	5.39	6.26	2.83	3.43	3.49e-16	2.55e-14	61.14	101.95	67.21	5.53	9.81	6
chr15	58015140	58015828	9130401M01Rik	protein-coding	Intergenic	18810	7.07	7.76	5.73	2.02	3.53e-16	2.58e-14	236.56	197.58	214.77	53.47	41.19	65
chr2	103298730	103299238	Ehf	protein-coding	intron	4212	5.28	6.16	2.56	3.6	3.54e-16	2.58e-14	64.78	89.32	60.63	6.76	2.94	8
chr3	38143179	38143760	5430434I15Rik	ncRNA	Intergenic	64649	6.25	7	4.55	2.45	3.52e-16	2.58e-14	138.3	99.24	147.56	22.74	18.63	29
chr6	42299321	42299862	Clcn1	protein-coding	exon	12907	6.54	7.27	5.02	2.25	3.54e-16	2.58e-14	152.85	131.72	178.24	25.81	30.4	41
chr10	14211527	14211835	Hivep2	protein-coding	Intergenic	245302	5.86	6.66	3.88	2.77	3.58e-16	2.61e-14	105.54	85.71	111.77	8.6	14.71	21
chr6	146852695	146853388	Smco2	protein-coding	intron	2932	6.35	7.07	4.84	2.23	3.58e-16	2.61e-14	127.38	133.53	141.72	23.35	34.33	28
chr8	90932801	90933445	Chd9	protein-coding	exon	874	6.71	7.4	5.33	2.07	3.6e-16	2.62e-14	182.7	150.67	173.13	36.26	37.27	47
chr11	9059954	9060779	Sun3	protein-coding	intron	-11376	6.65	7.37	5.16	2.21	3.63e-16	2.64e-14	171.05	175.03	150.48	39.95	24.52	43
chr2	32621197	32621770	Ak1	protein-coding	promoter-TSS	-274	6.1	6.86	4.38	2.48	3.64e-16	2.64e-14	116.46	138.04	93.5	19.67	19.62	23
chr5	132357767	132358210	Auts2	protein-coding	intron	184354	5.56	6.39	3.41	2.98	3.65e-16	2.65e-14	80.07	73.98	97.16	11.06	13.73	7
chr1	170709280	170710134	Olfml2b	protein-coding	3' UTR	65175	7.19	7.88	5.8	2.08	3.74e-16	2.71e-14	232.92	269.76	205.27	55.92	41.19	70
chr7	128050755	128051163	Itgam	protein-coding	Intergenic	-11681	6.51	7.25	4.9	2.35	3.74e-16	2.71e-14	183.42	149.77	124.92	30.11	21.58	38
chr13	107899556	107899979	Zswim6	protein-coding	Intergenic	-9704	5.55	6.37	3.47	2.91	3.78e-16	2.73e-14	77.88	83	87.66	12.29	7.85	13
chr2	56304976	56305541	Mir195b	ncRNA	Intergenic	-480552	6.9	7.63	5.36	2.27	3.79e-16	2.73e-14	210.36	175.03	207.46	30.73	32.37	60
chr6	8647327	8648061	Ica1	protein-coding	intron	110764	7.04	7.7	5.79	1.91	3.78e-16	2.73e-14	208.9	195.78	218.42	49.16	58.85	58
chr7	100950119	100950994	P2ry6	protein-coding	intron	13809	7.06	7.79	5.51	2.29	3.78e-16	2.73e-14	288.97	182.24	193.58	55.92	34.33	46
chr10	81597167	81597959	Tle6	protein-coding	intron	3337	8.2	8.9	6.8	2.1	3.85e-16	2.77e-14	567.74	434.86	431.72	116.76	77.48	140
chr3	90526358	90526986	S100a14	protein-coding	promoter-TSS	-177	6.1	6.86	4.38	2.48	3.86e-16	2.78e-14	104.09	125.41	119.8	19.05	28.44	15
chr10	75326307	75327461	Adora2a	protein-coding	intron	2026	7.08	7.8	5.59	2.21	3.93e-16	2.83e-14	230.74	199.39	237.41	41.79	33.35	69
chr13	117852487	117853197	4933413L06Rik	ncRNA	intron	-132831	6.58	7.28	5.18	2.1	3.93e-16	2.83e-14	149.21	145.25	172.4	33.8	34.33	41
chr2	43545697	43546055	Kynu	protein-coding	Intergenic	-9449	5.9	6.7	3.98	2.72	3.96e-16	2.84e-14	93.17	96.54	121.26	10.45	13.73	23
chr2	22790438	22790849	Apbb1ip	protein-coding	intron	16317	6.15	6.93	4.39	2.54	4.01e-16	2.87e-14	132.47	92.02	140.26	20.28	26.48	16
chr1	193668824	193669338	Mir205	ncRNA	Intergenic	-161551	7.44	8.14	6.05	2.09	4.03e-16	2.88e-14	227.82	337.42	279.78	52.85	62.77	83
chr4	150059927	150061046	Mir34a	ncRNA	Intergenic	-7967	6.8	7.5	5.35	2.16	4.02e-16	2.88e-14	164.5	206.6	173.13	43.63	29.42	49
chr6	142867419	142868192	Gm7457	ncRNA	intron	53575	7.68	8.4	6.18	2.22	4.02e-16	2.88e-14	376.31	322.09	316.31	65.76	47.08	105
chr12	110092713	110093238	3110009F21Rik	ncRNA	Intergenic	65097	5.45	6.32	2.91	3.41	4.07e-16	2.9e-14	93.17	64.96	81.82	11.68	7.85	3
chr2	17723421	17724026	Nebl	protein-coding	intron	7344	5.56	6.41	3.16	3.25	4.06e-16	2.9e-14	105.54	62.25	87.66	4.92	7.85	14
chr8	121164033	121164587	Foxl1	protein-coding	Intergenic	36625	5.68	6.48	3.71	2.77	4.08e-16	2.91e-14	83.71	92.93	91.31	13.52	16.67	9
chr12	91684201	91685138	Gtf2a1	protein-coding	intron	-94183	6.15	6.94	4.25	2.69	4.11e-16	2.93e-14	132.47	103.75	131.49	20.28	8.83	28
chr17	80889108	80889689	C230072F16Rik	ncRNA	Intergenic	-7394	7.08	7.83	5.47	2.36	4.14e-16	2.94e-14	203.8	256.23	221.34	26.43	64.73	42
chr12	21226915	21227984	Itgb1bp1	protein-coding	intron	58787	8.7	9.35	7.5	1.85	4.21e-16	2.99e-14	734.42	617.11	602.66	188.66	149.08	206
chr4	102944278	102944635	Tctex1d1	protein-coding	intron	-41922	6.38	7.11	4.85	2.26	4.21e-16	2.99e-14	150.67	123.6	138.79	33.8	23.54	29
chr1	86040798	86041239	2810459M11Rik	protein-coding	Intergenic	-4844	5.82	6.63	3.84	2.79	4.23e-16	3e-14	86.62	104.66	105.19	9.22	11.77	22
chr6	99934189	99934905	Prok2	protein-coding	Intergenic	-208155	6.09	6.84	4.38	2.46	4.26e-16	3.02e-14	109.91	124.5	110.31	14.13	25.5	23
chr8	108581711	108582649	Lncbate1	ncRNA	intron	2497	6.57	7.31	4.99	2.33	4.29e-16	3.04e-14	165.95	155.18	155.6	24.58	23.54	47
chr8	33968320	33968655	Rbpms	protein-coding	Intergenic	-38625	5.25	6.12	2.67	3.46	4.32e-16	3.05e-14	75.7	55.94	77.43	6.15	4.9	8
chr9	21923943	21924537	Tmem205	protein-coding	intron	3048	7.79	8.51	6.29	2.23	4.35e-16	3.07e-14	476.76	327.5	290.74	86.04	54.92	93
chr6	49031207	49031677	Gpnmb	protein-coding	Intergenic	-5076	5.51	6.33	3.42	2.91	4.37e-16	3.09e-14	82.98	83.9	73.78	9.22	9.81	13
chr6	127531994	127532791	Cracr2a	protein-coding	Intergenic	-45582	7.25	7.94	5.9	2.04	4.39e-16	3.1e-14	226.37	278.78	231.57	49.78	51	78
chr3	23927702	23928618	Naaladl2	protein-coding	intron	855846	7.69	6.28	8.38	-2.1	4.43e-16	3.12e-14	52.41	99.24	81.82	347.83	367.79	286
chr1	106407543	106408486	Mir3473f	ncRNA	Intergenic	138616	6.62	7.33	5.17	2.16	4.47e-16	3.15e-14	150.67	145.25	186.28	31.34	32.37	44
chr14	102820605	102820947	Mir5130	ncRNA	Intergenic	161856	5.02	5.96	1.49	4.47	4.55e-16	3.2e-14	56.05	62.25	67.94	2.46	1.96	4
chr17	9773756	9774191	4930452A19Rik	ncRNA	intron	1892	5.91	6.73	3.81	2.92	4.58e-16	3.22e-14	106.27	93.83	117.61	9.22	7.85	25
chr1	75449833	75450871	Asic4	protein-coding	promoter-TSS	-158	7.2	7.89	5.82	2.07	4.63e-16	3.25e-14	241.65	232.77	237.41	62.68	37.27	69
chr5	133142540	133143195	Auts2	protein-coding	Intergenic	-600525	5.98	6.78	4.03	2.75	4.63e-16	3.25e-14	107	83.9	138.79	10.45	20.6	18
chr5	23637319	23637710	Srpk2	protein-coding	Intergenic	-20944	5.16	6.07	2.08	3.99	4.64e-16	3.26e-14	79.34	58.64	63.55	6.76	4.9	1
chr11	119127989	119128469	Mir6934	ncRNA	Intergenic	25908	5.52	6.35	3.34	3.01	4.7e-16	3.29e-14	77.88	86.61	80.35	13.52	6.87	10
chr13	112941840	112942466	Dhx29	protein-coding	intron	14360	6.31	7.08	4.54	2.54	4.72e-16	3.3e-14	149.94	151.57	104.46	29.5	25.5	15
chr2	135711809	135712207	Plcb4	protein-coding	Intergenic	-29822	6.34	7.06	4.82	2.25	4.78e-16	3.34e-14	134.66	150.67	116.15	30.11	26.48	28
chr13	40461469	40462003	Ofcc1	protein-coding	Intergenic	-173725	5.7	6.51	3.65	2.86	4.83e-16	3.37e-14	88.8	84.81	100.08	15.98	14.71	7
chr18	69432805	69433292	Tcf4	protein-coding	intron	87328	5.97	6.77	4.06	2.71	4.82e-16	3.37e-14	98.26	139.84	88.39	20.28	15.69	14
chr5	20749383	20750163	Phtf2	protein-coding	Intergenic	132351	6.8	7.54	5.23	2.3	4.85e-16	3.38e-14	184.15	160.59	211.84	42.4	22.56	48
chr3	147060600	147060977	Ttll7	protein-coding	Intergenic	208422	5.7	6.5	3.76	2.73	4.92e-16	3.43e-14	82.25	94.73	94.23	15.98	10.79	14
chr10	62831361	62832165	Ccar1	protein-coding	intron	-39395	6.43	7.19	4.7	2.49	4.98e-16	3.47e-14	130.29	188.56	119.07	31.34	28.44	18
chr12	17770492	17770993	Hpcal1	protein-coding	intron	79929	6.36	7.11	4.73	2.38	5e-16	3.48e-14	125.92	136.23	151.94	22.74	18.63	38
chr10	125264893	125266641	Slc16a7	protein-coding	intron	62768	7.97	8.73	6.23	2.5	5.03e-16	3.5e-14	373.4	452.91	448.53	35.64	103.96	85
chr1	128704937	128705562	Cxcr4	protein-coding	Intergenic	-112951	6.56	7.31	4.93	2.38	5.1e-16	3.54e-14	163.04	180.44	131.49	41.79	24.52	25
chr15	86025062	86025598	Celsr1	protein-coding	intron	8447	6.01	6.78	4.24	2.54	5.1e-16	3.54e-14	108.45	130.82	91.31	17.21	23.54	16
chr14	47936913	47937587	4930447J18Rik	ncRNA	intron	38386	5.69	6.49	3.7	2.79	5.18e-16	3.59e-14	88.07	93.83	88.39	15.36	15.69	8
chr8	104435911	104436384	Dync1li2	protein-coding	intron	6899	7.51	8.16	6.29	1.87	5.29e-16	3.66e-14	319.54	295.02	245.45	70.67	78.46	86
chr5	135879779	135880346	Hspb1	protein-coding	Intergenic	-7856	6.77	7.56	4.92	2.64	5.3e-16	3.67e-14	257.67	150.67	156.33	32.57	42.17	16
chr10	60366988	60367567	Vsir	protein-coding	intron	20427	6.37	7.08	4.91	2.18	5.32e-16	3.68e-14	147.03	121.8	138.06	27.65	31.38	31
chr9	15541615	15542544	Smco4	protein-coding	intron	36585	6.98	7.68	5.56	2.12	5.47e-16	3.77e-14	197.98	198.48	220.61	32.57	48.06	61
chr5	66112084	66112625	Rbm47	protein-coding	intron	-14176	6.61	7.32	5.1	2.22	5.51e-16	3.8e-14	180.51	158.79	141.72	32.57	25.5	45
chr10	8912191	8912690	Sash1	protein-coding	Intergenic	-26371	5.4	6.25	3.08	3.17	5.56e-16	3.82e-14	72.79	68.57	86.93	8.6	11.77	5
chr14	105647105	105647638	Mir6390	ncRNA	Intergenic	-23602	6.05	6.85	4.04	2.81	5.55e-16	3.82e-14	123.01	93.83	130.03	11.68	9.81	28
chr6	108630642	108631184	0610040F04Rik	ncRNA	intron	-7746	6.66	7.37	5.21	2.16	5.62e-16	3.87e-14	149.94	156.98	189.2	33.8	30.4	47
chr1	20995329	20995939	Efhc1	protein-coding	Intergenic	44008	6.7	7.39	5.34	2.06	5.74e-16	3.94e-14	160.13	174.12	170.21	41.79	32.37	47
chr19	15815118	15815751	Psat1	protein-coding	Intergenic	109187	6.28	7.01	4.74	2.26	5.96e-16	4.09e-14	123.01	138.94	123.45	20.89	28.44	31
chr9	120855530	120855949	1700020M21Rik	ncRNA	Intergenic	59510	6.18	6.97	4.31	2.67	5.96e-16	4.09e-14	122.28	121.8	132.95	11.68	14.71	33
chr10	67695795	67696367	Ado	protein-coding	Intergenic	-147126	6.17	6.94	4.45	2.48	6.01e-16	4.12e-14	115.73	119.09	132.95	30.11	19.62	16
chr13	92041554	92042465	Rasgrf2	protein-coding	Intergenic	-53968	6.12	6.88	4.41	2.47	6.05e-16	4.15e-14	101.17	117.29	135.14	20.28	15.69	28
chr18	43508870	43509408	Dpysl3	protein-coding	Intergenic	-70853	5.28	6.16	2.61	3.55	6.07e-16	4.15e-14	51.68	80.3	82.55	7.37	5.88	5
chr4	140944527	140945592	Gm13031	ncRNA	intron	12842	7.45	8.13	6.14	1.99	6.11e-16	4.18e-14	323.9	225.55	290.01	81.12	60.81	70
chr12	85969557	85970131	Tgfb3	protein-coding	intron	109197	6.33	7.05	4.84	2.21	6.22e-16	4.25e-14	143.39	114.58	138.79	28.27	28.44	29
chr5	105661900	105662348	Lrrc8d	protein-coding	Intergenic	-37845	5.86	6.64	4.02	2.63	6.28e-16	4.28e-14	104.09	84.81	111.04	17.82	11.77	19
chr5	97957551	97958001	Antxr2	protein-coding	intron	73186	5.74	6.54	3.74	2.8	6.28e-16	4.28e-14	77.15	87.51	115.42	10.45	12.75	17
chr6	8686822	8687711	Ica1	protein-coding	intron	71191	6.25	7	4.59	2.41	6.54e-16	4.46e-14	103.36	136.23	145.37	17.82	24.52	30
chr19	25445841	25446235	Dmrt1	protein-coding	Intergenic	-59668	5.25	6.12	2.77	3.34	6.6e-16	4.49e-14	66.96	73.08	67.94	8.6	6.87	5
chr9	78022224	78022578	Gcm1	protein-coding	Intergenic	-29557	5.9	6.7	3.91	2.8	6.63e-16	4.51e-14	116.46	91.12	105.19	22.12	8.83	14
chr17	68172803	68173286	L3mbtl4	protein-coding	Intergenic	-100752	5.72	6.56	3.52	3.04	6.67e-16	4.53e-14	67.69	86.61	128.57	8.6	10.79	15
chr14	60654033	60654344	Spata13	protein-coding	intron	19484	5.98	6.75	4.22	2.54	6.7e-16	4.54e-14	121.55	114.58	87.66	14.13	20.6	21
chr3	100726025	100726499	Man1a2	protein-coding	Intergenic	-40789	5.26	6.14	2.65	3.49	6.69e-16	4.54e-14	82.98	61.35	67.21	7.99	7.85	3
chr17	10370445	10371238	1700110C19Rik	ncRNA	Intergenic	46240	5.66	6.46	3.64	2.82	6.71e-16	4.55e-14	76.43	81.2	107.38	11.68	10.79	15
chr2	48617177	48617769	Acvr2a	protein-coding	Intergenic	-196636	5.84	6.65	3.83	2.82	6.72e-16	4.55e-14	98.26	72.18	130.03	12.91	12.75	17
chr4	88201055	88201533	Mir491	ncRNA	intron	79254	6.33	7.12	4.44	2.67	6.81e-16	4.6e-14	175.42	116.38	124.18	32.57	14.71	18
chr9	29787479	29787925	Ntm	protein-coding	intron	175427	5.53	6.37	3.22	3.15	6.82e-16	4.61e-14	82.25	73.08	93.5	14.13	8.83	5
chr1	164452504	164453043	Atp1b1	protein-coding	intron	5581	5.86	6.7	3.54	3.16	6.93e-16	4.68e-14	72.79	92.02	147.56	11.06	5.88	18
chr2	120134547	120135078	Ehd4	protein-coding	intron	19762	6.12	6.91	4.28	2.62	7.32e-16	4.94e-14	121.55	126.31	111.77	11.68	15.69	31
chr7	19744593	19744908	Nectin2	protein-coding	intron	4822	5.81	6.59	3.98	2.61	7.33e-16	4.94e-14	95.35	93.83	100.81	19.67	12.75	15
chr1	173451630	173452013	Aim2	protein-coding	intron	31218	6.09	6.86	4.33	2.52	7.49e-16	5.04e-14	100.45	118.19	129.3	12.91	20.6	27
chr2	118490126	118491661	Srp14	protein-coding	Intergenic	-11198	7.33	8.01	5.99	2.01	7.54e-16	5.07e-14	293.33	239.08	238.87	74.97	47.08	69
chr2	127446883	127447165	Fahd2a	protein-coding	Intergenic	-2459	5.52	6.35	3.37	2.98	7.55e-16	5.07e-14	85.16	63.15	96.43	9.22	10.79	11
chr1	92675783	92676815	Otos	protein-coding	Intergenic	-27458	6.88	7.57	5.54	2.03	7.62e-16	5.12e-14	184.15	172.32	212.57	39.95	42.17	57
chr15	86224860	86225590	Tbc1d22a	protein-coding	intron	10766	7.66	8.37	6.19	2.18	7.77e-16	5.22e-14	405.42	291.41	295.12	79.28	47.08	92
chr1	78702326	78703256	Utp14b	protein-coding	intron	44351	7.37	8.06	6.01	2.04	7.81e-16	5.23e-14	240.93	262.54	295.12	59.61	48.06	86
chr18	84730340	84731355	Fam69c	protein-coding	intron	10606	6.73	7.44	5.27	2.17	7.83e-16	5.24e-14	176.15	144.35	198.7	31.34	35.31	49
chr5	148633916	148634495	Ubl3	protein-coding	Intergenic	-81418	5.63	6.44	3.66	2.77	7.85e-16	5.25e-14	82.25	96.54	81.09	9.22	12.75	16
chr10	107962159	107962656	Gm29685	ncRNA	intron	15763	7	7.77	5.21	2.56	7.87e-16	5.26e-14	158.68	290.51	205.27	28.27	56.88	26
chr1	105851234	105851720	Tnfrsf11a	protein-coding	Intergenic	70754	5.86	6.67	3.91	2.76	8.02e-16	5.35e-14	80.79	116.38	107.38	20.28	11.77	13
chr1	193338243	193338949	Camk1g	protein-coding	intron	31686	7.29	8.01	5.77	2.24	8.03e-16	5.36e-14	275.86	194.88	303.89	43.02	45.12	76
chr18	80624740	80625490	Gm2176	pseudo	intron	-80569	6.4	7.13	4.8	2.34	8.44e-16	5.63e-14	114.28	147.96	159.25	23.97	22.56	37
chr19	29135159	29135769	Mir101b	ncRNA	TTS	185	6.71	7.47	5.01	2.47	8.47e-16	5.65e-14	189.97	189.46	152.67	47.93	29.42	19
chr17	64820724	64821537	4930583I09Rik	protein-coding	Intergenic	14940	6.51	7.27	4.77	2.5	8.51e-16	5.66e-14	102.63	180.44	181.16	21.51	25.5	35
chr7	78940815	78941578	Isg20	protein-coding	Intergenic	26962	7.23	7.96	5.72	2.24	8.9e-16	5.91e-14	184.15	331.11	229.38	51.01	63.75	43
chr7	96855875	96856476	Gm15413	ncRNA	intron	-54627	5.94	6.74	3.98	2.76	8.9e-16	5.91e-14	117.19	122.7	81.09	17.82	20.6	9
chr13	47244698	47245310	Rnf144b	protein-coding	3' UTR	51001	6.06	6.89	3.83	3.07	8.96e-16	5.95e-14	152.85	95.63	108.11	20.89	17.65	4
chr10	60808205	60809003	Unc5b	protein-coding	intron	22977	6.49	7.27	4.67	2.6	9.11e-16	6.04e-14	220.55	125.41	118.34	31.96	21.58	23
chr12	100776018	100776550	9030617O03Rik	protein-coding	Intergenic	-2839	6.73	7.43	5.34	2.09	9.19e-16	6.09e-14	195.8	147.06	173.13	41.79	33.35	46
chr1	160024316	160025011	4930523C07Rik	protein-coding	Intergenic	-19716	6.41	7.12	4.96	2.16	9.24e-16	6.12e-14	149.94	145.25	121.99	28.88	29.42	35
chr4	114336047	114336857	Trabd2b	protein-coding	Intergenic	-70272	5.84	6.62	4	2.61	9.25e-16	6.12e-14	115	91.12	88.39	13.52	20.6	14
chr10	60931715	60932432	Pldi	ncRNA	intron	6058	5.79	6.58	3.91	2.67	9.3e-16	6.15e-14	92.44	101.95	92.77	18.44	9.81	17
chr1	160831108	160831520	Rabgap1l	protein-coding	Intergenic	-38376	5.88	6.66	4.08	2.58	9.31e-16	6.15e-14	117.19	103.75	81.82	15.98	15.69	19
chr15	58691876	58692281	Tmem65	protein-coding	Intergenic	131348	5.22	6.09	2.73	3.35	9.31e-16	6.15e-14	74.97	68.57	60.63	6.15	8.83	5
chr10	38884529	38885028	Rfpl4b	protein-coding	Intergenic	-63000	5.63	6.44	3.58	2.87	9.34e-16	6.16e-14	72.79	107.36	81.09	11.06	14.71	10
chr9	63731477	63731781	Smad3	protein-coding	intron	26365	5.59	6.44	3.25	3.19	9.45e-16	6.23e-14	120.1	73.98	65.74	11.68	7.85	9
chr6	84493588	84494139	Gm10445	ncRNA	Intergenic	-70026	5.39	6.25	2.95	3.3	9.47e-16	6.24e-14	58.23	101.05	69.4	7.37	7.85	8
chr4	62699298	62699851	Rgs3	protein-coding	intron	25601	7.01	7.75	5.38	2.37	9.51e-16	6.25e-14	248.93	190.36	206.73	51.62	21.58	52
chr1	40358614	40359151	Il1rl2	protein-coding	intron	34256	6.06	6.82	4.37	2.46	9.69e-16	6.36e-14	110.64	132.62	96.43	23.35	21.58	17
chr7	83904803	83905298	Mesdc2	protein-coding	Intergenic	13051	5.89	6.66	4.09	2.57	9.69e-16	6.36e-14	90.98	105.56	107.38	21.51	14.71	15
chr5	9068810	9069261	Tmem243	protein-coding	Intergenic	-31701	6.29	7.02	4.76	2.26	9.79e-16	6.42e-14	144.85	106.46	137.33	24.58	28.44	28
chr10	69796261	69797010	Ank3	protein-coding	intron	-128896	7.24	7.93	5.89	2.04	9.85e-16	6.46e-14	235.83	237.28	257.14	50.39	46.1	81
chr8	79143633	79144161	1700011L22Rik	protein-coding	intron	104686	6	6.78	4.2	2.58	9.89e-16	6.48e-14	91.71	101.05	135.87	15.36	15.69	24
chr17	51814347	51814694	Satb1	protein-coding	intron	-2467	6.43	7.14	4.99	2.14	9.96e-16	6.51e-14	152.85	147.06	121.99	30.11	32.37	33
chr10	76257836	76258468	S100b	protein-coding	intron	4316	6.74	7.42	5.42	2	9.98e-16	6.53e-14	176.15	172.32	163.63	41.17	37.27	50
chr5	28037059	28037955	Insig1	protein-coding	Intergenic	-33905	6.29	7.04	4.63	2.41	1.01e-15	6.59e-14	114.28	135.33	144.64	24.58	15.69	34
chr1	106860899	106861367	Serpinb5	protein-coding	promoter-TSS	-47	5.77	6.58	3.72	2.86	1.02e-15	6.68e-14	80.07	128.11	79.62	9.83	13.73	16
chr11	54112862	54113460	P4ha2	protein-coding	intron	12237	6.83	7.62	4.93	2.69	1.03e-15	6.73e-14	291.88	173.22	127.11	39.95	21.58	30
chr6	8769815	8771007	Ica1	protein-coding	intron	8073	6.72	7.46	5.06	2.4	1.03e-15	6.73e-14	187.79	120.9	221.34	36.87	24.52	39
chr11	86925142	86925777	Ypel2	protein-coding	intron	68302	5.45	6.27	3.33	2.94	1.04e-15	6.78e-14	74.24	83	74.51	10.45	11.77	8
chr2	129338013	129338662	Il1a	protein-coding	Intergenic	-28366	6.63	7.4	4.86	2.54	1.04e-15	6.78e-14	222.73	155.18	128.57	39.33	18.63	29
chr3	18339163	18339615	Cyp7b1	protein-coding	Intergenic	-96051	5.73	6.55	3.65	2.9	1.05e-15	6.8e-14	71.33	83.9	125.65	12.91	12.75	12
chr8	31949837	31950307	Nrg1	protein-coding	Intergenic	-31869	5.31	6.19	2.58	3.62	1.06e-15	6.88e-14	54.59	68.57	96.43	3.07	9.81	5
chr9	115209577	115210083	Stmn1-rs1	pseudo	intron	72240	6.33	7.07	4.71	2.36	1.06e-15	6.88e-14	141.21	103.75	157.79	30.11	22.56	26
chr4	129024730	129025325	Ak2	protein-coding	Intergenic	31804	7.78	8.46	6.48	1.98	1.06e-15	6.89e-14	432.36	314.87	306.81	104.47	88.27	75
chr3	139786463	139786894	Mir7j	ncRNA	Intergenic	-241570	5.74	6.53	3.81	2.72	1.08e-15	6.97e-14	72.79	100.14	104.46	13.52	15.69	13
chr6	5093495	5093931	Pon1	protein-coding	intron	100233	5.89	6.67	4.1	2.56	1.08e-15	7.01e-14	93.17	93.83	117.61	12.91	16.67	22
chr11	33967632	33968227	Kcnmb1	protein-coding	intron	4917	7.19	7.96	5.4	2.56	1.09e-15	7.03e-14	318.81	199.39	229.38	55.31	19.62	52
chr2	133684240	133684682	Mir3090	ncRNA	Intergenic	119753	5.7	6.51	3.68	2.83	1.09e-15	7.05e-14	71.33	114.58	86.93	11.68	11.77	15
chr1	167339412	167339765	Aldh9a1	protein-coding	Intergenic	-10402	6.55	7.24	5.16	2.09	1.1e-15	7.11e-14	159.4	149.77	145.37	40.56	30.4	36
chr7	55784424	55785039	Tubgcp5	protein-coding	Intergenic	-9416	7.48	8.22	5.92	2.3	1.11e-15	7.13e-14	304.98	310.36	276.13	49.16	38.25	94
chr3	79843895	79844314	Tmem144	protein-coding	Intergenic	-1443	6.5	7.24	4.87	2.37	1.16e-15	7.45e-14	157.95	175.03	121.26	26.43	20.6	41
chr15	97746762	97747004	Endou	protein-coding	intron	-15478	5.72	6.54	3.65	2.89	1.16e-15	7.47e-14	79.34	110.97	88.39	17.82	10.79	9
chr6	92941169	92941820	9530026P05Rik	ncRNA	intron	913	6.58	7.32	5	2.32	1.16e-15	7.47e-14	147.03	149.77	181.89	25.2	23.54	47
chr15	103333101	103334200	Zfp385a	protein-coding	intron	6435	6.93	7.61	5.63	1.98	1.17e-15	7.54e-14	174.69	186.76	222.8	53.47	44.13	51
chr4	141477478	141478080	Zbtb17	protein-coding	exon	33106	7.18	7.91	5.65	2.27	1.18e-15	7.57e-14	286.05	217.43	219.15	63.91	29.42	57
chr14	65979396	65980390	Clu	protein-coding	intron	11410	6.66	7.36	5.21	2.15	1.19e-15	7.62e-14	131.74	172.32	189.93	35.03	33.35	43
chr3	9005525	9005846	Tpd52	protein-coding	Intergenic	-1171	6.24	6.97	4.69	2.28	1.19e-15	7.65e-14	118.64	115.48	140.99	20.89	25.5	31
chr2	11512871	11513912	Pfkfb3	protein-coding	intron	-11302	6.77	7.46	5.41	2.05	1.21e-15	7.76e-14	198.71	161.49	167.28	49.16	36.29	42
chr2	173349411	173350099	Pmepa1	protein-coding	Intergenic	-73222	6.16	6.94	4.33	2.61	1.24e-15	7.91e-14	100.45	162.4	105.92	22.74	13.73	24
chr7	122225972	122226483	Chp2	protein-coding	Intergenic	6732	5.52	6.37	3.14	3.23	1.25e-15	7.99e-14	63.32	95.63	89.12	3.69	13.73	9
chr14	106022377	106023192	Trim52	protein-coding	Intergenic	-83413	5.88	6.72	3.6	3.12	1.28e-15	8.15e-14	64.78	111.87	139.52	10.45	6.87	19
chr18	49876238	49876734	Dmxl1	protein-coding	intron	43489	5.8	6.61	3.84	2.76	1.28e-15	8.15e-14	81.52	117.29	93.5	17.21	8.83	17
chr18	38517780	38518322	Spry4	protein-coding	Intergenic	83217	5.65	6.45	3.73	2.71	1.3e-15	8.31e-14	99.72	83	78.89	14.13	13.73	12
chr8	82157994	82158354	Il15	protein-coding	Intergenic	244412	5.71	6.49	3.89	2.6	1.3e-15	8.31e-14	98.26	87.51	84.74	12.91	15.69	16
chr16	33123322	33124216	Mir1947	ncRNA	3' UTR	18408	5.82	6.6	4	2.59	1.31e-15	8.33e-14	109.18	97.44	84.01	13.52	20.6	14
chr5	147339497	147340119	Urad	protein-coding	intron	-17368	6.66	7.4	5.07	2.33	1.31e-15	8.34e-14	160.86	180.44	164.36	28.27	21.58	51
chr8	40584679	40585101	Mtmr7	protein-coding	intron	49902	6.62	7.32	5.21	2.11	1.32e-15	8.38e-14	165.95	142.55	170.94	32.57	31.38	47
chr2	4517379	4518149	Frmd4a	protein-coding	intron	-41990	6.67	7.37	5.29	2.07	1.33e-15	8.47e-14	166.68	160.59	168.01	44.25	29.42	44
chr14	103785146	103785520	Ednrb	protein-coding	Intergenic	58368	6.88	7.6	5.42	2.18	1.34e-15	8.5e-14	184.15	215.63	180.43	43.63	27.46	57
chr18	13306879	13307188	Hrh4	protein-coding	Intergenic	300044	5.62	6.45	3.53	2.92	1.35e-15	8.58e-14	103.36	93.83	64.28	9.83	14.71	10
chr4	55586134	55586636	Klf4	protein-coding	Intergenic	-53910	5.12	6.01	2.3	3.71	1.35e-15	8.58e-14	78.61	59.55	55.52	4.92	6.87	3
chr18	53264935	53265253	Snx24	protein-coding	intron	19432	6.29	7.02	4.74	2.28	1.4e-15	8.86e-14	148.49	129.01	111.77	29.5	21.58	29
chr5	43031341	43031746	Cpeb2	protein-coding	Intergenic	-201919	5.64	6.43	3.76	2.66	1.41e-15	8.9e-14	83.71	87.51	86.93	11.06	15.69	14
chr5	134115747	134116027	Gatsl2	protein-coding	intron	16139	5.57	6.38	3.54	2.83	1.41e-15	8.94e-14	89.53	69.47	90.58	9.22	10.79	15
chr9	25510645	25510933	Eepd1	protein-coding	intron	29192	5.12	6.03	2.11	3.92	1.42e-15	8.96e-14	60.41	70.37	65.01	7.99	2.94	2
chr11	71230552	71231058	Nlrp1b	protein-coding	promoter-TSS	-72	6.24	7.01	4.5	2.51	1.44e-15	9.07e-14	132.47	111.87	142.45	25.2	11.77	31
chr10	13470190	13470623	Phactr2	protein-coding	intron	3989	6.87	7.6	5.33	2.27	1.49e-15	9.42e-14	226.37	168.71	188.47	46.09	23.54	51
chrX	41578697	41579233	Gria3	protein-coding	intron	177436	5.78	6.6	3.69	2.9	1.51e-15	9.5e-14	113.55	71.27	105.92	15.98	6.87	16
chr16	10999672	11000195	Litaf	protein-coding	Intergenic	-6813	6.26	7.01	4.62	2.39	1.52e-15	9.56e-14	135.38	114.58	135.87	33.19	18.63	22
chr18	11119302	11119679	1010001N08Rik	ncRNA	Intergenic	-66924	4.96	5.9	1.38	4.52	1.52e-15	9.56e-14	64.78	57.74	56.98	1.84	1.96	4
chr7	30332987	30333795	Sdhaf1	protein-coding	Intergenic	-11016	6.3	7.03	4.73	2.3	1.53e-15	9.6e-14	144.85	136.23	111.04	31.96	21.58	26
chr14	47920666	47921278	4930447J18Rik	ncRNA	intron	22108	5.81	6.6	3.92	2.69	1.55e-15	9.7e-14	110.64	107.36	73.78	11.68	16.67	17
chr11	32020103	32020866	Nsg2	protein-coding	intron	19208	6.94	7.66	5.45	2.2	1.61e-15	1.01e-13	219.09	186.76	199.43	44.86	26.48	60
chr12	100983593	100984039	Mir1190	ncRNA	intron	37952	6.63	7.34	5.19	2.14	1.62e-15	1.01e-13	181.24	138.94	164.36	31.34	31.38	47
chr12	102258334	102259101	Rin3	protein-coding	intron	-24356	7.52	8.21	6.15	2.07	1.64e-15	1.02e-13	339.92	289.61	259.33	90.34	50.02	72
chr13	95477037	95477509	S100z	protein-coding	TTS	1382	5.84	6.66	3.75	2.91	1.63e-15	1.02e-13	114.28	97.44	91.31	21.51	6.87	12
chr3	37729205	37729673	Gm5148	protein-coding	Intergenic	-5079	6.18	6.94	4.52	2.42	1.64e-15	1.02e-13	133.2	95.63	138.79	17.21	28.44	23
chr14	101246670	101247139	Prr30	protein-coding	Intergenic	-46836	5.69	6.48	3.83	2.66	1.65e-15	1.03e-13	84.43	85.71	97.89	14.75	10.79	17
chr6	143361404	143361856	D6Ertd474e	ncRNA	Intergenic	115742	6.12	6.85	4.57	2.28	1.65e-15	1.03e-13	124.47	106.46	116.15	23.97	26.48	21
chr6	112861330	112862380	Srgap3	protein-coding	intron	85411	7.49	8.14	6.29	1.84	1.67e-15	1.04e-13	285.33	282.39	276.86	67.6	70.62	97
chr8	72815563	72816106	F2rl3	protein-coding	exon	54176	7.13	7.88	5.45	2.44	1.66e-15	1.04e-13	205.26	249.91	252.75	39.33	22.56	69
chr12	44932823	44933526	Stxbp6	protein-coding	intron	141308	6.16	6.92	4.49	2.42	1.68e-15	1.05e-13	110.64	111.87	140.26	20.89	15.69	31
chr11	43940472	43941014	Adra1b	protein-coding	Intergenic	-39506	5.39	6.23	3.12	3.11	1.73e-15	1.08e-13	75.7	71.27	78.16	4.3	12.75	9
chr10	105417996	105418450	Tmtc2	protein-coding	intron	156256	5.65	6.45	3.68	2.76	1.8e-15	1.12e-13	71.33	92.93	97.89	9.83	12.75	16
chr8	26596573	26597257	2310008N11Rik	ncRNA	Intergenic	227508	5.81	6.64	3.69	2.95	1.83e-15	1.13e-13	65.51	117.29	115.42	14.75	7.85	16
chr10	26836141	26837005	Arhgap18	protein-coding	intron	64061	6.02	6.78	4.3	2.48	1.85e-15	1.15e-13	92.44	122.7	114.69	13.52	22.56	23
chr15	58527009	58527521	Fam91a1	protein-coding	Intergenic	111797	7.17	7.86	5.78	2.07	1.86e-15	1.16e-13	285.33	223.75	187.01	65.14	46.1	54
chr7	130816175	130816702	Btbd16	protein-coding	intron	42370	5.82	6.65	3.63	3.02	1.9e-15	1.18e-13	90.26	91.12	119.8	4.3	12.75	20
chr7	71960474	71961228	1700011C11Rik	ncRNA	promoter-TSS	-324	7.51	8.29	5.68	2.61	1.9e-15	1.18e-13	343.56	250.81	346.26	31.34	33.35	89
chr11	3279532	3280113	Patz1	protein-coding	intron	-9308	6.25	6.99	4.64	2.36	1.93e-15	1.19e-13	131.74	141.65	108.84	28.27	29.42	17
chr14	32785677	32786363	1810011H11Rik	protein-coding	promoter-TSS	57	6.55	7.24	5.17	2.07	1.92e-15	1.19e-13	168.87	134.43	149.02	35.64	33.35	39
chr14	31560741	31561563	Colq	protein-coding	intron	16231	7.44	8.16	5.94	2.21	1.98e-15	1.22e-13	353.75	288.7	214.04	81.73	48.06	55
chr2	10314719	10315384	Sfmbt2	protein-coding	Intergenic	-55399	7.7	8.37	6.42	1.95	2.03e-15	1.25e-13	395.23	306.75	290.74	92.8	66.69	98
chr16	73874919	73875421	Mir691	ncRNA	Intergenic	466897	6.14	6.93	4.27	2.66	2.05e-15	1.26e-13	104.09	143.45	118.34	9.22	21.58	27
chr4	83917006	83917530	6030471H07Rik	ncRNA	Intergenic	127611	6.33	7.08	4.65	2.44	2.04e-15	1.26e-13	164.5	114.58	127.84	16.59	23.54	35
chrX	160384674	160385396	Adgrg2	protein-coding	Intergenic	-5655	7.85	8.52	6.53	1.99	2.05e-15	1.26e-13	425.08	325.69	352.1	89.72	68.65	119
chr16	5429416	5429867	Eef2kmt	protein-coding	Intergenic	-173686	5.97	6.8	3.81	2.99	2.06e-15	1.27e-13	130.29	97.44	105.92	4.3	15.69	22
chr11	118467503	118468026	Engase	protein-coding	Intergenic	-9195	6.38	7.14	4.71	2.43	2.09e-15	1.28e-13	123.01	177.73	121.99	33.8	18.63	26
chr7	7281304	7281770	Vmn2r29	protein-coding	TTS	-3248	7.17	7.91	5.54	2.38	2.08e-15	1.28e-13	240.2	242.69	240.33	27.04	38.25	74
chr14	106179178	106179721	Trim52	protein-coding	Intergenic	73252	6.45	7.15	5.06	2.08	2.1e-15	1.29e-13	127.38	153.37	143.91	33.8	33.35	33
chr18	65599747	65600221	Mir466p	ncRNA	intron	19631	6.45	7.24	4.56	2.68	2.12e-15	1.3e-13	197.98	130.82	125.65	31.96	10.79	28
chr2	118083431	118084121	Gm13986	ncRNA	intron	27426	5.55	6.36	3.5	2.86	2.11e-15	1.3e-13	77.15	90.22	79.62	11.06	6.87	16
chr5	105817160	105818018	Zfp326	protein-coding	Intergenic	-58979	6.72	7.39	5.44	1.96	2.19e-15	1.34e-13	157.95	167.81	178.97	43.63	39.23	47
chr14	19905644	19906157	D14Ertd670e	ncRNA	intron	66976	5.97	6.83	3.47	3.36	2.22e-15	1.36e-13	181.97	106.46	53.33	10.45	10.79	12
chr7	71463592	71463914	4930441H08Rik	ncRNA	Intergenic	-445942	5.25	6.09	2.94	3.16	2.22e-15	1.36e-13	63.32	72.18	69.4	6.15	7.85	9
chr6	100157226	100157703	Rybp	protein-coding	Intergenic	129893	6.21	6.98	4.44	2.54	2.25e-15	1.37e-13	157.22	119.99	102.27	29.5	15.69	20
chr14	72113448	72114075	4930434J06Rik	ncRNA	Intergenic	257053	6.35	7.08	4.79	2.29	2.26e-15	1.38e-13	170.32	119.99	115.42	26.43	25.5	31
chr16	89871356	89872767	Tiam1	protein-coding	intron	-53710	7.92	8.56	6.75	1.81	2.33e-15	1.42e-13	355.93	356.37	422.96	94.64	99.06	129
chr2	158257908	158258460	Bpi	protein-coding	promoter-TSS	-57	6.54	7.26	5.06	2.2	2.34e-15	1.42e-13	156.49	129.92	173.13	26.43	29.42	44
chr13	40921337	40921832	Gcnt2	protein-coding	intron	3951	6.17	6.91	4.59	2.32	2.38e-15	1.45e-13	138.3	103.75	117.61	27.65	22.56	22
chr8	35250421	35251094	Ppp1r3b	protein-coding	Intergenic	-124983	6.2	6.95	4.52	2.43	2.38e-15	1.45e-13	155.76	111.87	103.73	22.12	17.65	29
chr7	102597341	102598133	Olfr552	protein-coding	Intergenic	-6619	7.13	7.85	5.6	2.26	2.41e-15	1.46e-13	278.78	189.46	225.72	44.86	31.38	69
chr1	84350219	84350774	Pid1	protein-coding	Intergenic	-65852	6.16	6.94	4.36	2.58	2.43e-15	1.47e-13	85.16	142.55	140.99	20.28	26.48	15
chr5	77483010	77483533	1700017L05Rik	ncRNA	Intergenic	17784	5.79	6.6	3.76	2.84	2.43e-15	1.47e-13	93.17	97.44	100.08	14.75	4.9	21
chr19	25072593	25072938	Dock8	protein-coding	intron	73237	5.62	6.45	3.47	2.98	2.43e-15	1.48e-13	92.44	96.54	73.78	15.36	4.9	13
chr10	59379712	59381131	Pla2g12b	protein-coding	Intergenic	-23263	6.99	7.67	5.7	1.97	2.45e-15	1.49e-13	202.35	214.72	192.12	54.69	39.23	62
chr18	62719813	62720415	Spink13	protein-coding	intron	21273	7.32	8.01	5.95	2.06	2.45e-15	1.49e-13	276.59	228.26	265.9	50.39	49.04	86
chr4	87682826	87683169	Mllt3	protein-coding	Intergenic	123325	5.1	5.99	2.32	3.67	2.47e-15	1.49e-13	59.69	53.23	77.43	3.07	4.9	7
chr5	91278493	91278935	Gm19619	ncRNA	intron	4362	6.22	7	4.4	2.6	2.47e-15	1.49e-13	128.83	110.97	143.18	18.44	10.79	34
chr6	145508807	145509464	Lmntd1	protein-coding	Intergenic	-74211	6.78	7.44	5.52	1.92	2.45e-15	1.49e-13	168.87	174.12	178.97	47.93	42.17	48
chr8	108991359	108992049	Mir3108	ncRNA	Intergenic	54844	5.82	6.61	3.92	2.68	2.47e-15	1.49e-13	76.43	122.7	93.5	12.91	18.63	14
chr2	153560629	153561903	Nol4l	protein-coding	Intergenic	-31295	7.64	8.31	6.37	1.94	2.51e-15	1.51e-13	326.81	306.75	317.77	77.43	61.79	109
chr17	68087136	68087685	Arhgap28	protein-coding	Intergenic	-83303	5.84	6.63	3.91	2.73	2.54e-15	1.53e-13	104.09	90.22	103.73	7.37	21.58	16
chr1	160693019	160693378	Rabgap1l	protein-coding	intron	99739	5.61	6.42	3.55	2.88	2.57e-15	1.55e-13	82.25	86.61	88.39	17.21	8.83	9
chr17	80138558	80139312	Galm	protein-coding	intron	11464	5.95	6.7	4.28	2.42	2.63e-15	1.58e-13	112.82	104.66	94.23	16.59	24.52	17
chr10	96607533	96608342	Btg1	protein-coding	Intergenic	-9063	7.07	7.74	5.77	1.97	2.67e-15	1.6e-13	214.72	191.27	237.41	65.76	44.13	54
chr2	104732006	104732674	Depdc7	protein-coding	intron	10461	6.51	7.23	5.04	2.19	2.74e-15	1.64e-13	140.48	123.6	185.55	30.11	31.38	37
chr2	127481941	127482974	Kcnip3	protein-coding	promoter-TSS	41	7.04	7.73	5.63	2.1	2.73e-15	1.64e-13	248.2	178.64	211.84	47.32	36.29	65
chr6	118832825	118833446	4931430N09Rik	ncRNA	intron	-47022	6.04	6.78	4.45	2.33	2.74e-15	1.64e-13	114.28	116.38	98.62	17.82	22.56	25
chr6	41558360	41558607	Prss2	protein-coding	Intergenic	36708	5.4	6.23	3.21	3.01	2.76e-15	1.65e-13	60.41	84.81	79.62	7.99	8.83	11
chr13	41819375	41819894	Adtrp	protein-coding	intron	27853	5.01	5.93	1.8	4.13	2.78e-15	1.66e-13	64.05	50.52	68.67	5.53	3.92	1
chr15	53821860	53822262	Samd12	protein-coding	intron	80375	5.39	6.24	3.12	3.11	2.77e-15	1.66e-13	64.05	68.57	93.5	9.22	5.88	11
chr14	40919534	40919917	Sh2d4b	protein-coding	intron	-26761	6.9	7.66	5.25	2.41	2.82e-15	1.68e-13	185.61	183.15	235.95	34.41	20.6	59
chr17	15174380	15175115	Gm5091	ncRNA	Intergenic	66035	6.62	7.37	4.99	2.38	2.82e-15	1.68e-13	191.43	148.86	156.33	30.73	17.65	47
chr3	101670516	101671100	Atp1a1	protein-coding	Intergenic	-66101	6.61	7.37	4.95	2.42	2.83e-15	1.69e-13	195.07	143.45	156.33	19.05	26.48	47
chr12	86819009	86819536	Irf2bpl	protein-coding	Intergenic	65541	6.32	7.03	4.87	2.16	2.85e-15	1.7e-13	138.3	114.58	139.52	29.5	26.48	32
chr7	96477237	96477775	Gm15412	ncRNA	intron	-135542	5.46	6.3	3.23	3.07	2.86e-15	1.7e-13	68.42	73.08	94.23	9.22	4.9	14
chr1	177367802	177368560	Zbtb18	protein-coding	Intergenic	-76480	6.32	7.04	4.83	2.2	2.87e-15	1.71e-13	123.74	123.6	146.1	27.04	35.31	23
chr8	36019146	36019815	Prag1	protein-coding	Intergenic	-75347	5.88	6.64	4.17	2.46	2.87e-15	1.71e-13	85.16	107.36	105.92	18.44	16.67	19
chr9	42127940	42128391	Sorl1	protein-coding	Intergenic	-3877	6.1	6.89	4.21	2.68	2.87e-15	1.71e-13	103.36	115.48	135.87	19.67	7.85	28
chr9	24284286	24284859	Npsr1	protein-coding	intron	186555	6.12	6.87	4.47	2.4	2.94e-15	1.74e-13	104.09	141.65	105.92	22.74	16.67	27
chr10	118178680	118179128	Il22	protein-coding	Intergenic	-26060	6.08	6.88	4.13	2.75	2.99e-15	1.77e-13	153.58	105.56	94.23	17.82	8.83	26
chr2	157676878	157677739	Ctnnbl1	protein-coding	Intergenic	-60092	6.14	6.92	4.32	2.59	2.98e-15	1.77e-13	128.11	135.33	98.62	28.27	11.77	20
chr8	128039320	128039889	Mir21c	ncRNA	Intergenic	238620	5.87	6.65	4.07	2.57	3e-15	1.78e-13	82.25	117.29	100.81	12.91	21.58	16
chr7	25120092	25120790	Pou2f2	protein-coding	intron	12019	6.49	7.23	4.91	2.32	3.03e-15	1.8e-13	193.61	140.74	114.69	33.8	29.42	27
chr13	40788264	40788705	Tfap2a	protein-coding	Intergenic	-53565	6.88	7.57	5.48	2.09	3.06e-15	1.81e-13	202.35	161.49	208.19	48.55	31.38	54
chr3	51073128	51073687	Noct	protein-coding	Intergenic	-151039	5.65	6.44	3.72	2.72	3.08e-15	1.82e-13	101.9	72.18	86.93	14.75	12.75	12
chr12	98606503	98607088	Spata7	protein-coding	Intergenic	-21346	5.68	6.48	3.74	2.75	3.1e-15	1.83e-13	80.07	81.2	107.38	14.13	8.83	17
chr1	94078303	94078661	Pdcd1	protein-coding	Intergenic	-25929	6.11	6.87	4.44	2.42	3.11e-15	1.83e-13	124.47	101.05	124.92	24.58	13.73	27
chr10	56879676	56880392	Gja1	protein-coding	Intergenic	502734	7.77	8.52	6.14	2.38	3.16e-15	1.86e-13	412.7	330.21	359.4	45.48	51.98	114
chr3	51788679	51789788	Mgst2	protein-coding	intron	128055	6.83	7.52	5.47	2.05	3.15e-15	1.86e-13	216.18	160.59	172.4	47.32	35.31	50
chr18	52749668	52750363	Sncaip	protein-coding	Intergenic	-17795	7.09	7.79	5.66	2.13	3.18e-15	1.87e-13	270.77	184.05	209.65	42.4	41.19	68
chr17	11340250	11340799	Park2	protein-coding	intron	500166	5.77	6.55	3.95	2.61	3.2e-15	1.88e-13	93.17	111.87	76.7	13.52	15.69	17
chr4	62322750	62323148	Slc31a2	protein-coding	intron	31402	5.81	6.59	3.98	2.62	3.19e-15	1.88e-13	98.26	89.32	101.54	10.45	13.73	23
chr6	123961406	123961700	Vmn2r26	protein-coding	Intergenic	-63205	5.56	6.37	3.57	2.79	3.21e-15	1.88e-13	72.06	88.42	86.93	7.99	12.75	15
chr2	28523660	28524172	Ralgds	protein-coding	intron	-9548	6.48	7.21	4.92	2.28	3.22e-15	1.89e-13	172.51	156.08	114.69	37.49	26.48	27
chr2	77498473	77498714	Zfp385b	protein-coding	intron	21072	5.47	6.31	3.22	3.09	3.24e-15	1.9e-13	99.72	57.74	80.35	6.15	11.77	10
chr18	38713237	38713832	Spry4	protein-coding	Intergenic	-112267	6.7	7.46	4.95	2.52	3.26e-15	1.91e-13	201.62	193.97	133.68	25.81	17.65	49
chr4	138463994	138464244	Camk2n1	protein-coding	Intergenic	8971	5.13	6	2.64	3.36	3.25e-15	1.91e-13	66.24	66.76	59.17	6.76	4.9	7
chr9	7558101	7558651	Mmp8	protein-coding	promoter-TSS	-53	6.97	7.7	5.41	2.29	3.28e-15	1.92e-13	205.26	197.58	221.34	51.01	21.58	55
chr3	48100925	48101325	Gm7977	pseudo	Intergenic	-74366	6.01	6.76	4.36	2.4	3.31e-15	1.93e-13	93.9	106.46	124.92	15.98	23.54	22
chr4	45267865	45268371	Frmpd1os	ncRNA	intron	-24128	6.1	6.89	4.22	2.67	3.34e-15	1.95e-13	136.84	138.04	81.09	18.44	25.5	12
chr18	53267518	53267999	Snx24	protein-coding	intron	22097	6.51	7.23	4.99	2.25	3.41e-15	1.99e-13	162.32	130.82	158.52	29.5	21.58	44
chr2	145233668	145234542	Slc24a3	protein-coding	Intergenic	-8506	8.34	9.01	7.05	1.96	3.42e-15	1.99e-13	574.29	472.75	499.66	138.27	94.15	166
chr18	11935704	11936295	Mir1901	ncRNA	intron	-95562	7.11	7.77	5.86	1.91	3.47e-15	2.02e-13	246.02	193.97	213.31	59.61	48.06	66
chr18	22985068	22985617	Nol4	protein-coding	intron	53320	7.53	8.24	6.12	2.12	3.49e-15	2.04e-13	323.9	293.22	287.09	43.63	69.63	95
chr4	137483817	137484856	Hspg2	protein-coding	intron	15534	6.45	7.2	4.8	2.4	3.53e-15	2.05e-13	162.32	173.22	106.65	31.34	33.35	19
chr1	192661576	192662305	Hhat	protein-coding	intron	109278	8.22	8.85	7.08	1.76	3.56e-15	2.07e-13	433.08	442.98	506.23	144.42	112.79	150
chr6	116664088	116664620	Rassf4	protein-coding	intron	9482	7.21	7.9	5.84	2.06	3.56e-15	2.07e-13	259.85	229.16	226.45	52.85	40.21	79
chr8	72295669	72296277	Klf2	protein-coding	Intergenic	-23089	6.32	7.07	4.67	2.4	3.56e-15	2.07e-13	157.95	129.92	115.42	17.82	21.58	37
chr13	99287150	99288219	Ptcd2	protein-coding	Intergenic	56993	6.08	6.82	4.49	2.33	3.63e-15	2.11e-13	117.19	103.75	116.88	24.58	16.67	26
chr4	123207315	123207776	Nt5c1a	protein-coding	intron	5993	5.72	6.49	3.94	2.55	3.65e-15	2.12e-13	87.34	86.61	95.7	13.52	18.63	14
chr12	117200154	117200883	Gm10421	ncRNA	intron	-49250	5.99	6.74	4.34	2.4	3.67e-15	2.13e-13	102.63	119.99	97.89	22.12	15.69	23
chr12	75448828	75449941	Gphb5	protein-coding	Intergenic	-32604	6.91	7.65	5.35	2.29	3.68e-15	2.13e-13	171.78	188.56	241.06	43.02	23.54	56
chr5	124225774	124226647	Pitpnm2os1	ncRNA	intron	-3514	6.41	7.15	4.78	2.38	3.7e-15	2.14e-13	169.59	158.79	98.62	30.73	26.48	25
chr5	144252115	144252511	Bri3	protein-coding	intron	-2912	6.3	7.03	4.72	2.31	3.72e-15	2.15e-13	137.57	105.56	149.02	23.97	34.33	21
chr9	41105181	41105651	Ubash3b	protein-coding	intron	52078	5.92	6.7	4.11	2.59	3.73e-15	2.16e-13	132.47	92.93	86.2	19.05	13.73	19
chr9	44494903	44495421	Bcl9l	protein-coding	Intergenic	-3974	6.44	7.2	4.73	2.46	3.77e-15	2.18e-13	181.97	143.45	114.69	33.19	15.69	31
chr1	176078348	176078926	Pld5	protein-coding	intron	135305	6.48	7.28	4.48	2.81	3.83e-15	2.21e-13	179.78	103.75	184.09	9.22	25.5	32
chr11	4292036	4293065	Lif	protein-coding	Intergenic	25755	6.92	7.63	5.46	2.17	3.91e-15	2.25e-13	205.99	236.38	151.94	54.08	34.33	44
chr5	18014160	18014573	Gnat3	protein-coding	intron	51797	5.59	6.39	3.63	2.75	3.91e-15	2.25e-13	71.33	84.81	94.96	13.52	13.73	10
chr8	108282045	108282341	Lncbate1	ncRNA	Intergenic	302484	5.15	6.04	2.43	3.6	3.9e-15	2.25e-13	70.6	65.86	60.63	7.37	7.85	1
chr10	96685916	96686465	Btg1	protein-coding	Intergenic	69190	6.96	7.65	5.55	2.1	3.93e-15	2.26e-13	210.36	193.97	200.16	37.49	36.29	67
chr1	178866688	178867375	Kif26b	protein-coding	intron	337907	6.25	6.99	4.63	2.36	3.92e-15	2.26e-13	128.83	106.46	146.83	22.74	17.65	34
chr17	13481336	13481969	Smok4a	pseudo	Intergenic	-39803	7.11	7.77	5.86	1.91	3.94e-15	2.26e-13	232.92	191.27	230.84	63.3	47.08	64
chr6	81563246	81563695	Mir7232	ncRNA	Intergenic	332192	5.45	6.28	3.29	2.99	3.92e-15	2.26e-13	64.05	84.81	84.74	5.53	10.79	13
chr12	8844799	8845370	Sdc1	protein-coding	Intergenic	73689	6.67	7.41	5.1	2.3	3.98e-15	2.28e-13	212.54	130.82	165.09	35.64	23.54	44
chr19	40370250	40370800	Sorbs1	protein-coding	intron	31785	5.87	6.64	4.13	2.51	3.97e-15	2.28e-13	82.98	111.87	103.73	17.82	20.6	14
chr2	79227699	79228376	Itga4	protein-coding	Intergenic	-27388	6.81	7.57	5.14	2.42	4.03e-15	2.31e-13	192.89	180.44	195.77	34.41	16.67	55
chr2	24429411	24430196	Psd4	protein-coding	intron	44407	5.73	6.49	3.98	2.51	4.06e-15	2.32e-13	88.07	88.42	93.5	14.75	17.65	15
chr3	131014123	131014737	Lef1	protein-coding	Intergenic	-95867	5.81	6.59	3.98	2.6	4.06e-15	2.32e-13	107.73	92.02	88.39	16.59	9.81	21
chr11	54181806	54182197	4933405E24Rik	ncRNA	intron	31286	4.92	5.88	1.01	4.87	4.09e-15	2.33e-13	64.05	55.94	56.25	3.07	1.96	1
chr9	107372446	107372860	Cacna2d2	protein-coding	Intergenic	-27227	6.28	7.02	4.72	2.3	4.07e-15	2.33e-13	147.76	114.58	126.38	27.65	33.35	18
chr18	23884417	23884813	Zfp397	protein-coding	intron	-70073	6.35	7.14	4.45	2.69	4.1e-15	2.34e-13	149.94	152.47	121.26	12.91	13.73	39
chr8	123672594	123672969	Rhou	protein-coding	Intergenic	18853	5.49	6.31	3.4	2.91	4.15e-15	2.36e-13	95.35	79.39	63.55	9.83	8.83	13
chr2	129903378	129904042	4932416H05Rik	ncRNA	Intergenic	-102251	6.11	6.85	4.48	2.37	4.21e-15	2.4e-13	129.56	120.9	96.43	20.28	17.65	29
chr10	115624012	115624538	Lgr5	protein-coding	Intergenic	-36495	6.17	6.89	4.69	2.21	4.25e-15	2.42e-13	120.83	119.99	115.42	27.65	21.58	28
chr4	13152218	13152576	Triqk	protein-coding	Intergenic	245560	5.51	6.34	3.33	3	4.25e-15	2.42e-13	88.07	62.25	92.04	5.53	13.73	11
chr18	76948794	76949306	Hdhd2	protein-coding	intron	4632	7.01	7.66	5.83	1.82	4.28e-15	2.43e-13	204.53	204.8	195.77	51.01	60.81	59
chr4	55005633	55005986	Zfp462	protein-coding	intron	57865	5.78	6.55	4	2.56	4.35e-15	2.47e-13	106.27	77.59	97.89	17.21	14.71	16
chr7	89445061	89445584	AI314278	ncRNA	Intergenic	19017	6.27	7.1	4.14	2.96	4.36e-15	2.47e-13	114.28	165.1	131.49	7.99	10.79	34
chr4	63899039	63899731	Tnfsf8	protein-coding	Intergenic	-38101	6.66	7.35	5.31	2.04	4.43e-15	2.51e-13	160.13	154.28	174.59	37.49	31.38	50
chr17	23966802	23967394	Prss30	protein-coding	Intergenic	8132	6.08	6.85	4.35	2.5	4.45e-15	2.52e-13	132.47	97.44	116.15	26.43	12.75	22
chr4	82876675	82876994	Cer1	protein-coding	Intergenic	8316	5.09	5.97	2.36	3.61	4.47e-15	2.53e-13	48.77	73.08	66.48	5.53	4.9	5
chr10	44589212	44589675	Prdm1	protein-coding	Intergenic	-130696	6.03	6.79	4.33	2.46	4.48e-15	2.54e-13	113.55	120.9	97.89	24.58	12.75	23
chr3	27584471	27585025	Mir3092	ncRNA	TTS	247	5.82	6.61	3.88	2.73	4.51e-15	2.55e-13	90.98	89.32	113.23	21.51	9.81	13
chr6	135364307	135364835	Emp1	protein-coding	intron	1640	6.53	7.25	5.02	2.23	4.51e-15	2.55e-13	177.6	136.23	143.18	30.73	22.56	44
chr14	19733381	19734076	Nid2	protein-coding	Intergenic	-17528	5.69	6.53	3.49	3.04	4.53e-15	2.56e-13	77.88	102.85	95.7	11.68	2.94	19
chr8	67713104	67713466	Psd3	protein-coding	intron	105010	5.41	6.25	3.18	3.07	4.54e-15	2.56e-13	88.07	83.9	56.25	7.37	11.77	8
chr12	25430824	25431328	Gm17746	ncRNA	Intergenic	301902	5.49	6.31	3.43	2.88	4.56e-15	2.57e-13	84.43	89.32	63.55	10.45	8.83	13
chr17	43997529	43998591	Rcan2	protein-coding	intron	44869	6.27	7	4.75	2.25	4.56e-15	2.57e-13	142.66	123.6	117.61	19.05	28.44	33
chr11	51832382	51832826	Jade2	protein-coding	intron	24877	6.08	6.86	4.26	2.61	4.6e-15	2.59e-13	132.47	138.94	78.16	22.74	16.67	18
chr10	21511396	21512028	1700020N01Rik	ncRNA	Intergenic	-81433	5.54	6.37	3.36	3.01	4.67e-15	2.63e-13	90.98	71.27	86.2	15.98	7.85	7
chr3	146366902	146367422	Gm10636	ncRNA	TTS	11782	5.71	6.48	3.92	2.56	4.74e-15	2.67e-13	93.9	76.69	97.89	14.75	15.69	15
chr19	28679696	28680361	Glis3	protein-coding	promoter-TSS	48	6.68	7.39	5.22	2.16	4.81e-15	2.7e-13	146.3	181.34	173.86	39.33	24.52	48
chr6	112302194	112303316	5031434C07Rik	ncRNA	intron	-12436	7.22	7.89	5.94	1.95	4.82e-15	2.71e-13	245.29	242.69	224.26	69.44	71.6	43
chr8	44699319	44700034	Fat1	protein-coding	Intergenic	-250531	5.87	6.66	3.96	2.7	4.86e-15	2.72e-13	123.74	83.9	96.43	9.22	22.56	15
chr7	121516977	121517810	4933432K03Rik	ncRNA	Intergenic	72442	8	8.72	6.51	2.21	4.92e-15	2.76e-13	432.36	388.85	444.87	53.47	89.25	130
chr14	50824156	50824674	Parp2	protein-coding	intron	16469	6.57	7.28	5.12	2.16	5.01e-15	2.81e-13	127.38	179.54	160.71	27.04	34.33	43
chr5	101816674	101817389	Cds1	protein-coding	intron	51902	6.41	7.12	4.92	2.21	5.02e-15	2.81e-13	158.68	134.43	125.65	36.26	22.56	32
chr1	192735856	192736717	Hhat	protein-coding	intron	34932	6.87	7.62	5.26	2.36	5.11e-15	2.86e-13	168.87	177.73	241.79	28.27	27.46	59
chr8	91249764	91250412	Rpgrip1l	protein-coding	intron	63134	6.33	7.04	4.85	2.18	5.18e-15	2.89e-13	131.02	153.37	110.31	26.43	31.38	29
chr2	38519864	38520270	Nek6	protein-coding	intron	8191	5.31	6.14	3.14	3	5.25e-15	2.93e-13	78.61	66.76	65.74	8.6	8.83	9
chr9	96827824	96828786	Pxylp1	protein-coding	intron	61169	6.92	7.59	5.64	1.95	5.27e-15	2.94e-13	165.95	203	207.46	55.31	51.98	42
chr2	165404962	165405535	Ocstamp	protein-coding	TTS	-4855	5.66	6.44	3.84	2.6	5.54e-15	3.09e-13	99.72	80.3	80.35	14.13	14.71	14
chr9	45745460	45745856	Cep164	protein-coding	intron	82980	5.38	6.23	2.99	3.24	5.61e-15	3.13e-13	104.09	56.84	64.28	7.99	7.85	8
chr12	91719131	91719548	Ston2	protein-coding	intron	67096	5.26	6.13	2.68	3.45	5.64e-15	3.14e-13	78.61	54.13	77.43	4.3	2.94	12
chr16	30023422	30023852	4632428C04Rik	ncRNA	intron	14970	5.87	6.63	4.15	2.48	5.69e-15	3.17e-13	117.19	87.51	92.77	19.67	15.69	18
chr8	36745940	36746578	Dlc1	protein-coding	intron	-13205	5.91	6.7	3.98	2.73	5.73e-15	3.19e-13	97.53	85.71	129.3	10.45	11.77	25
chr19	28428340	28428735	D930032P07Rik	ncRNA	intron	-249686	5.38	6.21	3.19	3.02	5.91e-15	3.28e-13	91.71	63.15	67.21	8.6	7.85	11
chr1	36566448	36566817	Sema4c	protein-coding	intron	-8252	5.29	6.13	3	3.14	5.92e-15	3.29e-13	70.6	64.96	75.24	11.06	6.87	6
chr13	30003020	30003540	E2f3	protein-coding	Intergenic	-17217	6.66	7.4	5.04	2.36	6e-15	3.33e-13	195.07	149.77	162.17	46.09	18.63	34
chr13	9022553	9023037	Gtpbp4	protein-coding	Intergenic	-26783	6.86	7.58	5.36	2.22	6.01e-15	3.34e-13	225.64	193.07	153.4	50.39	26.48	46
chr18	69222026	69222837	Tcf4	protein-coding	Intergenic	-122060	6.28	7.03	4.62	2.41	6.03e-15	3.34e-13	90.98	153.37	149.02	23.35	29.42	21
chr1	106627200	106627629	Mir3473f	ncRNA	intron	-80784	6.88	7.6	5.39	2.21	6.09e-15	3.37e-13	224.91	155.18	200.89	41.17	27.46	57
chr13	28617464	28617965	Mir6368	ncRNA	intron	93158	5.61	6.41	3.67	2.74	6.14e-15	3.4e-13	88.07	67.67	99.35	10.45	11.77	16
chr13	112316588	112317070	Ankrd55	protein-coding	intron	28311	5.74	6.54	3.77	2.78	6.16e-15	3.41e-13	114.28	99.24	66.48	11.06	11.77	18
chr6	58710412	58710780	Abcg2	protein-coding	Intergenic	113924	5.72	6.54	3.67	2.87	6.22e-15	3.44e-13	109.18	82.1	87.66	9.22	6.87	22
chr5	66523793	66524498	Apbb2	protein-coding	intron	94671	6.11	6.91	4.15	2.76	6.26e-15	3.45e-13	143.39	79.39	138.06	16.59	9.81	27
chr6	94957263	94957530	4930511E03Rik	ncRNA	Intergenic	13563	5.16	6.05	2.47	3.57	6.25e-15	3.45e-13	61.14	60.45	76.7	3.69	1.96	11
chr2	143081804	143082344	Otor	protein-coding	TTS	3582	5.97	6.73	4.25	2.48	6.44e-15	3.55e-13	90.26	99.24	130.03	13.52	21.58	22
chr13	30612195	30612656	4930519D14Rik	ncRNA	Intergenic	-2617	6.09	6.81	4.55	2.26	6.53e-15	3.6e-13	108.45	119.09	109.57	23.97	27.46	19
chr7	35150790	35151285	Cebpa	protein-coding	Intergenic	31745	6.16	6.89	4.57	2.33	6.56e-15	3.61e-13	126.65	92.93	137.33	19.67	24.52	27
chr16	55663944	55664508	Nfkbiz	protein-coding	Intergenic	157912	5.53	6.34	3.47	2.87	6.57e-15	3.62e-13	69.15	80.3	94.23	10.45	6.87	16
chr4	149846700	149847072	Slc25a33	protein-coding	Intergenic	-72619	5.77	6.53	4.01	2.52	6.61e-15	3.63e-13	98.99	89.32	89.85	19.67	14.71	14
chr11	10149042	10149650	Abca13	protein-coding	Intergenic	957404	5.97	6.71	4.34	2.38	6.67e-15	3.66e-13	96.81	121.8	96.43	19.05	17.65	24
chr3	84504118	84504651	Fhdc1	protein-coding	intron	-23946	6.17	6.91	4.55	2.36	6.66e-15	3.66e-13	143.39	107.36	110.31	27.65	16.67	26
chr15	56119276	56119879	Sntb1	protein-coding	Intergenic	-212629	5.81	6.63	3.74	2.9	6.75e-15	3.7e-13	92.44	107.36	97.89	4.3	16.67	19
chr15	27666975	27667401	Fam105a	protein-coding	intron	14354	5.91	6.7	4.02	2.68	6.77e-15	3.71e-13	120.1	79.39	111.77	22.74	11.77	14
chr15	97748182	97748722	Endou	protein-coding	intron	-17047	6.73	7.44	5.29	2.15	6.78e-15	3.71e-13	185.61	167.81	165.82	51.01	40.21	26
chr2	60739405	60740052	Itgb6	protein-coding	Intergenic	-17126	5.81	6.59	4.03	2.56	6.82e-15	3.74e-13	98.26	92.02	97.89	14.13	10.79	24
chr6	108476758	108477502	Mir7661	ncRNA	intron	-12613	7.7	8.38	6.4	1.98	6.87e-15	3.76e-13	391.6	288.7	317.04	71.29	69.63	112
chr3	20243876	20244283	Cpa3	protein-coding	Intergenic	-1899	6.13	6.91	4.31	2.6	6.89e-15	3.77e-13	117.92	161.49	81.09	15.98	23.54	20
chr17	86231708	86232565	2010106C02Rik	ncRNA	intron	55041	6.4	7.1	4.98	2.12	7.02e-15	3.83e-13	155.76	133.53	121.26	35.03	30.4	29
chr5	149446408	149447049	Tex26	protein-coding	intron	7069	6.17	6.94	4.44	2.5	7.1e-15	3.87e-13	91.71	111.87	163.63	23.35	17.65	24
chr6	99942943	99943575	Prok2	protein-coding	Intergenic	-216867	6.14	6.9	4.43	2.47	7.1e-15	3.88e-13	120.1	126.31	111.04	28.88	11.77	24
chr8	22701229	22701822	Ikbkb	protein-coding	intron	5057	7.34	8	6.12	1.88	7.12e-15	3.88e-13	251.12	263.44	251.29	79.28	51	78
chr17	73416349	73416845	Capn13	protein-coding	Intergenic	-17301	5.83	6.59	4.11	2.48	7.15e-15	3.9e-13	89.53	93.83	106.65	17.21	12.75	22
chr2	178565350	178565966	Cdh26	protein-coding	Intergenic	135143	6.18	6.91	4.6	2.31	7.21e-15	3.93e-13	136.11	95.63	130.03	20.28	22.56	30
chr14	22988192	22988607	Gm10248	ncRNA	intron	106171	5.2	6.1	2.3	3.8	7.28e-15	3.95e-13	62.6	96.54	46.75	4.92	7.85	2
chr17	73883359	73883714	Xdh	protein-coding	TTS	66659	5.16	6.03	2.57	3.46	7.27e-15	3.95e-13	51.68	60.45	84.01	4.92	7.85	5
chr1	156641724	156642436	Tor3a	protein-coding	exon	32259	6.45	7.15	5.01	2.14	7.35e-15	3.99e-13	144.12	141.65	140.26	40.56	31.38	25
chr12	105967049	105967335	Vrk1	protein-coding	Intergenic	-43071	5.48	6.29	3.52	2.76	7.35e-15	3.99e-13	87.34	68.57	78.16	11.68	10.79	12
chr16	94556229	94556570	Dyrk1a	protein-coding	Intergenic	-13806	6.15	6.88	4.58	2.3	7.48e-15	4.06e-13	130.29	98.34	124.18	28.27	21.58	22
chr12	92740863	92741134	4930559C10Rik	ncRNA	Intergenic	703824	5.97	6.73	4.28	2.45	7.56e-15	4.09e-13	101.17	129.92	86.93	18.44	16.67	23
chr18	46313120	46313443	Ccdc112	protein-coding	Intergenic	-1354	6.13	6.89	4.47	2.42	7.56e-15	4.09e-13	123.01	102.85	129.3	16.59	16.67	33
chr2	11356581	11357152	Gm13293	ncRNA	intron	17378	6.38	7.14	4.66	2.48	7.54e-15	4.09e-13	170.32	117.29	135.87	36.26	24.52	15
chr8	35630177	35630590	Gm16793	ncRNA	intron	-41364	6.15	6.88	4.59	2.29	7.57e-15	4.1e-13	132.47	125.41	95.7	25.81	21.58	25
chr11	46127538	46128207	Adam19	protein-coding	promoter-TSS	-31	5.53	6.33	3.57	2.76	7.6e-15	4.11e-13	77.88	80.3	83.28	11.06	16.67	8
chr11	75092089	75092858	Mir684-1	ncRNA	intron	-26483	5.86	6.64	3.98	2.67	7.68e-15	4.15e-13	110.64	120.9	68.67	16.59	14.71	16
chr2	60176143	60176462	2007-03-01	protein-coding	Intergenic	-33633	5.84	6.64	3.89	2.75	7.77e-15	4.19e-13	112.82	88.42	97.16	22.74	12.75	9
chr1	37696604	37697287	2010300C02Rik	protein-coding	intron	22865	6.49	7.25	4.81	2.43	7.81e-15	4.21e-13	195.07	161.49	98.62	30.73	22.56	31
chr3	81102061	81102467	Pdgfc	protein-coding	intron	65848	6.35	7.06	4.86	2.2	7.82e-15	4.21e-13	130.29	117.29	153.4	22.74	27.46	37
chr4	95846348	95846923	9530080O11Rik	ncRNA	intron	120399	5.92	6.71	4.02	2.69	7.84e-15	4.22e-13	88.8	97.44	127.84	11.06	11.77	26
chr1	54888466	54889052	Ankrd44	protein-coding	intron	37628	5.91	6.66	4.2	2.46	7.89e-15	4.24e-13	120.83	89.32	94.23	21.51	16.67	17
chr5	63821776	63822306	0610040J01Rik	protein-coding	intron	9546	6.79	7.46	5.48	1.99	7.89e-15	4.24e-13	194.34	164.2	170.94	53.47	37.27	43
chr6	127565991	127566576	Cracr2a	protein-coding	Intergenic	-11691	7.19	7.89	5.79	2.11	7.88e-15	4.24e-13	291.88	234.57	186.28	63.3	39.23	63
chr1	92331559	92332540	Mir6900	ncRNA	Intergenic	132492	6.38	7.08	4.99	2.09	7.94e-15	4.26e-13	124.47	144.35	135.87	32.57	26.48	36
chrX	12969256	12969640	AA414768	protein-coding	Intergenic	32575	5.22	6.08	2.78	3.3	7.94e-15	4.26e-13	74.24	70.37	58.44	8.6	2.94	9
chr11	16669603	16670138	Egfr	protein-coding	Intergenic	-82332	5.54	6.34	3.61	2.73	7.96e-15	4.27e-13	70.6	80.3	91.31	9.83	11.77	15
chr14	16563907	16564323	Rarb	protein-coding	intron	11361	6.07	6.8	4.55	2.25	8.01e-15	4.29e-13	98.99	116.38	118.34	20.89	25.5	24
chr12	84020498	84020905	Acot1	protein-coding	Intergenic	11200	5.1	6.02	1.92	4.1	8.1e-15	4.34e-13	82.25	63.15	48.94	7.37	0.98	3
chr3	10213212	10213784	Fabp4	protein-coding	Intergenic	-4922	5.63	6.42	3.8	2.62	8.11e-15	4.34e-13	96.81	81.2	78.16	12.91	11.77	17
chr19	21897221	21897749	Tmem2	protein-coding	Intergenic	119145	6.71	7.39	5.38	2.01	8.14e-15	4.35e-13	156.49	171.42	173.86	47.32	31.38	46
chr2	144337360	144338170	Ovol2	protein-coding	Intergenic	-5685	6.23	6.97	4.62	2.35	8.29e-15	4.43e-13	120.1	120.9	135.87	21.51	36.29	16
chr1	39089718	39090246	Mir6349	ncRNA	Intergenic	97010	6.19	6.92	4.64	2.28	8.33e-15	4.45e-13	136.84	130.82	95.7	26.43	23.54	25
chr3	41229353	41229853	Pgrmc2	protein-coding	Intergenic	-146557	6.06	6.79	4.52	2.28	8.34e-15	4.45e-13	95.35	111.87	125.65	22.12	23.54	23
chr4	46700205	46700868	Tbc1d2	protein-coding	intron	-50338	6.03	6.78	4.34	2.45	8.34e-15	4.45e-13	139.75	89.32	101.54	19.05	17.65	24
chr9	95194167	95194718	Chst2	protein-coding	intron	212827	5.66	6.5	3.4	3.1	8.33e-15	4.45e-13	70.6	81.2	119.8	4.92	8.83	18
chr18	75839157	75839916	Zbtb7c	protein-coding	intron	19359	6.35	7.12	4.55	2.57	8.39e-15	4.47e-13	141.94	145.25	130.76	9.83	26.48	34
chr1	128314617	128315188	Lct	protein-coding	intron	13415	6.28	6.99	4.81	2.18	8.42e-15	4.48e-13	133.93	128.11	119.07	32.57	21.58	30
chr11	4235817	4237897	Osm	protein-coding	promoter-TSS	72	8.28	8.95	7	1.94	8.57e-15	4.55e-13	570.65	452.91	458.02	145.65	90.23	149
chr18	24596460	24597079	Slc39a6	protein-coding	intron	7047	6.5	7.25	4.82	2.44	8.55e-15	4.55e-13	187.79	142.55	127.84	29.5	40.21	15
chr15	67142222	67142706	St3gal1	protein-coding	intron	34418	6.56	7.28	5.03	2.25	8.6e-15	4.56e-13	149.94	189.46	127.11	37.49	38.25	22
chr1	98590990	98591486	Slco6d1	protein-coding	Intergenic	170114	5.7	6.48	3.89	2.59	8.6e-15	4.56e-13	79.34	92.02	95.7	11.68	12.75	20
chr16	96740605	96741852	Pcp4	protein-coding	intron	273623	7.65	8.34	6.26	2.08	8.77e-15	4.65e-13	280.23	342.84	349.91	74.36	105.92	50
chr9	40136589	40137652	Olfr985	protein-coding	Intergenic	-9082	6.37	7.09	4.86	2.23	8.76e-15	4.65e-13	106.27	133.53	169.48	27.65	29.42	30
chr2	153543866	153544545	Nol4l	protein-coding	Intergenic	-14235	7.31	7.99	5.98	2.01	8.8e-15	4.66e-13	312.99	194.88	254.94	59	75.52	55
chr5	63938530	63939137	Rell1	protein-coding	intron	30063	6.53	7.26	4.96	2.29	8.86e-15	4.69e-13	158.68	143.45	157.06	22.12	23.54	48
chr13	76410627	76410960	Mctp1	protein-coding	intron	25833	5.64	6.41	3.85	2.57	8.92e-15	4.71e-13	82.98	91.12	81.82	15.36	12.75	15
chr11	105990342	105990899	Ace3	protein-coding	TTS	-4054	5.58	6.37	3.64	2.73	8.96e-15	4.74e-13	69.15	84.81	94.96	11.68	9.81	16
chr10	82696414	82696972	Hcfc2	protein-coding	Intergenic	-2314	6.97	7.61	5.78	1.83	9e-15	4.75e-13	182.7	200.29	203.08	58.38	55.9	51
chr7	82691078	82691863	Efl1	protein-coding	intron	42857	8	8.68	6.67	2.01	9.02e-15	4.76e-13	457.83	366.29	403.96	99.56	69.63	136
chr7	30942295	30942787	Hamp	protein-coding	exon	1488	5.83	6.63	3.87	2.76	9.04e-15	4.77e-13	108.45	104.66	84.01	15.98	5.88	22
chr12	111691262	111691739	Trmt61a	protein-coding	Intergenic	13396	6.2	6.94	4.57	2.37	9.07e-15	4.78e-13	130.29	110.07	127.84	27.65	13.73	30
chr1	170282320	170283079	Sh2d1b1	protein-coding	intron	5376	6.55	7.28	5	2.28	9.09e-15	4.79e-13	145.57	163.3	157.06	23.35	23.54	49
chr18	74007830	74008429	D730045A05Rik	ncRNA	intron	-9777	6.02	6.77	4.33	2.44	9.12e-15	4.8e-13	125.92	104.66	97.89	12.91	26.48	21
chr2	153003762	153004146	Pdrg1	protein-coding	TTS	11429	5.98	6.75	4.25	2.5	9.15e-15	4.81e-13	139.02	87.51	96.43	15.36	18.63	23
chr5	132351262	132351562	Auts2	protein-coding	intron	190931	5.02	5.93	2.08	3.84	9.16e-15	4.81e-13	71.33	50.52	60.63	6.76	1.96	4
chr9	77456479	77456951	5730403I07Rik	ncRNA	intron	-57299	5.47	6.29	3.42	2.87	9.2e-15	4.83e-13	79.34	66.76	88.39	12.29	6.87	13
chr5	52141795	52142358	Mir6417	ncRNA	Intergenic	-6060	7.25	7.96	5.79	2.17	9.21e-15	4.84e-13	278.78	239.99	227.92	51.01	34.33	81
chr8	120152486	120153222	6430548M08Rik	protein-coding	intron	7925	6.7	7.4	5.32	2.08	9.25e-15	4.85e-13	194.34	169.61	140.99	32.57	37.27	50
chrX	12813000	12813541	Gm14634	ncRNA	intron	50993	5.88	6.63	4.26	2.37	9.29e-15	4.87e-13	104.09	91.12	101.54	15.98	22.56	19
chr8	72646015	72646983	Nwd1	protein-coding	promoter-TSS	-212	7.98	8.65	6.67	1.98	9.31e-15	4.88e-13	420.71	367.2	420.77	105.7	67.67	132
chr6	80406653	80407140	Lrrtm4	protein-coding	intron	387254	5.25	6.12	2.74	3.38	9.36e-15	4.9e-13	58.23	77.59	73.05	4.3	12.75	3
chr13	56172845	56173683	Tifab	protein-coding	TTS	5621	7.15	7.84	5.81	2.02	9.4e-15	4.91e-13	269.31	236.38	179.7	67.6	46.1	55
chr5	146805957	146806404	Usp12	protein-coding	Intergenic	-11225	6.15	6.93	4.33	2.6	9.39e-15	4.91e-13	101.17	133.53	130.03	21.51	8.83	30
chr4	124644807	124645592	Pou3f1	protein-coding	Intergenic	-12446	7.33	7.99	6.06	1.93	9.49e-15	4.95e-13	251.84	262.54	247.64	87.26	58.85	54
chr19	29508124	29508666	A930007I19Rik	ncRNA	intron	13592	6.01	6.76	4.39	2.37	9.56e-15	4.99e-13	122.28	116.38	86.2	22.12	19.62	21
chr5	111810238	111810759	E130006D01Rik	ncRNA	Intergenic	-48771	5.83	6.62	3.98	2.64	9.58e-15	4.99e-13	124.47	98.34	71.59	16.59	14.71	16
chr7	96730298	96730833	Gm15413	ncRNA	intron	70983	6.02	6.79	4.25	2.54	9.56e-15	4.99e-13	98.99	129.01	103.73	10.45	20.6	26
chr5	132466260	132467542	Auts2	protein-coding	intron	75442	8.19	8.87	6.85	2.02	9.6e-15	5e-13	437.45	464.63	501.85	74.36	124.56	147
chr14	51987216	51987568	Gm16617	ncRNA	intron	1437	6.35	7.04	4.98	2.06	9.63e-15	5.01e-13	137.57	125.41	131.49	32.57	33.35	29
chr11	71251215	71251798	Nlrp1b	protein-coding	intron	-20774	7.25	7.96	5.8	2.16	9.65e-15	5.02e-13	283.14	272.46	193.58	52.85	37.27	77
chr13	63278795	63279314	Gm16907	ncRNA	intron	18092	7.07	7.77	5.64	2.13	9.68e-15	5.03e-13	250.39	200.29	203.81	52.85	30.4	66
chr6	91712528	91713395	Slc6a6	protein-coding	intron	28895	8.5	9.18	7.18	2	9.76e-15	5.07e-13	669.64	544.93	523.04	141.96	102	191
chr10	95075086	95075643	Gm29684	ncRNA	Intergenic	70460	6.62	7.32	5.18	2.14	9.9e-15	5.14e-13	173.23	160.59	146.1	38.1	23.54	47
chr6	137156519	137157253	Rerg	protein-coding	intron	12832	6.28	7.07	4.39	2.68	9.92e-15	5.15e-13	107	128.11	168.74	14.13	12.75	36
chr4	154496763	154497509	5930403L14Rik	ncRNA	intron	139231	6.07	6.79	4.57	2.22	1.01e-14	5.22e-13	120.1	108.26	103	22.74	24.52	24
chr14	121963483	121964229	Gpr183	protein-coding	intron	1337	6.83	7.5	5.56	1.94	1.03e-14	5.31e-13	163.77	187.66	191.39	39.95	43.15	58
chr14	46573329	46573795	Rubie	ncRNA	intron	2289	4.94	5.89	0.96	4.94	1.02e-14	5.31e-13	45.86	62.25	70.13	1.84	0.98	3
chr17	74089249	74089692	Srd5a2	protein-coding	Intergenic	-41555	5.49	6.31	3.45	2.86	1.03e-14	5.31e-13	80.79	92.93	63.55	12.91	9.81	10
chr17	45298227	45298921	Cdc5l	protein-coding	Intergenic	135133	6.59	7.36	4.84	2.52	1.04e-14	5.37e-13	213.99	114.58	164.36	25.2	17.65	43
chr18	57719067	57720075	2210409D07Rik	ncRNA	intron	-80986	6.37	7.08	4.91	2.17	1.07e-14	5.53e-13	117.19	132.62	157.06	35.03	30.4	25
chr11	105525718	105526001	Tanc2	protein-coding	Intergenic	-64126	4.92	5.83	2	3.83	1.07e-14	5.54e-13	49.5	58.64	62.09	3.07	3.92	5
chr18	11954550	11955019	Mir1901	ncRNA	Intergenic	-114347	5.51	6.31	3.54	2.78	1.08e-14	5.56e-13	92.44	80.3	65.74	11.06	13.73	10
chr9	120054663	120055315	Cx3cr1	protein-coding	intron	13307	7.28	7.93	6.06	1.87	1.08e-14	5.56e-13	247.48	229.16	256.4	82.96	54.92	62
chr9	65787408	65787982	Zfp609	protein-coding	intron	39869	6.63	7.34	5.16	2.18	1.08e-14	5.56e-13	204.53	154.28	127.84	41.79	34.33	31
chr10	58652106	58652872	Edar	protein-coding	intron	23207	6.1	6.87	4.34	2.54	1.08e-14	5.59e-13	94.62	131.72	124.92	25.81	10.79	24
chr15	73051879	73052371	Trappc9	protein-coding	intron	3687	5.89	6.67	4.08	2.59	1.1e-14	5.65e-13	125.19	78.49	101.54	20.89	12.75	17
chr1	74034488	74034975	Tns1	protein-coding	intron	89715	5.97	6.74	4.17	2.57	1.11e-14	5.73e-13	114.28	93.83	113.23	26.43	15.69	12
chr4	119959255	119959728	Hivep3	protein-coding	intron	144814	5.84	6.61	4.11	2.5	1.12e-14	5.75e-13	104.09	96.54	92.04	20.28	20.6	11
chr17	28294391	28294914	Fance	protein-coding	intron	-18877	5.96	6.71	4.31	2.4	1.13e-14	5.79e-13	122.28	99.24	92.04	22.74	20.6	16
chr14	102748685	102749157	Mir5130	ncRNA	Intergenic	233711	5.93	6.69	4.23	2.45	1.13e-14	5.81e-13	124.47	94.73	89.85	14.75	17.65	24
chr13	30582471	30582926	4930519D14Rik	ncRNA	Intergenic	-32344	6.01	6.78	4.27	2.52	1.14e-14	5.84e-13	103.36	129.01	97.89	12.29	28.44	17
chr18	75462395	75462992	Gm10532	ncRNA	intron	-51951	5.86	6.66	3.93	2.73	1.14e-14	5.85e-13	138.3	78.49	86.93	19.05	12.75	14
chr12	8927644	8927953	Laptm4a	protein-coding	intron	6492	6.07	6.85	4.26	2.59	1.15e-14	5.89e-13	143.39	95.63	107.38	12.91	14.71	30
chr6	97866529	97866981	Mitf	protein-coding	intron	59697	5.77	6.53	4.07	2.46	1.15e-14	5.9e-13	88.8	95.63	93.5	16.59	12.75	21
chr15	80582538	80583378	Grap2	protein-coding	intron	10361	5.61	6.38	3.81	2.57	1.16e-14	5.96e-13	82.98	87.51	79.62	13.52	15.69	13
chr1	40409968	40410369	Il1rl1	protein-coding	Intergenic	-19401	5.76	6.57	3.72	2.85	1.17e-14	5.97e-13	111.36	76.69	97.16	6.76	10.79	22
chr2	60172366	60173025	2007-03-01	protein-coding	Intergenic	-37240	7.3	7.95	6.09	1.87	1.17e-14	5.97e-13	277.32	219.23	247.64	65.76	54.92	83
chr2	150566939	150567521	Cst7	protein-coding	Intergenic	-3185	7.27	7.96	5.91	2.04	1.18e-14	6.02e-13	212.54	242.69	290.01	41.79	60.81	78
chr9	83324400	83324727	Gm2087	ncRNA	Intergenic	-106983	5.6	6.45	3.29	3.16	1.18e-14	6.03e-13	95.35	68.57	97.89	7.37	2.94	19
chr17	57264159	57264480	Vav1	protein-coding	TTS	-14780	6.66	7.37	5.21	2.16	1.19e-14	6.07e-13	182.7	190.36	123.45	35.64	30.4	45
chr17	83816730	83817277	Haao	protein-coding	Intergenic	29786	5.92	6.66	4.3	2.36	1.19e-14	6.07e-13	96.81	114.58	92.77	16.59	23.54	19
chr2	173451990	173452373	1700021F07Rik	protein-coding	Intergenic	-70410	5.47	6.29	3.38	2.91	1.19e-14	6.07e-13	72.06	72.18	91.31	13.52	11.77	6
chr8	11083874	11084545	Irs2	protein-coding	Intergenic	-75780	7.67	8.33	6.42	1.91	1.19e-14	6.08e-13	395.23	315.77	252.75	91.57	74.54	91
chr16	87725952	87726808	Bach1	protein-coding	intron	27426	7.99	8.62	6.87	1.75	1.2e-14	6.09e-13	383.59	358.17	435.38	135.2	102.98	113
chr10	75137012	75137692	Specc1l	protein-coding	intron	-74721	8.05	8.73	6.7	2.04	1.2e-14	6.1e-13	510.24	361.78	404.7	130.9	71.6	109
chr14	18001864	18002537	Thrb	protein-coding	intron	20557	6.27	6.97	4.87	2.1	1.21e-14	6.12e-13	133.93	124.5	116.88	26.43	32.37	29
chr1	62760083	62760482	4930487H11Rik	ncRNA	intron	34449	6.03	6.75	4.5	2.25	1.21e-14	6.16e-13	112.82	100.14	110.31	20.28	20.6	27
chr19	47438434	47438885	Sh3pxd2a	protein-coding	intron	25751	5.27	6.1	3.12	2.98	1.21e-14	6.16e-13	63.32	74.88	67.94	9.22	7.85	9
chr1	36797495	36797876	Zap70	protein-coding	intron	18702	5.85	6.63	4.01	2.61	1.23e-14	6.22e-13	129.56	91.12	75.97	14.75	14.71	19
chr5	148739016	148739634	2210417A02Rik	ncRNA	Intergenic	-2515	7.75	8.41	6.52	1.89	1.23e-14	6.22e-13	374.13	319.38	324.34	110.62	66.69	98
chr14	57729495	57730794	Lats2	protein-coding	intron	4273	6.76	7.41	5.56	1.85	1.23e-14	6.23e-13	167.41	172.32	170.94	44.25	48.06	49
chr1	51671253	51671767	Nabp1	protein-coding	Intergenic	-193111	6.46	7.25	4.6	2.65	1.24e-14	6.26e-13	144.85	134.43	176.05	12.91	16.67	43
chr3	153457223	153457666	1700012D16Rik	ncRNA	intron	-158796	6.11	6.86	4.47	2.4	1.26e-14	6.36e-13	131.02	110.07	108.11	14.75	19.62	32
chr13	55495042	55495562	Dbn1	protein-coding	Intergenic	-7226	5.88	6.68	3.89	2.79	1.27e-14	6.42e-13	127.38	88.42	92.77	22.74	13.73	8
chr11	52080031	52080442	Ppp2ca	protein-coding	intron	-18587	6.36	7.13	4.56	2.57	1.28e-14	6.44e-13	204.53	120.9	94.96	25.2	19.62	26
chr8	10006269	10006932	Tnfsf13b	protein-coding	promoter-TSS	-32	6.06	6.8	4.44	2.36	1.28e-14	6.44e-13	93.9	110.07	130.03	16.59	27.46	21
chr9	40727582	40728060	Clmp	protein-coding	intron	41857	5.45	6.27	3.32	2.95	1.29e-14	6.49e-13	61.87	92.93	77.43	6.15	9.81	14
chr12	25269649	25270343	Gm17746	ncRNA	Intergenic	140822	6.03	6.75	4.49	2.26	1.3e-14	6.54e-13	111.36	102.85	109.57	19.05	20.6	28
chr7	46985688	46986191	Gm9999	ncRNA	intron	9308	6.19	6.94	4.54	2.4	1.3e-14	6.56e-13	137.57	132.62	98.62	31.34	20.6	18
chr6	86599804	86600561	Asprv1	protein-coding	Intergenic	-27991	7.66	8.35	6.28	2.08	1.31e-14	6.57e-13	433.81	286	262.25	94.02	61.79	77
chr6	94924351	94924795	4930511E03Rik	ncRNA	Intergenic	-19261	5.11	5.98	2.55	3.42	1.31e-14	6.58e-13	54.59	61.35	73.05	6.76	7.85	3
chr11	32407581	32408273	Ubtd2	protein-coding	intron	-47445	6.32	7.04	4.81	2.22	1.31e-14	6.59e-13	120.83	124.5	148.29	27.65	19.62	37
chr14	14870384	14870940	Nek10	protein-coding	intron	49847	5.62	6.43	3.6	2.83	1.31e-14	6.59e-13	64.78	99.24	94.96	8.6	9.81	18
chr7	125516577	125517292	Nsmce1	protein-coding	Intergenic	-25393	7.05	7.75	5.6	2.15	1.31e-14	6.59e-13	227.1	186.76	233.76	60.23	28.44	57
chr4	152211992	152212808	Acot7	protein-coding	intron	12556	7.63	8.3	6.38	1.92	1.33e-14	6.65e-13	354.47	353.66	234.49	92.18	82.39	75
chr6	61001031	61001614	Mmrn1	protein-coding	Intergenic	57006	6.57	7.29	5.1	2.18	1.33e-14	6.68e-13	191.43	160.59	116.15	32.57	30.4	40
chr16	30179485	30180022	Cpn2	protein-coding	Intergenic	87778	6.98	7.68	5.6	2.08	1.34e-14	6.74e-13	201.62	204.8	206.73	31.96	46.1	67
chr11	89024173	89024644	Trim25	protein-coding	Intergenic	25006	6.52	7.28	4.8	2.48	1.36e-14	6.79e-13	200.89	129.92	135.14	41.17	23.54	19
chr4	54758216	54758751	Zfp462	protein-coding	Intergenic	-189461	6.15	6.92	4.4	2.51	1.36e-14	6.79e-13	129.56	119.99	112.5	14.75	13.73	35
chr7	47067853	47068242	Mir7056	ncRNA	Intergenic	15176	5.07	5.95	2.47	3.48	1.39e-14	6.94e-13	58.96	64.96	61.36	6.76	7.85	2
chr6	138071687	138072382	Slc15a5	protein-coding	intron	7881	6.2	6.96	4.51	2.46	1.39e-14	6.97e-13	82.25	146.16	145.37	19.67	25.5	23
chr15	27452554	27453020	Ank	protein-coding	Intergenic	-13890	6.33	7.03	4.93	2.09	1.41e-14	7.02e-13	128.11	144.35	118.34	31.34	33.35	27
chr15	9571797	9572235	Il7r	protein-coding	Intergenic	-42140	5.15	5.99	2.85	3.14	1.41e-14	7.02e-13	61.14	67.67	62.09	6.76	7.85	7
chr13	36131882	36132654	Fars2	protein-coding	intron	14625	6.22	6.95	4.7	2.24	1.41e-14	7.04e-13	116.46	136.23	117.61	32.57	19.62	26
chr2	131864286	131864864	Erv3	protein-coding	Intergenic	-4828	5.75	6.57	3.66	2.91	1.41e-14	7.04e-13	69.88	131.72	84.01	17.21	10.79	10
chr10	18176605	18177127	Ect2l	protein-coding	intron	34024	5.86	6.67	3.84	2.83	1.42e-14	7.08e-13	120.1	92.93	92.77	14.13	4.9	24
chr10	82662510	82663012	Glt8d2	protein-coding	intron	27889	6.43	7.2	4.69	2.5	1.45e-14	7.19e-13	174.69	141.65	124.18	39.95	15.69	22
chr3	126797110	126797430	Ank2	protein-coding	intron	146116	5.44	6.27	3.29	2.98	1.45e-14	7.23e-13	72.79	79.39	79.62	5.53	6.87	17
chr2	153002459	153003044	Pdrg1	protein-coding	intron	12631	6.08	6.82	4.49	2.33	1.47e-14	7.28e-13	96.81	138.94	102.27	20.89	25.5	21
chr11	43543839	43544519	Ccnjl	protein-coding	intron	15430	6.6	7.31	5.14	2.17	1.49e-14	7.38e-13	192.16	119.09	165.09	28.27	35.31	42
chr6	130288062	130288713	Klra10	protein-coding	intron	-6460	7.24	7.94	5.84	2.11	1.5e-14	7.45e-13	228.55	237.28	271.01	41.17	46.1	84
chr17	67503151	67503913	Lrrc30	protein-coding	Intergenic	129191	5.32	6.15	3.13	3.01	1.51e-14	7.47e-13	59.69	82.1	70.86	5.53	10.79	10
chr4	140966196	140966631	Sdhb	protein-coding	intron	5143	5.71	6.48	3.91	2.57	1.52e-14	7.53e-13	90.98	99.24	78.16	18.44	12.75	14
chr2	14224438	14224714	Mrc1	protein-coding	Intergenic	-4838	5.33	6.17	3.07	3.1	1.52e-14	7.54e-13	66.24	76.69	73.05	5.53	14.71	5
chr7	46391685	46392086	Kcnc1	protein-coding	Intergenic	-4582	5.23	6.06	3.03	3.03	1.53e-14	7.59e-13	64.78	70.37	65.01	6.76	10.79	7
chr13	28616559	28617139	Mir6368	ncRNA	intron	94024	5.99	6.74	4.35	2.39	1.54e-14	7.64e-13	88.8	101.05	130.03	16.59	22.56	22
chr6	127253772	127254382	Gm38404	ncRNA	Intergenic	53890	6.59	7.27	5.29	1.98	1.55e-14	7.66e-13	160.13	151.57	150.48	41.17	31.38	45
chr1	181037401	181037942	9130409I23Rik	protein-coding	Intergenic	-13565	6.58	7.3	5.05	2.25	1.56e-14	7.69e-13	149.21	205.7	118.34	36.26	36.29	27
chr10	86819590	86820128	Nt5dc3	protein-coding	intron	40854	5.86	6.62	4.17	2.46	1.56e-14	7.7e-13	100.45	85.71	109.57	12.29	22.56	19
chr10	75105098	75106106	Bcr	protein-coding	intron	44706	7.3	8.04	5.68	2.36	1.57e-14	7.72e-13	320.99	254.42	213.31	42.4	30.4	81
chr5	43881926	43882466	Cd38	protein-coding	intron	13387	5.6	6.41	3.53	2.88	1.57e-14	7.74e-13	96.08	83	76.7	17.82	6.87	10
chr18	88824526	88824874	Socs6	protein-coding	Intergenic	69507	5.57	6.35	3.74	2.61	1.62e-14	7.99e-13	80.79	73.98	89.85	12.29	15.69	12
chr2	68381237	68381475	Stk39	protein-coding	intron	90625	5.51	6.32	3.46	2.86	1.65e-14	8.12e-13	75.7	78.49	85.47	9.22	5.88	18
chr19	41021925	41022723	Dntt	protein-coding	Intergenic	-6951	6.33	7.04	4.84	2.2	1.66e-14	8.17e-13	160.13	126.31	109.57	27.65	24.52	34
chr3	51238415	51238956	Noct	protein-coding	intron	14239	6.43	7.14	4.94	2.2	1.67e-14	8.21e-13	168.87	119.99	135.14	36.87	32.37	23
chr7	107628315	107628820	Ppfibp2	protein-coding	intron	21724	6.16	6.89	4.62	2.27	1.67e-14	8.21e-13	95.35	117.29	143.91	25.2	23.54	25
chr17	49865538	49865936	Kif6	protein-coding	intron	250565	5.31	6.16	2.93	3.24	1.67e-14	8.22e-13	82.25	67.67	65.01	9.83	1.96	11
chr15	86021180	86021661	Celsr1	protein-coding	intron	12356	5.77	6.52	4.07	2.46	1.68e-14	8.25e-13	89.53	97.44	89.12	13.52	14.71	22
chr6	128856185	128856571	Klrb1b	protein-coding	intron	-30063	6.6	7.27	5.3	1.97	1.69e-14	8.29e-13	173.23	142.55	148.29	43.02	35.31	40
chr9	119035788	119036239	Mir26a-1	ncRNA	intron	4218	5.28	6.11	3.15	2.95	1.69e-14	8.29e-13	73.52	66.76	66.48	9.83	6.87	10
chr5	50034137	50034657	Adgra3	protein-coding	intron	24599	6.79	7.52	5.23	2.29	1.7e-14	8.33e-13	219.09	122.7	208.92	28.27	35.31	49
chr17	69264797	69265476	2410021H03Rik	ncRNA	intron	12069	7.63	8.33	6.25	2.08	1.71e-14	8.39e-13	366.12	267.95	329.45	71.29	51	106
chr1	177681095	177681723	2310043L19Rik	ncRNA	Intergenic	-38466	7.79	8.46	6.52	1.94	1.74e-14	8.5e-13	345.01	332.01	376.21	68.83	81.4	125
chr16	10969284	10969862	Litaf	protein-coding	intron	23548	6.23	6.95	4.77	2.18	1.74e-14	8.5e-13	133.93	128.11	108.11	25.2	22.56	34
chr8	114591348	114592158	Wwox	protein-coding	intron	152101	5.95	6.69	4.37	2.32	1.75e-14	8.53e-13	98.26	102.85	108.84	20.28	15.69	26
chrX	99358248	99358853	Gm14812	ncRNA	Intergenic	85246	5.56	6.35	3.67	2.67	1.77e-14	8.64e-13	77.88	70.37	95.7	13.52	12.75	12
chr1	53945756	53946169	Mir7681	ncRNA	intron	96539	5.52	6.3	3.67	2.64	1.81e-14	8.81e-13	72.79	79.39	84.74	12.29	11.77	14
chr4	53353432	53353872	AI427809	ncRNA	Intergenic	-83420	5.57	6.35	3.74	2.61	1.82e-14	8.88e-13	88.8	83	73.05	12.29	11.77	16
chr1	143724527	143725187	Glrx2	protein-coding	Intergenic	-14492	7.22	7.88	5.95	1.94	1.83e-14	8.91e-13	249.66	267.95	191.39	60.84	49.04	75
chr8	26697398	26698052	2310008N11Rik	ncRNA	Intergenic	126698	5.83	6.59	4.11	2.48	1.83e-14	8.93e-13	98.99	100.14	89.85	12.29	24.52	15
chr4	55117753	55118682	Zfp462	protein-coding	Intergenic	170273	5.67	6.44	3.9	2.54	1.85e-14	8.98e-13	80.07	95.63	85.47	14.13	11.77	19
chr13	56181363	56181799	Tifab	protein-coding	Intergenic	-2696	6.14	6.9	4.4	2.5	1.85e-14	8.99e-13	134.66	121.8	102.27	30.73	12.75	20
chr16	76053418	76053847	4930578N18Rik	ncRNA	Intergenic	-68980	5.54	6.35	3.49	2.86	1.88e-14	9.14e-13	81.52	79.39	84.01	4.92	11.77	17
chr5	68165881	68166286	Grxcr1	protein-coding	intron	134249	5.21	6.08	2.68	3.4	1.89e-14	9.16e-13	50.22	68.57	84.74	4.3	3.92	11
chr9	115206253	115206550	Stmn1-rs1	pseudo	intron	75668	5.54	6.37	3.33	3.04	1.91e-14	9.28e-13	80.79	98.34	69.4	15.36	10.79	4
chr1	106983732	106984362	Serpinb13	protein-coding	intron	3063	6.06	6.82	4.37	2.45	1.92e-14	9.33e-13	87.34	107.36	143.91	15.36	21.58	25
chr12	102451048	102451834	Lgmn	protein-coding	Intergenic	-11628	6.76	7.47	5.29	2.19	1.92e-14	9.33e-13	183.42	168.71	181.16	51.62	22.56	43
chr11	50632274	50632687	Adamts2	protein-coding	intron	30396	5.49	6.35	3.04	3.31	1.93e-14	9.34e-13	115.73	78.49	50.4	4.92	12.75	7
chr13	46501711	46502584	Cap2	protein-coding	5' UTR	245	6.75	7.53	4.95	2.58	1.93e-14	9.34e-13	195.8	200.29	157.79	35.03	10.79	47
chr3	143622260	143622673	Gm6260	ncRNA	Intergenic	89676	5.73	6.51	3.9	2.62	1.93e-14	9.34e-13	92.44	83.9	97.16	7.99	17.65	19
chr7	143848083	143848934	Dhcr7	protein-coding	TTS	25342	6.5	7.17	5.21	1.96	1.93e-14	9.34e-13	146.3	147.96	138.79	31.96	39.23	40
chr1	85896843	85897272	Itm2c	protein-coding	intron	2548	5.87	6.62	4.22	2.41	1.94e-14	9.38e-13	107	109.17	79.62	17.21	19.62	19
chr1	183207278	183208174	Disp1	protein-coding	intron	13803	6.35	7.07	4.87	2.2	1.98e-14	9.57e-13	135.38	156.98	109.57	33.19	31.38	23
chr5	141824826	141825282	Foxk1	protein-coding	intron	-576443	5.45	6.29	3.2	3.09	1.99e-14	9.61e-13	78.61	96.54	59.17	9.83	13.73	4
chr3	154193127	154193906	Lhx8	protein-coding	intron	137043	6.52	7.25	4.98	2.27	2.01e-14	9.69e-13	116.46	179.54	161.44	37.49	36.29	21
chr10	91242369	91242973	Tmpo	protein-coding	Intergenic	-71052	7.02	7.73	5.56	2.17	2.02e-14	9.74e-13	168.87	198.48	270.28	40.56	36.29	65
chr18	62728044	62728541	Spink13	protein-coding	intron	13094	7.03	7.75	5.52	2.22	2.02e-14	9.74e-13	227.82	216.53	200.89	43.63	25.5	69
chr10	96238239	96238721	4930459C07Rik	ncRNA	intron	12273	6.27	7.03	4.56	2.47	2.05e-14	9.87e-13	163.04	120.9	108.11	20.28	14.71	36
chr9	85088470	85089207	Fam46a	protein-coding	Intergenic	238285	6.76	7.45	5.4	2.05	2.08e-14	1e-12	154.31	175.93	192.85	29.5	51.98	45
chr4	156185568	156186416	Agrn	protein-coding	intron	11496	6.69	7.35	5.47	1.87	2.14e-14	1.03e-12	159.4	156.98	171.67	46.09	42.17	45
chr9	73240246	73240925	Rsl24d1	protein-coding	Intergenic	127117	6.59	7.3	5.11	2.19	2.14e-14	1.03e-12	161.59	127.21	184.09	24.58	33.35	46
chr1	155030759	155031301	Ier5	protein-coding	Intergenic	68606	6.83	7.51	5.47	2.04	2.18e-14	1.04e-12	184.15	209.31	153.4	54.08	34.33	45
chr4	123313014	123313616	Oxct2a	protein-coding	exon	10364	6.47	7.21	4.89	2.33	2.16e-14	1.04e-12	179.78	141.65	123.45	27.04	18.63	43
chr10	7737915	7738364	Katna1	protein-coding	intron	12140	5.69	6.47	3.89	2.58	2.19e-14	1.05e-12	103.36	90.22	71.59	14.75	12.75	17
chr2	134080149	134080486	Hao1	protein-coding	Intergenic	474034	4.99	5.89	2.14	3.75	2.18e-14	1.05e-12	47.31	76.69	54.06	4.3	2.94	6
chr5	104958048	104958807	Abcg3	protein-coding	intron	24289	7.42	8.16	5.85	2.3	2.21e-14	1.06e-12	290.42	292.31	272.48	41.79	36.29	95
chr5	105056127	105056733	Gbp8	protein-coding	Intergenic	-2869	5.74	3.77	6.54	-2.77	2.22e-14	1.06e-12	6.55	18.95	15.34	100.78	69.63	109
chr11	22665859	22666612	Tmem17	protein-coding	Intergenic	153953	6.8	7.48	5.44	2.04	2.28e-14	1.09e-12	213.99	166.91	156.33	46.09	32.37	52
chr11	71144442	71145276	Nlrp1a	protein-coding	promoter-TSS	-155	6.57	7.27	5.2	2.07	2.28e-14	1.09e-12	167.41	121.8	172.4	36.87	31.38	42
chr12	8521347	8521991	Slc7a15	protein-coding	Intergenic	17897	8.77	9.44	7.49	1.95	2.29e-14	1.09e-12	836.33	575.6	664.75	194.2	130.44	214
chr15	93921842	93922182	9430014N10Rik	ncRNA	intron	5099	5.17	6.02	2.86	3.15	2.29e-14	1.09e-12	54.59	65.86	73.78	7.99	6.87	7
chr2	61136935	61137948	Gm13582	ncRNA	Intergenic	-162291	6.19	6.94	4.58	2.36	2.28e-14	1.09e-12	147.03	89.32	130.76	23.97	18.63	29
chr15	27873848	27874225	Trio	protein-coding	intron	151811	6.29	7.02	4.78	2.23	2.3e-14	1.1e-12	115.73	123.6	149.02	31.96	18.63	32
chr2	84930072	84930722	Slc43a3	protein-coding	Intergenic	-6249	6.51	7.23	5.02	2.21	2.3e-14	1.1e-12	161.59	133.53	155.6	32.57	19.62	45
chr16	38758402	38759008	B4galt4	protein-coding	intron	16446	6.98	7.72	5.4	2.32	2.34e-14	1.11e-12	210.36	191.27	230.84	36.87	22.56	67
chr3	128126622	128127007	D030025E07Rik	ncRNA	intron	104790	5.95	6.7	4.28	2.42	2.34e-14	1.11e-12	95.35	110.97	105.19	11.68	22.56	24
chr5	77383806	77384487	Igfbp7	protein-coding	intron	23898	6.22	6.94	4.72	2.22	2.34e-14	1.11e-12	102.63	137.13	127.84	21.51	33.35	24
chr8	94922590	94923109	Adgrg5	protein-coding	promoter-TSS	-844	5.71	6.48	3.91	2.57	2.36e-14	1.12e-12	97.53	92.93	78.16	10.45	13.73	21
chr14	59967724	59968434	Atp8a2	protein-coding	intron	118755	5.6	6.38	3.77	2.62	2.37e-14	1.13e-12	69.88	89.32	91.31	11.06	12.75	17
chr15	27675083	27675906	Fam105a	protein-coding	intron	6047	6.22	6.91	4.81	2.1	2.38e-14	1.13e-12	109.18	129.92	122.72	25.81	28.44	30
chr4	53115950	53116176	Abca1	protein-coding	intron	43832	5.55	6.34	3.61	2.73	2.39e-14	1.13e-12	98.26	80.3	65.01	12.91	10.79	13
chr8	91872497	91873100	Irx3	protein-coding	Intergenic	-71145	6.52	7.22	5.09	2.13	2.37e-14	1.13e-12	157.22	110.97	178.97	32.57	36.29	33
chr2	60407262	60407687	Gm13580	ncRNA	Intergenic	-4050	5.56	6.35	3.69	2.66	2.41e-14	1.14e-12	78.61	96.54	70.13	12.91	10.79	15
chr9	113928649	113928954	Ubp1	protein-coding	Intergenic	-2132	6.86	7.53	5.55	1.98	2.41e-14	1.14e-12	178.33	191.27	185.55	60.23	36.29	44
chr12	53587457	53588112	Npas3	protein-coding	intron	339108	5.53	6.37	3.28	3.09	2.42e-14	1.15e-12	110.64	68.57	69.4	9.22	3.92	16
chr8	121382457	121383432	1700018B08Rik	protein-coding	Intergenic	159009	7.3	8	5.92	2.08	2.46e-14	1.16e-12	269.31	291.41	206	50.39	85.33	46
chr11	113766355	113766741	Cdc42ep4	protein-coding	Intergenic	-14733	5.4	6.2	3.41	2.8	2.47e-14	1.17e-12	80.07	62.25	78.89	11.06	9.81	11
chr4	123446788	123447104	D830031N03Rik	protein-coding	intron	-35035	5.48	6.31	3.31	3	2.49e-14	1.18e-12	71.33	102.85	63.55	12.91	10.79	6
chr14	69089048	69089623	Stc1	protein-coding	Intergenic	60047	5.64	6.44	3.72	2.72	2.54e-14	1.2e-12	71.33	75.78	112.5	14.75	12.75	12
chr3	81046603	81047035	Pdgfc	protein-coding	intron	10403	5.36	6.22	2.91	3.31	2.54e-14	1.2e-12	64.78	68.57	89.85	5.53	1.96	15
chr11	90224950	90225765	Mmd	protein-coding	Intergenic	-24118	7.15	7.82	5.86	1.96	2.56e-14	1.21e-12	221.27	217.43	238.87	43.02	51.98	79
chr16	43951545	43952090	Zdhhc23	protein-coding	intron	27232	6.46	7.14	5.14	2	2.57e-14	1.21e-12	136.84	147.06	138.06	28.27	39.23	38
chr2	163580195	163580991	Ttpal	protein-coding	Intergenic	-21721	6.58	7.26	5.26	2	2.58e-14	1.22e-12	146.3	175.93	138.06	34.41	34.33	46
chr8	35665931	35666807	Gm16793	ncRNA	intron	-77349	5.7	6.48	3.92	2.55	2.6e-14	1.22e-12	85.89	95.63	85.47	14.75	9.81	21
chr1	80418572	80419071	1700016L21Rik	ncRNA	Intergenic	-27110	5.79	6.54	4.15	2.38	2.62e-14	1.23e-12	98.99	86.61	92.77	14.75	17.65	21
chr5	129524587	129525148	Sfswap	protein-coding	intron	23637	6.14	6.9	4.47	2.43	2.62e-14	1.23e-12	117.19	117.29	123.45	30.73	11.77	24
chr8	46919972	46920464	Enpp6	protein-coding	Intergenic	-66669	5.92	6.66	4.33	2.33	2.62e-14	1.23e-12	116.46	96.54	89.85	21.51	18.63	20
chr10	78123940	78124467	D10Jhu81e	protein-coding	Intergenic	45564	5.28	6.11	3.13	2.98	2.64e-14	1.24e-12	69.88	73.98	62.82	10.45	9.81	6
chr1	64481968	64482450	Creb1	protein-coding	Intergenic	-50595	6.18	6.94	4.43	2.51	2.64e-14	1.24e-12	123.01	117.29	129.3	23.97	8.83	32
chr13	15845667	15846264	A530046M15Rik	ncRNA	Intergenic	38723	6.49	7.18	5.09	2.09	2.67e-14	1.25e-12	118.64	148.86	168.74	28.27	39.23	35
chr3	9884928	9885349	Pag1	protein-coding	Intergenic	-51460	6.01	6.74	4.48	2.26	2.66e-14	1.25e-12	123.74	96.54	99.35	20.28	22.56	24
chr13	34691062	34691480	Gm15908	ncRNA	Intergenic	38348	5.63	6.43	3.71	2.71	2.68e-14	1.26e-12	109.18	68.57	80.35	13.52	9.81	16
chr9	20973633	20974050	S1pr2	protein-coding	intron	2951	6.36	7.06	4.91	2.16	2.69e-14	1.26e-12	152.85	119.99	128.57	37.49	25.5	27
chr15	25764680	25765103	Fam134b	protein-coding	intron	-78406	5.39	6.2	3.38	2.82	2.71e-14	1.27e-12	61.87	77.59	80.35	10.45	11.77	9
chr17	15737401	15737941	Chd1	protein-coding	intron	32704	6.43	7.12	5.08	2.03	2.72e-14	1.27e-12	137.57	127.21	151.21	38.1	28.44	35
chr3	90604495	90604999	S100a4	protein-coding	intron	977	6.05	6.8	4.4	2.41	2.77e-14	1.29e-12	138.3	83.9	113.23	21.51	16.67	25
chr12	35267120	35267590	Snx13	protein-coding	Intergenic	220166	5.1	5.97	2.54	3.42	2.8e-14	1.3e-12	61.87	70.37	55.52	5.53	1.96	10
chr14	119260382	119261031	Hs6st3	protein-coding	intron	122442	6.14	6.89	4.48	2.41	2.78e-14	1.3e-12	118.64	99.24	138.06	13.52	22.56	31
chr6	50371586	50372008	Osbpl3	protein-coding	intron	11040	5.35	6.21	2.94	3.28	2.79e-14	1.3e-12	62.6	94.73	65.01	7.99	1.96	13
chr8	46569629	46570154	Cenpu	protein-coding	intron	17823	5.78	6.56	3.94	2.61	2.79e-14	1.3e-12	93.17	109.17	80.35	8.6	20.6	17
chr10	127594416	127594922	Lrp1	protein-coding	intron	26479	6.31	7.05	4.72	2.33	2.81e-14	1.31e-12	160.86	116.38	119.07	33.19	16.67	29
chr14	21745043	21745499	Dusp13	protein-coding	intron	-2392	6.37	7.1	4.83	2.28	2.8e-14	1.31e-12	166.68	132.62	113.23	32.57	18.63	34
chr6	117431108	117431979	Cxcl12	protein-coding	Intergenic	263009	7.34	8.03	5.96	2.07	2.83e-14	1.32e-12	255.48	221.04	309	63.91	40.21	83
chr11	83066823	83067648	Slfn2	protein-coding	intron	2124	6.96	7.62	5.71	1.91	2.87e-14	1.34e-12	224.91	193.97	170.94	59.61	53.94	43
chr15	12439277	12439719	Golph3	protein-coding	intron	118002	5.87	6.64	4.08	2.56	2.9e-14	1.35e-12	121.55	85.71	92.77	19.05	9.81	22
chr16	95262885	95263330	Kcnj15	protein-coding	intron	5550	5.32	6.14	3.25	2.89	2.91e-14	1.35e-12	69.15	79.39	62.82	6.76	11.77	10
chr2	132006474	132007167	Rassf2	protein-coding	intron	23167	6.15	6.88	4.55	2.33	2.92e-14	1.36e-12	119.37	98.34	136.6	30.73	19.62	20
chr2	19004739	19005191	4930426L09Rik	ncRNA	Intergenic	6646	7.03	7.68	5.82	1.86	2.93e-14	1.36e-12	213.27	206.6	197.23	45.48	52.96	71
chr11	24395515	24395812	4933430M04Rik	ncRNA	Intergenic	-86245	5.36	6.18	3.28	2.89	2.95e-14	1.37e-12	78.61	67.67	70.86	7.37	6.87	15
chr14	120382155	120382639	Rap2a	protein-coding	intron	-96064	5.23	6.08	2.9	3.19	2.95e-14	1.37e-12	80.79	64.96	57.71	10.45	4.9	7
chr14	74820037	74820872	Esd	protein-coding	intron	88158	6.7	7.37	5.4	1.97	2.95e-14	1.37e-12	169.59	175.03	152.67	47.93	47.08	32
chr19	48475716	48476248	Sorcs3	protein-coding	intron	269957	5.7	6.51	3.66	2.85	2.99e-14	1.38e-12	94.62	86.61	92.77	6.15	8.83	23
chr2	152620469	152621123	Defb25	protein-coding	Intergenic	2257	5.96	6.73	4.25	2.48	2.98e-14	1.38e-12	133.2	93.83	90.58	17.21	13.73	26
chr4	55741210	55741697	Klf4	protein-coding	Intergenic	-208979	4.83	5.76	1.58	4.17	3.01e-14	1.39e-12	59.69	50.52	51.87	3.07	4.9	1
chr15	41693518	41693971	Oxr1	protein-coding	intron	-95289	5.6	6.42	3.54	2.87	3.03e-14	1.4e-12	78.61	97.44	80.35	17.21	12.75	5
chrX	136180943	136181576	Mir6383	ncRNA	Intergenic	-1985	6.4	7.2	4.46	2.73	3.03e-14	1.4e-12	129.56	120.9	189.2	8.6	22.56	35
chr16	29772604	29773085	Opa1	protein-coding	Intergenic	193511	5.05	5.93	2.45	3.48	3.05e-14	1.41e-12	55.32	59.55	67.94	7.37	1.96	7
chr9	60921286	60921655	Gm5122	ncRNA	Intergenic	-95598	4.98	5.89	1.92	3.97	3.08e-14	1.42e-12	57.5	67.67	52.6	7.37	2.94	1
chrX	38641984	38642698	C1galt1c1	protein-coding	Intergenic	-7198	6.25	6.95	4.83	2.12	3.09e-14	1.42e-12	120.83	111.87	137.33	22.74	31.38	31
chr16	45623283	45623567	Gcsam	protein-coding	TTS	12985	5.38	6.21	3.22	2.99	3.1e-14	1.43e-12	87.34	82.1	52.6	9.22	10.79	8
chr16	48474869	48475675	Morc1	protein-coding	intron	44035	5.56	6.34	3.7	2.65	3.12e-14	1.43e-12	93.17	68.57	81.82	14.13	10.79	14
chr10	84338755	84339240	Nuak1	protein-coding	Intergenic	101473	5.9	6.67	4.08	2.6	3.14e-14	1.45e-12	98.99	100.14	107.38	9.83	12.75	28
chr7	144970904	144971764	Ccnd1	protein-coding	Intergenic	-31409	7.28	7.91	6.15	1.75	3.18e-14	1.46e-12	275.14	221.04	223.53	67.6	68.65	77
chr1	176075500	176076070	Pld5	protein-coding	intron	138157	6.35	7.1	4.69	2.41	3.2e-14	1.47e-12	101.9	163.3	145.37	19.05	38.25	20
chr3	121890505	121890998	Arhgap29	protein-coding	Intergenic	-62574	5.86	6.62	4.18	2.44	3.21e-14	1.47e-12	102.63	82.1	109.57	14.75	24.52	15
chr7	30953498	30953754	Usf2	protein-coding	intron	3177	5.69	6.48	3.8	2.68	3.2e-14	1.47e-12	85.89	101.95	80.35	15.98	6.87	19
chr19	9942838	9943432	Fth1	protein-coding	Intergenic	-37465	5.78	6.55	4.01	2.54	3.25e-14	1.49e-12	78.61	116.38	85.47	18.44	13.73	16
chr12	100986489	100987013	Mir1190	ncRNA	intron	35017	6.79	7.52	5.2	2.33	3.26e-14	1.5e-12	245.29	153.37	153.4	32.57	24.52	53
chr6	22450385	22451097	Fam3c	protein-coding	Intergenic	-94660	5.39	6.2	3.4	2.8	3.26e-14	1.5e-12	63.32	73.98	83.28	7.99	12.75	11
chr7	90033999	90034404	E230029C05Rik	ncRNA	intron	5043	5.31	6.14	3.16	2.98	3.27e-14	1.5e-12	86.62	55.03	70.13	7.99	10.79	8
chr1	127830181	127830829	Map3k19	protein-coding	exon	9785	6.34	7.08	4.74	2.34	3.3e-14	1.51e-12	171.78	119.09	113.96	26.43	17.65	36
chr10	44685911	44686462	Prdm1	protein-coding	Intergenic	-227439	6.23	6.93	4.82	2.11	3.34e-14	1.53e-12	134.66	110.97	119.07	25.2	26.48	33
chr11	35481339	35482436	Mir218-2	ncRNA	intron	-134928	6.59	7.37	4.73	2.64	3.38e-14	1.55e-12	121.55	195.78	178.97	11.68	42.17	26
chr5	149857039	149857279	4930500F04Rik	ncRNA	intron	9412	5.59	6.4	3.62	2.77	3.41e-14	1.56e-12	68.42	89.32	94.96	7.37	18.63	11
chr6	97876888	97877611	Mitf	protein-coding	intron	-52567	6.72	7.47	5.09	2.38	3.42e-14	1.56e-12	181.24	152.47	198.7	19.67	27.46	55
chr2	11530065	11530539	Pfkfb3	protein-coding	intron	23627	5.83	6.59	4.12	2.47	3.43e-14	1.57e-12	103.36	78.49	108.11	21.51	14.71	16
chr13	90136163	90136488	Tmem167	protein-coding	Intergenic	46659	5.87	6.62	4.18	2.45	3.46e-14	1.58e-12	112.09	102.85	81.09	13.52	16.67	24
chr2	14192097	14192484	Tmem236	protein-coding	exon	17767	5.55	6.36	3.56	2.79	3.46e-14	1.58e-12	75.7	95.63	74.51	16.59	7.85	11
chr3	132035246	132035669	Dkk2	protein-coding	Intergenic	-49834	5.96	6.73	4.19	2.54	3.48e-14	1.59e-12	77.15	112.78	128.57	12.91	16.67	25
chr1	133311370	133312381	Golt1a	protein-coding	intron	2053	7.07	7.82	5.41	2.41	3.57e-14	1.63e-12	251.12	233.67	193.58	69.44	25.5	33
chr8	92853049	92854132	Lpcat2	protein-coding	TTS	-1759	7.14	7.82	5.83	1.98	3.58e-14	1.63e-12	207.44	236.38	232.3	44.86	46.1	80
chr17	79954620	79955563	Atl2	protein-coding	Intergenic	-58969	7.44	8.1	6.16	1.94	3.62e-14	1.65e-12	310.07	258.03	255.67	73.74	49.04	92
chr5	102497139	102497588	Arhgap24	protein-coding	intron	15973	6.65	7.38	5.13	2.25	3.63e-14	1.65e-12	175.42	162.4	160.71	24.58	25.5	55
chr15	7092288	7092871	Lifr	protein-coding	Intergenic	-36992	6.85	7.63	5.03	2.6	3.65e-14	1.66e-12	181.97	203.9	208.19	27.04	12.75	58
chr3	105392847	105393432	Kcnd3	protein-coding	Intergenic	-59190	5.09	5.96	2.62	3.33	3.69e-14	1.67e-12	53.86	65.86	66.48	8.6	5.88	4
chr15	73154497	73155062	Ago2	protein-coding	intron	30167	7.08	7.77	5.71	2.05	3.69e-14	1.68e-12	262.76	191.27	200.16	62.68	59.83	35
chr5	77372602	77373151	Igfbp7	protein-coding	intron	35168	6.49	7.19	5.07	2.13	3.71e-14	1.68e-12	128.83	156.08	154.13	25.2	29.42	46
chr4	9605480	9605782	Asph	protein-coding	intron	38086	6.6	7.27	5.31	1.95	3.75e-14	1.7e-12	174.69	138.94	148.29	36.87	36.29	46
chr10	84898118	84898867	Ric8b	protein-coding	intron	-19120	6.56	7.25	5.18	2.07	3.78e-14	1.71e-12	174.69	142.55	140.26	32.57	28.44	48
chr1	51577714	51578076	Nabp1	protein-coding	Intergenic	-99496	6.07	6.86	4.18	2.68	3.8e-14	1.72e-12	142.66	101.95	104.46	18.44	6.87	29
chr14	44861058	44861541	Ptgdr	protein-coding	Intergenic	-1925	5.97	6.74	4.17	2.57	3.84e-14	1.73e-12	96.08	129.92	94.96	19.05	8.83	26
chr16	92581700	92582272	Clic6	protein-coding	Intergenic	83839	5.48	6.28	3.52	2.76	3.86e-14	1.74e-12	95.35	73.08	65.01	8.6	11.77	14
chr3	101700138	101700803	Atp1a1	protein-coding	Intergenic	-95764	5.67	6.45	3.89	2.56	3.84e-14	1.74e-12	100.45	73.98	87.66	11.68	12.75	20
chr7	128332809	128333331	BC017158	protein-coding	Intergenic	-34939	5.99	6.74	4.34	2.4	3.88e-14	1.75e-12	111.36	128.11	80.35	22.12	18.63	20
chr1	183979706	183980317	1700056E22Rik	protein-coding	Intergenic	53986	6.71	7.45	5.13	2.32	3.89e-14	1.76e-12	194.34	144.35	184.09	31.34	19.62	54
chr14	100366447	100366785	Klf12	protein-coding	Intergenic	-216820	5.01	5.89	2.39	3.5	3.91e-14	1.76e-12	56.77	55.94	65.01	6.76	1.96	7
chr10	18423536	18423963	Nhsl1	protein-coding	intron	16075	5.32	6.19	2.82	3.37	3.93e-14	1.77e-12	90.98	56.84	70.86	9.22	0.98	11
chr11	4294542	4295299	Lif	protein-coding	Intergenic	28125	6.26	7	4.65	2.35	4e-14	1.8e-12	116.46	143.45	124.18	22.74	14.71	38
chr6	94858038	94858685	Mir1957a	ncRNA	Intergenic	75506	6.46	7.19	4.89	2.29	4.03e-14	1.81e-12	141.94	132.62	162.9	24.58	18.63	46
chr15	38468147	38468568	Mir6951	ncRNA	Intergenic	22189	6.95	7.68	5.44	2.24	4.1e-14	1.84e-12	278.78	183.15	151.21	52.85	32.37	45
chr5	112179504	112180173	1700028D13Rik	ncRNA	Intergenic	-26924	6.55	7.21	5.28	1.93	4.1e-14	1.84e-12	141.21	158.79	145.37	35.64	36.29	45
chr16	77030413	77030740	Usp25	protein-coding	intron	16508	6.86	7.51	5.63	1.88	4.13e-14	1.86e-12	165.95	189.46	192.85	45.48	42.17	61
chr14	66846263	66846711	Dpysl2	protein-coding	intron	22113	6.12	6.85	4.58	2.27	4.22e-14	1.89e-12	128.83	109.17	108.11	28.27	27.46	16
chr5	63925088	63925695	Rell1	protein-coding	intron	43505	6.16	6.91	4.54	2.37	4.21e-14	1.89e-12	125.92	125.41	108.84	31.96	13.73	24
chr5	134225074	134225477	Ncf1	protein-coding	exon	4349	6.3	7.07	4.51	2.56	4.25e-14	1.91e-12	175.42	125.41	103	28.88	28.44	11
chr16	55798872	55799311	Nfkbiz	protein-coding	Intergenic	23046	6.26	6.97	4.79	2.18	4.3e-14	1.93e-12	111.36	114.58	150.48	21.51	28.44	33
chr2	164441111	164441592	Sdc4	protein-coding	intron	1836	6.25	7	4.63	2.36	4.41e-14	1.97e-12	175.42	107.36	100.08	25.81	22.56	26
chr7	114762546	114762981	Insc	protein-coding	intron	16998	4.89	5.83	1.35	4.47	4.43e-14	1.98e-12	54.59	39.7	75.97	3.69	0.98	3
chr1	144184862	144185610	Rgs13	protein-coding	Intergenic	-7864	7.12	7.87	5.44	2.43	4.46e-14	1.99e-12	230.01	231.87	241.06	23.97	31.38	75
chr1	166244225	166244711	Mael	protein-coding	Intergenic	-5724	6.26	7.03	4.52	2.51	4.45e-14	1.99e-12	117.19	139.84	135.14	10.45	23.54	35
chr3	95246720	95247262	Bnipl	protein-coding	intron	4202	6.71	7.36	5.46	1.9	4.51e-14	2.01e-12	155.04	175.93	162.9	51.01	42.17	39
chr10	99568345	99568875	Gm20110	ncRNA	Intergenic	-40561	5.57	6.4	3.4	3	4.53e-14	2.02e-12	88.8	77.59	87.66	3.07	17.65	11
chr19	46618274	46618691	Wbp1l	protein-coding	intron	-4918	5.88	6.64	4.15	2.49	4.53e-14	2.02e-12	114.28	110.97	74.51	19.67	13.73	20
chr9	29790031	29790467	Ntm	protein-coding	intron	172880	5.7	6.48	3.9	2.58	4.55e-14	2.03e-12	74.24	89.32	104.46	12.91	10.79	21
chr19	40257346	40257999	Pdlim1	protein-coding	intron	13943	6.74	7.41	5.46	1.95	4.6e-14	2.05e-12	206.72	147.06	156.33	43.63	41.19	47
chr6	64964565	64965476	Smarcad1	protein-coding	Intergenic	-77646	5.66	6.44	3.84	2.59	4.62e-14	2.06e-12	77.88	108.26	73.78	15.36	14.71	13
chr1	131276686	131277317	Ikbke	protein-coding	intron	2561	6.56	7.23	5.29	1.94	4.7e-14	2.09e-12	148.49	132.62	168.01	38.72	36.29	42
chr14	118658229	118658644	Abcc4	protein-coding	intron	18494	6.4	7.11	4.95	2.16	4.71e-14	2.1e-12	120.83	135.33	158.52	39.33	23.54	30
chr2	153577025	153577590	Nol4l	protein-coding	Intergenic	-47337	5.95	6.68	4.42	2.26	4.75e-14	2.11e-12	112.82	101.95	92.77	17.82	21.58	25
chr4	140584229	140584726	Arhgef10l	protein-coding	intron	64278	6.54	7.28	4.92	2.36	4.75e-14	2.11e-12	168.87	182.24	115.42	43.02	20.6	27
chr4	3981340	3981749	Sdr16c5	protein-coding	Intergenic	38118	6.57	7.28	5.11	2.17	4.76e-14	2.11e-12	130.29	160.59	174.59	30.11	24.52	49
chr10	68119985	68120455	Rtkn2	protein-coding	intron	140622	5.54	6.32	3.67	2.66	4.8e-14	2.12e-12	80.79	82.1	77.43	12.29	7.85	18
chr1	79641256	79641851	Ap1s3	protein-coding	intron	30418	7.12	7.78	5.88	1.9	4.78e-14	2.12e-12	248.93	220.14	188.47	69.44	46.1	61
chr5	43087893	43088348	Cpeb2	protein-coding	Intergenic	-145342	5.45	6.25	3.49	2.76	4.78e-14	2.12e-12	66.96	92.02	70.13	7.99	11.77	14
chr6	53980748	53981528	4921529L05Rik	ncRNA	intron	2447	7.47	8.12	6.29	1.82	4.79e-14	2.12e-12	294.06	308.55	229.38	72.52	67.67	95
chr9	41195903	41196365	1700063D05Rik	ncRNA	Intergenic	-10021	5.85	6.59	4.27	2.32	4.77e-14	2.12e-12	101.9	92.02	94.96	22.12	16.67	19
chr18	61108199	61109056	Csf1r	protein-coding	intron	3056	7.62	8.31	6.24	2.07	4.82e-14	2.13e-12	380.68	257.13	316.31	97.1	49.04	81
chr5	27206203	27206627	Dpp6	protein-coding	intron	-55520	7.37	8.03	6.12	1.91	4.85e-14	2.14e-12	286.05	243.59	254.21	85.42	48.06	75
chr8	25090949	25091521	Plekha2	protein-coding	intron	10576	6.05	6.79	4.43	2.37	4.9e-14	2.17e-12	97.53	101.05	134.41	14.13	26.48	24
chr3	30091819	30092335	Mecom	protein-coding	Intergenic	-78873	6.23	6.94	4.78	2.16	4.96e-14	2.19e-12	121.55	131.72	113.96	20.89	25.5	36
chr7	29491935	29492223	Sipa1l3	protein-coding	intron	13381	5.7	6.45	4.06	2.39	5.04e-14	2.23e-12	87.34	85.71	88.39	15.36	16.67	18
chr12	88428564	88429300	3200001D21Rik	ncRNA	intron	-51609	7.79	8.48	6.42	2.06	5.11e-14	2.26e-12	427.99	325.69	317.04	87.26	53.94	115
chr12	95746910	95747589	Flrt2	protein-coding	intron	55024	6.4	7.08	5.1	1.98	5.16e-14	2.27e-12	121.55	137.13	146.83	31.34	35.31	36
chr7	68683066	68683740	Gm5334	pseudo	Intergenic	64947	6.08	6.83	4.42	2.41	5.16e-14	2.27e-12	112.82	107.36	121.99	14.75	15.69	34
chr9	32150057	32150648	Arhgap32	protein-coding	intron	34217	6.91	7.6	5.54	2.06	5.14e-14	2.27e-12	216.18	220.14	146.1	38.72	41.19	60
chr4	66927417	66928152	Tlr4	protein-coding	Intergenic	100234	7.38	8.04	6.13	1.91	5.23e-14	2.31e-12	297.7	215.63	277.59	82.96	51.98	75
chr9	7914286	7914912	Birc3	protein-coding	Intergenic	-41429	6.78	7.43	5.54	1.89	5.29e-14	2.33e-12	178.33	160.59	179.7	46.71	37.27	56
chr3	90603533	90603950	S100a4	protein-coding	promoter-TSS	-28	6.62	7.37	4.94	2.43	5.33e-14	2.34e-12	222	171.42	104.46	38.72	22.56	31
chr3	27290908	27291907	Tnfsf10	protein-coding	Intergenic	-25669	7.51	8.15	6.34	1.8	5.35e-14	2.35e-12	250.39	344.64	256.4	90.34	80.42	73
chr8	125870626	125871371	Pcnx2	protein-coding	intron	27318	6.83	7.5	5.55	1.95	5.35e-14	2.35e-12	197.98	150.67	193.58	44.25	38.25	58
chr15	59003886	59004688	Ndufb9	protein-coding	intron	70477	7.74	8.43	6.38	2.05	5.41e-14	2.38e-12	433.81	322.99	276.86	109.39	61.79	79
chr6	101186713	101187373	Pdzrn3	protein-coding	intron	190854	5.27	6.09	3.19	2.89	5.44e-14	2.39e-12	61.87	69.47	72.32	8.6	6.87	12
chr6	38065298	38065978	Svopl	protein-coding	intron	-18642	6.09	6.8	4.66	2.14	5.44e-14	2.39e-12	99.72	118.19	115.42	25.2	24.52	26
chr3	68778456	68778948	Il12a	protein-coding	Intergenic	87278	5.65	6.42	3.87	2.55	5.53e-14	2.42e-12	85.16	85.71	86.2	15.36	19.62	9
chr3	144257184	144257680	Lmo4	protein-coding	Intergenic	-52177	5.19	6.03	2.96	3.07	5.55e-14	2.43e-12	71.33	64.06	60.63	10.45	5.88	7
chr13	51417689	51418187	S1pr3	protein-coding	intron	9320	5.74	6.52	3.93	2.58	5.58e-14	2.45e-12	105.54	71.27	97.89	15.98	9.81	20
chr12	24758260	24758916	Rrm2	protein-coding	Intergenic	50334	6.99	7.67	5.69	1.97	5.84e-14	2.56e-12	250.39	154.28	204.54	49.16	47.08	59
chr10	60739657	60740294	Slc29a3	protein-coding	intron	12806	6.67	7.34	5.35	1.99	5.89e-14	2.57e-12	190.7	163.3	132.95	45.48	40.21	37
chr11	67667524	67668182	Rcvrn	protein-coding	intron	-27473	5.81	6.65	3.53	3.12	5.87e-14	2.57e-12	139.02	75.78	86.93	20.89	6.87	7
chr12	17507136	17507527	Odc1	protein-coding	Intergenic	-37541	6.02	6.75	4.43	2.33	5.87e-14	2.57e-12	112.82	99.24	111.77	20.89	13.73	30
chr4	63405029	63405398	Akna	protein-coding	Intergenic	-1769	6.93	7.63	5.53	2.09	5.9e-14	2.57e-12	222.73	197.58	172.4	62.68	45.12	31
chr8	110938796	110939583	St3gal2	protein-coding	intron	19325	7.58	8.25	6.3	1.95	5.9e-14	2.58e-12	364.66	294.12	255.67	102.63	70.62	63
chr11	109793627	109793917	1700012B07Rik	protein-coding	intron	34274	5.52	6.31	3.58	2.74	5.95e-14	2.59e-12	97.53	58.64	82.55	11.06	11.77	13
chr4	105007444	105008072	1700024P16Rik	protein-coding	intron	94302	5.39	6.23	3.16	3.07	5.94e-14	2.59e-12	68.42	60.45	95.7	4.92	6.87	15
chr17	53594699	53595144	Kat2b	protein-coding	intron	10796	5.96	6.7	4.33	2.38	5.97e-14	2.6e-12	85.16	130.82	96.43	16.59	20.6	23
chr1	192078258	192078952	Traf5	protein-coding	intron	13994	8.13	8.84	6.63	2.21	5.98e-14	2.61e-12	486.95	417.72	472.63	82.35	60.81	155
chr9	15298359	15298777	4931406C07Rik	protein-coding	intron	3039	5.98	6.73	4.3	2.42	5.99e-14	2.61e-12	114.28	96.54	107.38	27.65	18.63	13
chr10	75411289	75411723	Upb1	protein-coding	intron	4595	5.5	6.3	3.55	2.75	6.06e-14	2.63e-12	87.34	71.27	77.43	15.36	12.75	7
chr12	52829025	52829494	Akap6	protein-coding	intron	129877	6.03	6.76	4.43	2.33	6.06e-14	2.63e-12	125.19	88.42	112.5	19.05	16.67	29
chr1	150143614	150143912	Ptgs2os2	ncRNA	Intergenic	21185	5.9	6.63	4.33	2.3	6.11e-14	2.65e-12	100.45	91.12	105.19	14.75	22.56	23
chr1	182908211	182908851	Tlr5	protein-coding	Intergenic	-46257	6.72	7.39	5.43	1.96	6.1e-14	2.65e-12	163.04	184.05	155.6	41.17	33.35	55
chr3	84703220	84703873	Tmem154	protein-coding	3' UTR	37355	5.62	6.39	3.83	2.56	6.12e-14	2.66e-12	70.6	97.44	84.01	15.98	13.73	13
chr9	32162849	32163237	Arhgap32	protein-coding	intron	46907	5.63	6.41	3.82	2.59	6.18e-14	2.68e-12	78.61	91.12	85.47	12.91	20.6	9
chr6	122545295	122545969	Aicda	protein-coding	Intergenic	-8177	5.89	6.63	4.28	2.35	6.23e-14	2.7e-12	81.52	103.75	111.77	21.51	19.62	17
chr12	75854935	75855472	Syne2	protein-coding	intron	36886	6.83	7.46	5.67	1.8	6.25e-14	2.71e-12	185.61	180.44	162.9	50.39	52.96	49
chr18	67307628	67308760	Impa2	protein-coding	intron	18971	7.84	8.46	6.75	1.7	6.26e-14	2.71e-12	348.65	299.53	404.7	112.46	99.06	112
chr9	81214607	81215149	D430036J16Rik	ncRNA	Intergenic	-417052	7.14	7.8	5.86	1.94	6.31e-14	2.73e-12	194.34	245.4	230.84	42.4	55.9	76
chr19	10589053	10589631	Tmem138	protein-coding	3' UTR	-11956	6.56	7.28	5.07	2.21	6.33e-14	2.74e-12	179.06	139.84	146.83	43.02	19.62	38
chr13	83064669	83065166	Mir3961	ncRNA	Intergenic	-366585	6.49	7.2	5.03	2.17	6.37e-14	2.75e-12	142.66	163.3	135.87	24.58	25.5	48
chr7	30412680	30413246	Tyrobp	protein-coding	promoter-TSS	-825	6.8	7.5	5.41	2.09	6.37e-14	2.75e-12	208.9	184.05	149.75	46.71	27.46	53
chr8	125742367	125742893	Ntpcr	protein-coding	intron	8427	6.6	7.29	5.22	2.07	6.36e-14	2.75e-12	167.41	121.8	181.16	30.73	35.31	46
chr14	99933352	99933868	Klf12	protein-coding	intron	216186	6.06	6.8	4.43	2.37	6.41e-14	2.76e-12	106.27	96.54	131.49	14.13	20.6	30
chr2	132180481	132181130	Slc23a2	protein-coding	Intergenic	-35698	5.74	6.49	4.09	2.4	6.42e-14	2.77e-12	82.25	100.14	86.93	15.36	20.6	15
chr4	100271186	100271861	Ror1	protein-coding	intron	175733	6.37	7.06	5.01	2.06	6.41e-14	2.77e-12	114.28	134.43	152.67	27.04	32.37	37
chr10	61305791	61306491	Prf1	protein-coding	Intergenic	8305	6.16	6.95	4.28	2.67	6.46e-14	2.78e-12	187.06	75.78	108.11	17.82	18.63	22
chr18	75578438	75579228	Gm10532	ncRNA	intron	64188	6.21	6.94	4.66	2.27	6.49e-14	2.8e-12	156.49	107.36	103.73	21.51	22.56	32
chr4	63050346	63050649	Zfp618	protein-coding	intron	84924	4.78	5.71	1.38	4.33	6.54e-14	2.81e-12	58.23	44.21	54.06	1.84	2.94	3
chr3	27617598	27618369	Mir3092	ncRNA	intron	-32989	7.04	7.69	5.82	1.86	6.56e-14	2.82e-12	221.27	206.6	190.66	49.78	47.08	73
chr6	117427893	117428159	Cxcl12	protein-coding	Intergenic	259491	4.99	5.89	2.11	3.78	6.55e-14	2.82e-12	64.78	50.52	62.82	7.99	0.98	4
chr7	78803869	78804292	Mrps11	protein-coding	Intergenic	20950	6.1	6.81	4.62	2.2	6.6e-14	2.83e-12	115	117.29	104.46	28.88	18.63	26
chr10	61167348	61167905	Tbata	protein-coding	Intergenic	-4337	5.59	6.38	3.69	2.69	6.61e-14	2.84e-12	107.73	68.57	73.05	12.91	10.79	15
chr11	51658586	51659278	N4bp3	protein-coding	Intergenic	-7859	5.91	6.64	4.33	2.31	6.64e-14	2.85e-12	104.81	109.17	86.2	22.74	16.67	21
chr4	21755127	21755753	Tstd3	protein-coding	intron	11771	6.91	7.6	5.56	2.04	6.66e-14	2.85e-12	144.12	243.59	192.85	39.33	51	51
chr18	77837485	77838203	Pstpip2	protein-coding	intron	43294	7.05	7.72	5.77	1.95	6.68e-14	2.86e-12	238.74	170.52	221.34	55.31	41.19	67
chr10	6717207	6717871	Oprm1	protein-coding	Intergenic	-41054	6.37	7.12	4.7	2.42	6.72e-14	2.88e-12	110.64	129.92	176.78	21.51	16.67	40
chr9	114377253	114377729	4930520O04Rik	ncRNA	TTS	8629	6.66	7.31	5.46	1.85	6.72e-14	2.88e-12	149.21	165.1	161.44	46.09	44.13	42
chr11	118211766	118212274	Cyth1	protein-coding	intron	722	6.22	6.95	4.63	2.32	6.8e-14	2.91e-12	155.04	114.58	102.27	22.74	17.65	34
chr12	73779212	73780136	Hif1a	protein-coding	Intergenic	-121650	7.47	8.11	6.29	1.82	6.79e-14	2.91e-12	286.78	249.91	290.74	76.2	59.83	99
chr13	114735024	114735618	Mocs2	protein-coding	Intergenic	-82916	6.1	6.85	4.46	2.38	6.84e-14	2.92e-12	82.98	132.62	129.3	16.59	21.58	28
chr13	92053065	92053393	Rasgrf2	protein-coding	Intergenic	-65187	5.26	6.1	3.06	3.04	6.99e-14	2.99e-12	52.41	86.61	66.48	6.15	9.81	9
chr1	160233909	160234350	Cacybp	protein-coding	intron	-21238	6.14	6.87	4.57	2.3	7.13e-14	3.04e-12	127.38	125.41	97.89	19.67	17.65	34
chr11	98395002	98395528	Pgap3	protein-coding	intron	5225	6.45	7.27	4.41	2.85	7.11e-14	3.04e-12	157.22	197.58	106.65	36.26	19.62	8
chr2	108686066	108686500	Mettl15	protein-coding	Intergenic	592007	6.01	6.78	4.29	2.49	7.17e-14	3.06e-12	87.34	123.6	118.34	11.06	19.62	28
chr3	51708773	51709464	Mgst2	protein-coding	intron	47940	5.89	6.63	4.34	2.29	7.26e-14	3.1e-12	105.54	92.02	98.62	19.05	25.5	16
chr7	125635445	125636209	Il21r	protein-coding	Intergenic	32398	6.84	7.49	5.61	1.88	7.31e-14	3.11e-12	176.87	166.91	195.77	39.33	47.08	60
chr16	31426619	31426902	Bdh1	protein-coding	intron	-1992	5.61	6.39	3.79	2.6	7.35e-14	3.13e-12	93.9	76.69	80.35	12.91	19.62	9
chr9	103501989	103502414	Bfsp2	protein-coding	intron	-21874	5.66	6.45	3.75	2.7	7.34e-14	3.13e-12	108.45	58.64	95.7	11.68	12.75	16
chr10	125937674	125938409	Lrig3	protein-coding	Intergenic	-28177	5.65	6.46	3.62	2.83	7.5e-14	3.19e-12	54.59	110.97	97.89	9.22	13.73	14
chr18	21370796	21372066	Garem1	protein-coding	Intergenic	-71292	6.66	7.33	5.38	1.95	7.55e-14	3.21e-12	147.03	174.12	162.17	31.96	51	42
chr2	157613861	157614334	Blcap	protein-coding	Intergenic	-47737	5.16	5.99	2.97	3.02	7.56e-14	3.21e-12	66.96	55.03	68.67	8.6	6.87	8
chr11	24464565	24465173	4933430M04Rik	ncRNA	Intergenic	-17040	6.03	6.75	4.51	2.25	7.65e-14	3.25e-12	120.1	101.05	102.27	16.59	22.56	29
chr3	121939792	121940768	Arhgap29	protein-coding	Intergenic	-13046	6.49	7.17	5.14	2.03	7.68e-14	3.26e-12	131.02	146.16	154.87	25.2	38.25	42
chr19	21175486	21175985	4930554I06Rik	ncRNA	Intergenic	71026	6.61	7.3	5.26	2.04	7.77e-14	3.3e-12	153.58	151.57	168.01	26.43	37.27	51
chr19	25343709	25344041	Kank1	protein-coding	intron	106673	5.41	6.23	3.33	2.9	7.78e-14	3.3e-12	68.42	97.44	59.9	10.45	12.75	7
chr13	49271879	49272707	Susd3	protein-coding	intron	-23587	7.06	7.77	5.6	2.17	7.81e-14	3.31e-12	223.46	232.77	198.7	43.02	28.44	74
chr4	95230360	95231057	Jun	protein-coding	Intergenic	-178487	6.26	6.96	4.83	2.14	7.85e-14	3.32e-12	120.83	105.56	148.29	22.74	32.37	30
chr17	84074003	84074577	4933433H22Rik	ncRNA	Intergenic	-4370	5.93	6.72	4.06	2.66	7.93e-14	3.36e-12	85.89	129.92	100.81	21.51	21.58	7
chr16	13329526	13330557	Mkl2	protein-coding	intron	-28379	7.31	7.96	6.1	1.86	7.96e-14	3.37e-12	208.9	309.46	227.92	75.59	68.65	62
chr7	25731500	25732083	Ccdc97	protein-coding	intron	-12739	6.02	6.73	4.55	2.17	7.97e-14	3.37e-12	102.63	112.78	102.27	23.97	26.48	20
chr11	34033976	34034586	Lcp2	protein-coding	Intergenic	-12920	6.86	7.55	5.46	2.09	8.01e-14	3.38e-12	197.25	171.42	194.31	47.32	25.5	59
chr4	129951285	129951917	1700003M07Rik	ncRNA	Intergenic	-8773	5.93	6.68	4.27	2.41	8.03e-14	3.39e-12	120.83	77.59	109.57	14.13	19.62	24
chr9	28101780	28102441	Opcml	protein-coding	intron	310842	6.85	7.56	5.38	2.19	8.11e-14	3.42e-12	211.81	160.59	195.04	35.03	26.48	63
chr18	12666963	12667490	Ttc39c	protein-coding	intron	23694	5.69	6.46	3.89	2.58	8.21e-14	3.46e-12	92.44	92.93	79.62	16.59	7.85	20
chr16	77643083	77643464	Mir125b-2	ncRNA	Intergenic	-2999	5.62	6.39	3.81	2.58	8.25e-14	3.48e-12	69.15	80.3	103	15.36	12.75	14
chr3	9754933	9755338	Pag1	protein-coding	intron	78543	5.63	6.39	3.92	2.47	8.41e-14	3.54e-12	88.8	80.3	81.82	16.59	16.67	12
chr9	96415893	96416772	Atp1b3	protein-coding	Intergenic	-52034	6.44	7.13	5.04	2.1	8.41e-14	3.54e-12	148.49	120.9	151.94	41.17	32.37	25
chr3	68556803	68557593	Schip1	protein-coding	intron	-15170	6.5	7.24	4.92	2.32	8.47e-14	3.57e-12	110.64	131.72	211.11	25.2	27.46	38
chr18	23038791	23039722	Nol4	protein-coding	promoter-TSS	-594	7.4	8.16	5.7	2.47	8.56e-14	3.6e-12	293.33	214.72	352.83	41.17	27.46	87
chr15	10599324	10599674	Gm10389	ncRNA	promoter-TSS	-794	5.25	6.11	2.79	3.33	8.63e-14	3.63e-12	95.35	59.55	52.6	9.83	6.87	4
chr3	61592383	61592787	Rap2b	protein-coding	Intergenic	228078	6.04	6.75	4.55	2.2	8.63e-14	3.63e-12	118.64	98.34	106.65	17.82	24.52	28
chr4	147888185	147888728	Mfn2	protein-coding	intron	16241	6.38	7.07	5.01	2.06	8.63e-14	3.63e-12	110.64	138.04	154.87	33.19	35.31	28
chr18	75456672	75457074	Gm10532	ncRNA	intron	-57772	5.54	6.32	3.74	2.58	8.68e-14	3.64e-12	93.17	70.37	75.97	10.45	14.71	15
chr3	21268271	21268815	Tbl1xr1	protein-coding	Intergenic	-808109	6.13	6.86	4.59	2.27	8.73e-14	3.66e-12	120.1	108.26	119.8	21.51	15.69	35
chr10	118103085	118103722	Mdm1	protein-coding	Intergenic	-38383	8.77	9.43	7.5	1.93	8.82e-14	3.7e-12	778.82	661.31	627.5	197.27	120.64	226
chr1	193191542	193192197	Traf3ip3	protein-coding	intron	9676	7.46	8.14	6.13	2.01	8.84e-14	3.7e-12	282.41	261.64	303.16	56.54	51	103
chr3	83885094	83885541	Tlr2	protein-coding	Intergenic	-43710	6.92	7.63	5.42	2.21	8.94e-14	3.74e-12	175.42	186.76	233.76	39.95	24.52	64
chr9	31128002	31128412	St14	protein-coding	intron	3592	5.91	6.68	4.15	2.53	9.01e-14	3.77e-12	137.57	75.78	94.96	14.75	15.69	23
chr18	62044188	62044407	Sh3tc2	protein-coding	Intergenic	91223	5.02	5.89	2.49	3.39	9.03e-14	3.78e-12	69.15	55.03	53.33	7.99	4.9	4
chr8	46138045	46138529	Snx25	protein-coding	Intergenic	-14141	5.63	6.42	3.74	2.68	9.09e-14	3.8e-12	75.7	78.49	103	9.22	9.81	21
chr1	161482118	161482533	Tnfsf18	protein-coding	Intergenic	-12331	6.29	6.98	4.93	2.05	9.28e-14	3.88e-12	113.55	122.7	143.18	27.04	28.44	36
chr6	116679322	116680072	Rassf4	protein-coding	Intergenic	-5861	7.44	8.09	6.21	1.88	9.31e-14	3.89e-12	251.84	292.31	274.67	63.91	56.88	101
chr8	67996692	67997372	Psd3	protein-coding	Intergenic	-22458	6.14	6.89	4.53	2.36	9.36e-14	3.91e-12	114.28	105.56	135.14	32.57	21.58	15
chr7	123461832	123462674	Aqp8	protein-coding	promoter-TSS	-41	8.47	9.06	7.43	1.63	9.41e-14	3.92e-12	529.89	537.71	539.11	181.9	143.19	194
chr1	97580313	97580844	D1Ertd622e	protein-coding	Intergenic	81439	6.59	7.26	5.28	1.98	9.49e-14	3.96e-12	150.67	164.2	144.64	34.41	31.38	51
chr6	94021283	94022016	Magi1	protein-coding	intron	-107960	6	6.77	4.24	2.53	9.5e-14	3.96e-12	104.09	97.44	126.38	11.06	14.71	31
chr6	141065760	141066090	Pde3a	protein-coding	Intergenic	-183344	5.59	6.38	3.65	2.74	9.52e-14	3.97e-12	61.87	82.1	106.65	9.83	10.79	17
chr10	56598258	56598526	Gja1	protein-coding	Intergenic	221092	5.32	6.14	3.21	2.93	9.56e-14	3.98e-12	59.69	74.88	77.43	12.91	7.85	7
chr1	181552617	181553387	Ccdc121	protein-coding	Intergenic	-41551	6.49	7.2	5.03	2.17	9.6e-14	3.99e-12	157.95	144.35	140.26	40.56	18.63	39
chr3	83947498	83948016	D930015E06Rik	protein-coding	intron	92404	6.35	7.11	4.69	2.42	9.61e-14	3.99e-12	163.04	116.38	133.68	24.58	12.75	40
chr3	97164441	97164883	Acp6	protein-coding	intron	5885	6.32	7.08	4.62	2.46	9.6e-14	3.99e-12	169.59	122.7	114.69	35.03	12.75	26
chr12	51718522	51718960	Strn3	protein-coding	intron	-26827	5.64	6.4	3.93	2.46	9.67e-14	4.02e-12	72.06	92.93	87.66	14.13	14.71	17
chr16	30962494	30963066	Xxylt1	protein-coding	intron	118652	6.14	6.86	4.66	2.2	9.68e-14	4.02e-12	123.74	123.6	100.08	30.11	26.48	19
chr3	65469171	65469745	Tiparp	protein-coding	Intergenic	-58989	6.14	6.85	4.66	2.19	9.71e-14	4.03e-12	116.46	138.04	92.77	24.58	24.52	27
chr10	67566012	67566642	Ado	protein-coding	Intergenic	-17372	5.86	6.61	4.21	2.4	9.79e-14	4.06e-12	108.45	93.83	91.31	17.82	11.77	26
chr4	148772693	148773091	Casz1	protein-coding	Intergenic	-31500	5.69	6.46	3.93	2.53	9.79e-14	4.06e-12	101.9	84.81	77.43	15.98	9.81	20
chr3	37157045	37157461	Il2	protein-coding	Intergenic	-31299	6.35	7.11	4.65	2.46	9.87e-14	4.09e-12	176.15	130.82	106.65	26.43	12.75	36
chr5	47469401	47469722	Slit2	protein-coding	Intergenic	-513593	6.03	6.78	4.38	2.4	9.96e-14	4.12e-12	86.62	126.31	116.88	22.74	12.75	27
chr1	16228068	16228969	Rdh10	protein-coding	TTS	122637	6.48	7.21	4.96	2.25	1e-13	4.14e-12	111.36	159.69	172.4	29.5	20.6	43
chr15	4816711	4817362	Mroh2b	protein-coding	Intergenic	-81700	6.99	7.73	5.38	2.35	1.01e-13	4.17e-12	211.08	198.48	227.92	35.64	20.6	69
chr6	37222917	37223620	Dgki	protein-coding	intron	76707	5.95	6.72	4.16	2.57	1.01e-13	4.18e-12	81.52	128.11	107.38	14.75	10.79	28
chr16	10897381	10897780	Gm21859	ncRNA	Intergenic	17216	5.47	6.3	3.27	3.03	1.01e-13	4.19e-12	88.07	83	65.74	15.98	3.92	9
chr6	82863368	82863924	2310069B03Rik	ncRNA	Intergenic	18207	7.12	7.79	5.83	1.96	1.02e-13	4.19e-12	259.85	222.84	181.89	68.21	41.19	61
chr15	7113838	7114388	Lifr	protein-coding	Intergenic	-15459	5.79	6.54	4.13	2.41	1.02e-13	4.21e-12	108.45	83	88.39	12.91	16.67	23
chr2	162975815	162976389	Sgk2	protein-coding	Intergenic	-11379	5.88	6.6	4.34	2.26	1.03e-13	4.23e-12	90.98	99.24	101.54	20.28	16.67	24
chr18	3480830	3482157	Bambi	protein-coding	Intergenic	-26463	7.44	8.13	6.07	2.06	1.03e-13	4.24e-12	269.31	267.05	304.62	47.32	52.96	101
chr19	7066376	7067860	Macrod1	protein-coding	intron	10350	7.67	8.29	6.54	1.76	1.04e-13	4.27e-12	320.26	342.84	277.59	113.08	82.39	83
chr9	118716070	118716712	Itga9	protein-coding	intron	4699	5.75	6.51	4.08	2.43	1.04e-13	4.27e-12	87.34	94.73	90.58	17.21	22.56	11
chr7	68667440	68668574	Gm5334	pseudo	Intergenic	49551	6.67	7.4	5.12	2.28	1.05e-13	4.33e-12	152.13	156.98	196.5	22.74	26.48	55
chr10	121368886	121369097	Gns	protein-coding	intron	3902	5.6	6.42	3.5	2.92	1.05e-13	4.34e-12	88.07	84.81	84.01	19.05	10.79	4
chr10	4786890	4787474	Esr1	protein-coding	intron	77024	7.16	7.84	5.86	1.98	1.06e-13	4.38e-12	240.2	235.47	210.38	49.16	42.17	83
chr13	54302552	54303921	Cplx2	protein-coding	Intergenic	-68112	6.87	7.51	5.72	1.79	1.07e-13	4.38e-12	177.6	166.01	202.35	51.62	49.04	57
chr14	57095634	57096232	Gjb2	protein-coding	Intergenic	8769	5.56	6.37	3.5	2.88	1.07e-13	4.38e-12	104.09	84.81	59.9	15.98	7.85	10
chr15	54835919	54836368	Enpp2	protein-coding	Intergenic	84002	4.99	5.85	2.6	3.25	1.07e-13	4.38e-12	50.95	61.35	60.63	4.3	6.87	7
chr17	68029563	68029933	Arhgap28	protein-coding	Intergenic	-25640	5.09	5.94	2.77	3.17	1.07e-13	4.38e-12	65.51	51.43	67.21	3.69	8.83	8
chr2	75470053	75471013	9430019J16Rik	ncRNA	Intergenic	-26354	7.44	8.07	6.28	1.79	1.07e-13	4.38e-12	273.68	234.57	297.31	71.29	64.73	97
chr4	105566595	105567470	Plpp3	protein-coding	Intergenic	409686	7.83	8.45	6.71	1.74	1.07e-13	4.38e-12	337	387.04	325.07	81.73	111.81	121
chr16	97006449	97007188	Dscam	protein-coding	intron	163916	7.23	7.9	5.95	1.95	1.08e-13	4.44e-12	192.89	259.83	265.17	60.84	45.12	80
chr3	27650183	27650475	Fndc3b	protein-coding	intron	60110	5.07	5.94	2.56	3.37	1.09e-13	4.45e-12	61.14	60.45	62.09	6.76	0.98	10
chr1	107447331	107447844	Serpinb7	protein-coding	intron	24899	4.84	5.73	1.97	3.76	1.09e-13	4.46e-12	53.86	53.23	52.6	1.84	2.94	7
chrX	166376748	166377341	Gpm6b	protein-coding	intron	32492	6.43	7.18	4.79	2.39	1.09e-13	4.46e-12	138.3	131.72	163.63	27.04	12.75	43
chr18	69602530	69603043	Tcf4	protein-coding	intron	257066	5.38	6.2	3.32	2.88	1.1e-13	4.49e-12	77.88	60.45	81.82	11.06	4.9	14
chr4	107966395	107966931	Slc1a7	protein-coding	Intergenic	-1671	6.08	6.79	4.59	2.2	1.11e-13	4.52e-12	132.47	105.56	94.23	20.89	25.5	26
chr10	44029568	44030052	Aim1	protein-coding	Intergenic	-24964	6.26	6.97	4.78	2.19	1.11e-13	4.53e-12	147.03	111.87	117.61	28.88	18.63	35
chr17	4276678	4277255	4930548J01Rik	ncRNA	Intergenic	-154865	6.32	7.01	4.93	2.08	1.11e-13	4.53e-12	151.4	107.36	128.57	30.11	26.48	35
chr2	52499826	52500381	Cacnb4	protein-coding	intron	58507	5.91	6.66	4.29	2.37	1.11e-13	4.53e-12	118.64	101.05	83.28	14.13	19.62	25
chr15	25391113	25391649	Basp1	protein-coding	intron	22383	5.93	6.68	4.24	2.44	1.12e-13	4.58e-12	98.26	102.85	106.65	27.04	11.77	18
chr17	3104215	3104542	Scaf8	protein-coding	Intergenic	-10593	5.41	6.2	3.55	2.65	1.13e-13	4.59e-12	69.15	68.57	82.55	10.45	13.73	11
chr5	111266948	111267632	Pitpnb	protein-coding	intron	-63407	7.39	8.05	6.16	1.89	1.13e-13	4.59e-12	342.83	218.33	232.3	62.68	77.48	74
chr6	57641772	57642156	Pyurf	protein-coding	intron	50114	6.7	7.39	5.33	2.06	1.14e-13	4.63e-12	163.77	169.61	169.48	24.58	46.1	50
chr10	3274169	3274513	H60c	protein-coding	Intergenic	-6570	5.32	6.14	3.23	2.91	1.14e-13	4.64e-12	73.52	61.35	76.7	4.3	11.77	12
chr14	41064944	41065649	Dydc2	protein-coding	intron	3777	6.39	7.15	4.71	2.44	1.14e-13	4.64e-12	120.1	171.42	134.41	13.52	40.21	25
chr6	141097245	141097816	Pde3a	protein-coding	Intergenic	-151738	5.58	6.37	3.75	2.62	1.14e-13	4.64e-12	69.88	73.98	103.73	13.52	10.79	16
chr3	55549350	55549853	Dclk1	protein-coding	Intergenic	87844	5.63	6.43	3.66	2.77	1.15e-13	4.65e-12	83.71	77.59	97.16	19.05	5.88	13
chr12	105427411	105427804	Gm2721	ncRNA	Intergenic	-23848	6.27	6.97	4.84	2.13	1.15e-13	4.66e-12	155.04	113.68	108.11	24.58	29.42	32
chr9	48558572	48558975	Nnmt	protein-coding	Intergenic	46349	5.65	6.4	3.95	2.45	1.16e-13	4.69e-12	89.53	81.2	83.28	17.82	16.67	12
chr10	3740178	3740520	Plekhg1	protein-coding	promoter-TSS	-28	6.71	7.35	5.51	1.84	1.17e-13	4.72e-12	173.96	165.1	151.94	49.78	40.21	47
chr8	122035477	122035945	Mir7237	ncRNA	Intergenic	57687	5.29	6.1	3.24	2.86	1.16e-13	4.72e-12	81.52	57.74	66.48	10.45	8.83	9
chr3	154842067	154842554	Erich3	protein-coding	intron	131178	5.6	6.39	3.65	2.74	1.17e-13	4.73e-12	76.43	61.35	114.69	11.06	14.71	12
chr3	41552779	41553314	Jade1	protein-coding	Intergenic	-2687	6.49	7.19	5.09	2.1	1.17e-13	4.74e-12	136.11	152.47	150.48	22.74	32.37	47
chr15	75856103	75857777	Gsdmd	protein-coding	Intergenic	-5399	7.75	8.37	6.61	1.77	1.18e-13	4.76e-12	374.13	324.79	296.58	102.01	75.52	115
chr4	126259669	126260225	Trappc3	protein-coding	Intergenic	-2458	7.34	8.01	6.08	1.93	1.18e-13	4.77e-12	268.58	232.77	270.28	76.2	43.15	83
chr10	111073933	111074363	Zdhhc17	protein-coding	Intergenic	-64082	6.01	6.75	4.45	2.29	1.18e-13	4.78e-12	83.71	122.7	115.42	17.21	25.5	23
chr7	117635441	117635974	Xylt1	protein-coding	intron	254729	6.22	6.92	4.81	2.11	1.19e-13	4.79e-12	141.94	104.66	116.15	24.58	26.48	33
chr7	6144195	6144856	Zfp787	protein-coding	intron	11445	6.48	7.14	5.24	1.9	1.19e-13	4.79e-12	141.94	136.23	145.37	41.17	35.31	37
chr9	15017917	15018729	Panx1	protein-coding	intron	27155	8.62	9.28	7.39	1.89	1.19e-13	4.79e-12	756.26	571.09	538.38	163.47	125.54	213
chr17	83312387	83312902	Eml4	protein-coding	Intergenic	-38286	6.57	7.23	5.3	1.93	1.19e-13	4.81e-12	163.77	136.23	150.48	36.26	34.33	48
chr3	139844412	139844967	Mir7j	ncRNA	Intergenic	-183559	6.82	7.47	5.59	1.88	1.2e-13	4.84e-12	186.34	155.18	191.39	39.33	46.1	59
chr10	62945027	62945437	Dna2	protein-coding	3' UTR	-1797	6.39	7.08	5	2.08	1.21e-13	4.87e-12	150.67	110.07	146.1	36.87	33.35	26
chr13	34051579	34052076	Bphl	protein-coding	intron	14187	5.7	6.47	3.96	2.51	1.21e-13	4.89e-12	74.97	106.46	84.74	19.05	13.73	14
chr5	64336828	64337182	Tbc1d1	protein-coding	intron	106648	6.75	7.54	4.87	2.68	1.22e-13	4.93e-12	251.12	176.83	132.22	49.78	16.67	21
chr8	90391378	90391908	Tox3	protein-coding	Intergenic	-43391	5.16	6.04	2.56	3.48	1.23e-13	4.93e-12	77.88	42.4	76.7	1.84	6.87	9
chr14	122747786	122748378	Ggact	protein-coding	intron	165083	6.34	7.05	4.89	2.16	1.23e-13	4.94e-12	122.28	136.23	138.79	24.58	21.58	43
chr15	10236075	10236373	Prlr	protein-coding	intron	12318	4.85	5.81	0.89	4.92	1.23e-13	4.95e-12	58.23	39.7	70.13	0.61	2.94	2
chr1	162509438	162510301	Dnm3	protein-coding	Intergenic	-31836	7.26	7.9	6.09	1.81	1.24e-13	4.97e-12	213.99	270.66	231.57	54.08	82.39	68
chr1	73828981	73829354	Mir6351	ncRNA	intron	26407	5.38	6.2	3.31	2.89	1.25e-13	5e-12	66.96	92.02	61.36	11.06	12.75	6
chr4	33549526	33549982	Mir8118	ncRNA	Intergenic	111673	5.21	6.06	2.81	3.26	1.27e-13	5.09e-12	75.7	62.25	62.82	7.99	0.98	12
chr6	42689819	42690054	Tcaf1	protein-coding	intron	3122	4.83	5.73	1.95	3.78	1.28e-13	5.11e-12	47.31	46.91	65.01	3.69	2.94	5
chr7	112240778	112241114	Mical2	protein-coding	intron	15110	6.13	6.88	4.48	2.4	1.27e-13	5.11e-12	122.28	115.48	115.42	12.29	19.62	35
chr5	129065496	129066149	Adgrd1	protein-coding	Intergenic	-30927	5.83	6.57	4.22	2.35	1.28e-13	5.13e-12	102.63	101.05	81.82	15.36	24.52	16
chr1	125676550	125677489	Gpr39	protein-coding	promoter-TSS	24	6.38	7.07	4.98	2.09	1.29e-13	5.16e-12	124.47	111.87	167.28	27.65	34.33	33
chr3	67557187	67557651	Mfsd1	protein-coding	Intergenic	-25349	7.42	8.1	6.11	1.99	1.3e-13	5.21e-12	254.03	240.89	327.26	58.38	51.98	97
chr5	150384177	150385042	Gm5	ncRNA	intron	117609	6.13	6.89	4.42	2.47	1.33e-13	5.32e-12	85.16	110.97	160.71	14.75	21.58	28
chr15	69015214	69015730	Khdrbs3	protein-coding	intron	87052	6.4	7.12	4.9	2.21	1.33e-13	5.33e-12	134.66	134.43	146.83	22.12	21.58	46
chr5	110211238	110211752	Ankle2	protein-coding	intron	-19509	6.27	6.96	4.92	2.05	1.35e-13	5.38e-12	125.19	132.62	116.15	27.04	25.5	38
chr4	106786227	106786542	Acot11	protein-coding	intron	13446	5.27	6.1	3.15	2.94	1.35e-13	5.41e-12	84.43	67.67	53.33	9.83	7.85	9
chr3	37274481	37275007	Cetn4	protein-coding	Intergenic	37702	6.42	7.2	4.65	2.55	1.36e-13	5.44e-12	155.76	141.65	142.45	41.79	22.56	11
chr6	35988900	35989351	Chrm2	protein-coding	Intergenic	-398958	6.45	7.12	5.15	1.97	1.38e-13	5.5e-12	157.95	134.43	125.65	39.33	31.38	36
chr19	6234239	6234727	Ppp2r5b	protein-coding	intron	1357	6.54	7.22	5.22	2.01	1.39e-13	5.52e-12	141.94	175.03	130.76	39.33	43.15	29
chr6	117241261	117241605	Cxcl12	protein-coding	Intergenic	72898	4.78	5.69	1.68	4.01	1.38e-13	5.52e-12	58.23	40.6	56.25	3.69	2.94	3
chr10	118470396	118471015	Ifng	protein-coding	Intergenic	29660	6.52	7.18	5.27	1.91	1.39e-13	5.55e-12	147.76	135.33	151.21	38.1	32.37	45
chr4	120993074	120993422	Mir7015	ncRNA	intron	-19926	5.56	6.34	3.72	2.62	1.4e-13	5.56e-12	69.88	88.42	85.47	14.75	7.85	17
chr15	73584681	73585433	Slc45a4	protein-coding	intron	11469	6.43	7.1	5.12	1.98	1.41e-13	5.62e-12	130.29	151.57	130.03	35.03	41.19	28
chr8	115929630	115930141	Maf	protein-coding	Intergenic	-222992	4.97	5.88	1.93	3.95	1.41e-13	5.62e-12	47.31	50.52	78.89	0.61	7.85	3
chr1	14104585	14104873	Eya1	protein-coding	Intergenic	205470	5	5.85	2.61	3.24	1.42e-13	5.64e-12	58.23	55.94	59.17	7.37	3.92	7
chr1	40352052	40352761	Il1rl2	protein-coding	intron	27780	6.83	7.5	5.57	1.92	1.42e-13	5.64e-12	160.13	222.84	158.52	51.62	49.04	42
chr7	79314585	79315660	Abhd2	protein-coding	intron	41857	7.34	8.02	6.02	2	1.43e-13	5.66e-12	270.77	267.05	240.33	73.74	38.25	83
chr5	24329193	24330135	Kcnh2	protein-coding	promoter-TSS	-73	6.82	7.45	5.66	1.79	1.43e-13	5.67e-12	182.7	177.73	165.82	43.02	52.96	56
chr11	93821519	93822196	Utp18	protein-coding	Intergenic	63908	8.09	8.83	6.51	2.32	1.45e-13	5.75e-12	506.6	440.27	418.57	110.62	40.21	122
chr19	53414543	53415017	Smndc1	protein-coding	Intergenic	-24207	5.84	6.61	4.03	2.58	1.45e-13	5.75e-12	132.47	74.88	86.2	20.28	13.73	15
chr4	109254518	109255133	Calr4	protein-coding	TTS	19194	6.54	7.29	4.89	2.4	1.45e-13	5.75e-12	114.28	233.67	121.99	24.58	36.29	28
chr13	76197476	76197813	Ttc37	protein-coding	Intergenic	98911	5.62	6.39	3.88	2.51	1.45e-13	5.76e-12	82.98	74.88	93.5	10.45	13.73	20
chr2	35308081	35308514	Gsn	protein-coding	TTS	25918	5.88	6.61	4.36	2.25	1.48e-13	5.87e-12	107.73	93.83	91.31	19.05	17.65	25
chr2	65800942	65801543	Csrnp3	protein-coding	Intergenic	-44524	6.61	7.29	5.27	2.02	1.49e-13	5.88e-12	165.23	151.57	151.94	26.43	38.25	51
chr12	28800284	28800951	Tssc1	protein-coding	intron	48790	7.11	7.84	5.57	2.28	1.51e-13	5.96e-12	203.8	178.64	306.81	47.93	27.46	67
chr12	81719160	81720191	Map3k9	protein-coding	3' UTR	61494	6.97	7.64	5.64	2.01	1.51e-13	5.96e-12	246.02	157.89	196.5	43.02	41.19	65
chr12	95741360	95741691	Flrt2	protein-coding	intron	49300	6.11	6.86	4.45	2.41	1.51e-13	5.96e-12	132.47	78.49	138.06	23.97	15.69	26
chr6	51424508	51425183	Nfe2l3	protein-coding	Intergenic	-7824	5.47	6.31	3.29	3.02	1.51e-13	5.96e-12	77.88	97.44	62.09	13.52	12.75	3
chr17	86336612	86337624	2010106C02Rik	ncRNA	intron	-49940	6.59	7.25	5.33	1.92	1.51e-13	5.97e-12	162.32	154.28	140.26	39.33	49.04	32
chr8	24715246	24715772	Adam3	protein-coding	intron	10343	5.53	6.34	3.53	2.81	1.52e-13	5.98e-12	68.42	62.25	112.5	12.91	10.79	11
chr10	128258828	128259400	Apon	protein-coding	Intergenic	4983	6.93	7.61	5.61	2	1.52e-13	6e-12	196.53	210.21	178.97	59.61	30.4	56
chr3	105910392	105910950	Adora3	protein-coding	intron	6250	6.47	7.14	5.17	1.96	1.53e-13	6.03e-12	126.65	154.28	140.99	41.79	32.37	34
chr3	87151504	87151799	Kirrel	protein-coding	intron	23095	4.84	5.73	2.11	3.62	1.53e-13	6.03e-12	45.13	59.55	54.79	3.07	5.88	4
chr4	72230854	72231181	C630043F03Rik	ncRNA	Intergenic	29774	5.7	6.49	3.82	2.66	1.53e-13	6.04e-12	64.78	85.71	118.34	11.68	11.77	19
chr10	127471118	127472031	Stac3	protein-coding	intron	-30142	7.12	7.77	5.91	1.86	1.54e-13	6.07e-12	249.66	177.73	226.45	49.78	72.58	58
chr1	157055097	157055692	Tex35	protein-coding	Intergenic	53255	7.07	7.77	5.69	2.07	1.54e-13	6.07e-12	241.65	214.72	197.23	71.29	51.98	32
chr14	74703720	74704264	Esd	protein-coding	intron	-28305	6.37	7.06	4.98	2.08	1.55e-13	6.09e-12	134.66	104.66	160.71	30.11	29.42	35
chr10	75129220	75129680	Bcr	protein-coding	intron	68554	6.99	7.67	5.68	1.99	1.56e-13	6.13e-12	252.57	190.36	167.28	62.07	51.98	40
chr2	49276132	49276781	Mbd5	protein-coding	intron	30557	6	6.76	4.32	2.44	1.57e-13	6.16e-12	74.97	118.19	131.49	15.36	25.5	19
chr2	71273892	71274702	Dync1i2	protein-coding	TTS	62351	6.49	7.16	5.18	1.99	1.57e-13	6.16e-12	167.41	141.65	121.26	39.33	32.37	37
chr2	52483516	52483929	Arl5a	protein-coding	intron	-58849	5.24	6.06	3.11	2.95	1.58e-13	6.21e-12	69.15	71.27	59.9	11.06	4.9	10
chr10	34197975	34198523	Dse	protein-coding	intron	9302	6.01	6.73	4.49	2.25	1.59e-13	6.23e-12	98.26	108.26	112.5	16.59	19.62	31
chr19	41036020	41036380	Dntt	protein-coding	intron	6925	4.84	5.81	0.35	5.46	1.59e-13	6.23e-12	53.13	52.33	62.82	1.84	0.98	1
chr2	9593827	9594500	Gata3	protein-coding	Intergenic	284436	7.97	8.69	6.48	2.21	1.6e-13	6.25e-12	564.1	327.5	347.72	92.18	54.92	120
chr1	191072546	191073776	Nsl1	protein-coding	intron	10140	6.87	7.53	5.61	1.92	1.6e-13	6.26e-12	189.97	172.32	193.58	63.3	38.25	45
chr7	119835961	119836779	2610020H08Rik	protein-coding	intron	42183	5.71	6.48	3.99	2.48	1.6e-13	6.26e-12	67.69	102.85	96.43	15.98	13.73	18
chr10	77159156	77160022	Col18a1	protein-coding	intron	6941	6.37	7.06	4.99	2.06	1.6e-13	6.27e-12	150.67	116.38	132.22	36.26	35.31	24
chr17	55963062	55963450	Gm16712	ncRNA	intron	-3855	6.57	7.24	5.26	1.98	1.6e-13	6.27e-12	139.02	157.89	156.33	43.63	27.46	44
chr18	62780450	62780954	2700046A07Rik	ncRNA	Intergenic	-24355	5.99	6.76	4.25	2.5	1.61e-13	6.28e-12	95.35	92.93	135.87	13.52	13.73	30
chr3	122456068	122456603	Bcar3	protein-coding	intron	36556	6.25	6.98	4.7	2.28	1.62e-13	6.31e-12	171.05	110.07	97.16	26.43	27.46	24
chr9	85125730	85126367	Fam46a	protein-coding	Intergenic	201075	6.25	6.95	4.85	2.1	1.62e-13	6.34e-12	142.66	114.58	113.96	23.97	25.5	37
chr11	117482507	117483454	Gm11733	ncRNA	Intergenic	-1387	6	6.75	4.35	2.4	1.63e-13	6.37e-12	140.48	93.83	89.12	24.58	15.69	21
chr8	125558549	125559117	4930567H12Rik	ncRNA	Intergenic	-25805	5.95	6.71	4.22	2.5	1.64e-13	6.39e-12	111.36	95.63	108.11	20.89	7.85	27
chr11	64509095	64509459	F930015N05Rik	ncRNA	intron	-72603	5.18	6.08	2.27	3.81	1.65e-13	6.44e-12	49.5	86.61	66.48	10.45	0.98	3
chr1	120019487	120019797	Sctr	protein-coding	intron	12662	5.05	5.92	2.5	3.42	1.66e-13	6.46e-12	46.58	62.25	72.32	6.15	8.83	2
chr6	59185087	59185763	Tigd2	protein-coding	Intergenic	-23445	6.85	7.57	5.36	2.2	1.66e-13	6.46e-12	181.24	184.05	203.08	28.88	28.44	66
chr2	117944896	117945314	4930412B13Rik	ncRNA	intron	123177	5.83	6.58	4.17	2.41	1.66e-13	6.47e-12	93.17	89.32	104.46	14.13	12.75	27
chr18	62046807	62047375	Sh3tc2	protein-coding	Intergenic	94016	6.66	7.34	5.34	2	1.68e-13	6.52e-12	160.86	176.83	146.83	51.01	29.42	41
chr3	152529029	152529696	Zzz3	protein-coding	intron	132679	6.94	7.63	5.54	2.09	1.68e-13	6.53e-12	238.01	148.86	208.92	60.84	44.13	35
chr2	11496635	11496929	Pfkfb3	protein-coding	intron	5308	5.6	6.36	3.88	2.48	1.69e-13	6.54e-12	85.16	81.2	80.35	13.52	10.79	20
chr15	9463502	9464130	Capsl	protein-coding	intron	27788	6.38	7.07	5.02	2.05	1.7e-13	6.6e-12	144.85	104.66	153.4	31.96	30.4	35
chr6	147798903	147799676	1700049E15Rik	ncRNA	Intergenic	109049	6.14	6.88	4.53	2.35	1.7e-13	6.6e-12	108.45	110.07	135.14	12.91	23.54	33
chr4	155164475	155164963	Ski	protein-coding	intron	57816	6.25	7.03	4.46	2.57	1.72e-13	6.68e-12	160.13	110.07	120.53	36.26	13.73	16
chr14	70489404	70490849	Bmp1	protein-coding	exon	30133	7.94	8.65	6.48	2.17	1.74e-13	6.75e-12	369.76	450.2	388.62	109.39	113.77	45
chr2	118804459	118804836	Knstrn	protein-coding	Intergenic	-9355	5.68	6.48	3.72	2.77	1.75e-13	6.78e-12	107	86.61	74.51	19.67	13.73	6
chr8	114615888	114616490	Wwox	protein-coding	intron	176537	5.75	6.54	3.86	2.68	1.75e-13	6.78e-12	73.52	71.27	135.14	12.91	14.71	16
chr10	3697330	3697845	Plekhg1	protein-coding	Intergenic	-42789	6.03	6.79	4.34	2.45	1.77e-13	6.84e-12	74.24	134.43	123.45	19.05	15.69	26
chr15	27517967	27518507	Ank	protein-coding	intron	51560	6.22	6.95	4.7	2.25	1.78e-13	6.87e-12	109.91	129.92	130.76	18.44	20.6	39
chr16	90177196	90177827	Gm10789	ncRNA	Intergenic	35275	8.71	9.38	7.42	1.96	1.78e-13	6.87e-12	783.19	555.76	663.29	184.98	113.77	216
chr4	63288446	63289072	Mir455	ncRNA	intron	31908	5.75	6.53	3.96	2.57	1.78e-13	6.87e-12	120.83	85.71	70.13	11.06	17.65	18
chr16	14088194	14088697	Marf1	protein-coding	intron	70828	6.33	7.09	4.6	2.49	1.79e-13	6.91e-12	194.34	134.43	81.09	23.35	21.58	28
chr13	45130546	45130971	Dtnbp1	protein-coding	Intergenic	-128663	6.24	6.92	4.9	2.02	1.79e-13	6.92e-12	112.82	133.53	117.61	30.11	33.35	26
chr13	42328524	42328862	Edn1	protein-coding	Intergenic	27217	5.28	6.13	2.97	3.16	1.8e-13	6.93e-12	101.17	58.64	50.4	6.76	9.81	7
chr7	113818191	113818594	Spon1	protein-coding	intron	52395	5.09	5.98	2.38	3.59	1.8e-13	6.93e-12	67.69	75.78	45.29	1.84	10.79	3
chr2	44323742	44324322	Arhgap15os	ncRNA	intron	-258708	6.02	6.74	4.53	2.2	1.8e-13	6.94e-12	114.28	103.75	101.54	28.88	20.6	20
chr8	12825401	12826062	Gm15350	ncRNA	exon	6187	5.4	6.21	3.37	2.84	1.82e-13	7.02e-12	79.34	65.86	76.7	14.13	4.9	12
chr8	61586602	61586835	Palld	protein-coding	intron	4450	4.97	5.83	2.59	3.24	1.82e-13	7.02e-12	56.77	55.03	58.44	6.15	3.92	8
chr9	120914749	120915421	1700020M21Rik	ncRNA	intron	165	7.57	8.18	6.48	1.7	1.82e-13	7.02e-12	321.72	305.85	245.45	98.94	88.27	81
chr14	70056787	70057602	Egr3	protein-coding	intron	-20250	8.01	8.68	6.72	1.96	1.84e-13	7.08e-12	463.65	363.59	399.58	100.17	70.62	145
chr4	48086605	48086923	Nr4a3	protein-coding	TTS	35518	5.49	6.28	3.62	2.65	1.84e-13	7.08e-12	93.9	75.78	62.82	9.22	12.75	15
chr10	109926084	109926645	Nav3	protein-coding	intron	73854	5.74	6.52	3.91	2.61	1.85e-13	7.09e-12	90.98	67.67	116.88	11.68	21.58	12
chr7	97026750	97027194	Gab2	protein-coding	intron	-54779	5.23	6.06	3.09	2.96	1.87e-13	7.17e-12	60.41	71.27	67.94	9.83	11.77	4
chr13	46058252	46059385	Atxn1	protein-coding	Intergenic	-93828	6.89	7.53	5.71	1.82	1.89e-13	7.24e-12	187.79	200.29	166.55	59.61	53.94	43
chr17	12722720	12722998	Airn	ncRNA	intron	-18452	5.42	6.21	3.53	2.68	1.89e-13	7.24e-12	69.15	65.86	87.66	12.91	8.83	13
chr4	118999649	119000320	Lao1	protein-coding	Intergenic	38018	6.3	7.01	4.84	2.17	1.9e-13	7.3e-12	143.39	121.8	122.72	29.5	17.65	39
chr11	54134735	54135205	P4ha2	protein-coding	Intergenic	34046	5.27	6.15	2.65	3.5	1.92e-13	7.35e-12	75.7	82.1	54.79	12.91	2.94	3
chr5	145098200	145098825	Arpc1a	protein-coding	intron	14644	7.19	7.91	5.7	2.22	1.92e-13	7.35e-12	342.1	196.68	183.35	57.15	35.31	63
chr6	142887178	142887692	Gm7457	ncRNA	intron	73204	6.53	7.22	5.13	2.1	1.93e-13	7.37e-12	185.61	125.41	137.33	39.33	25.5	40
chr14	30019868	30020581	Chdh	protein-coding	intron	-1078	6.8	7.47	5.5	1.97	1.94e-13	7.43e-12	184.88	177.73	168.74	53.47	29.42	53
chr17	43077174	43077624	Tnfrsf21	protein-coding	intron	60844	5.74	6.5	4.04	2.45	1.94e-13	7.43e-12	97.53	92.02	81.09	9.83	21.58	18
[truncated: 26,715 more rows]
