# Supplementary material for: Chromatin remodeling mediated by ARID1A is indispensable for normal hematopoiesis in mice
Source: Leukemia. 2019 Mar 11;33(9):2291–305. doi: 10.1038/s41375-019-0438-4 (PMC6756219; doi:10.1038/s41375-019-0438-4)
Supplement: Supplementary file 5 — Supplementary Table 7 [file 41375_2019_438_MOESM5_ESM.xlsx]

## Sheet: sg1
Supplemental Table 7: Genes differentially expressed in ARID1A-deficient NB4 cells (sg1)
Gene name	Ensembl_id	log2FoldChange	pvalue	padj	Biotype	LacZ_Dox_E1	sg1_Dox_E1	LacZ_Dox_E2	sg1_Dox_E2
FAM65B	ENSG00000111913	1.90684	1.35e-38	2.42e-34	protein_coding	0.749926	7.45887	0.716699	6.05055
CUX2	ENSG00000111249	1.2282	3.39e-15	3.05e-11	protein_coding	0.240777	1.10986	0.183319	0.966865
ITGA2B	ENSG00000005961	-0.956912	4.99e-10	2.25e-06	protein_coding	8.49012	1.40157	6.66892	1.93874
GRIK3	ENSG00000163873	-1.02393	4.9e-10	2.25e-06	protein_coding	1.1082	0.194192	0.876923	0.267436
JAG2	ENSG00000184916	-0.798914	4.27e-09	1.28e-05	protein_coding	0.472977	0.0366384	0.406538	0.0505008
COL27A1	ENSG00000196739	-0.832537	3.79e-09	1.28e-05	protein_coding	11.9955	5.03964	12.3683	6.86154
SLPI	ENSG00000124107	0.939162	5.12e-09	1.32e-05	protein_coding	40.4546	135.157	38.0382	84.0224
AFF3	ENSG00000144218	0.84311	6.54e-09	1.47e-05	protein_coding	1.13437	2.56981	1.12604	2.36189
PRG2	ENSG00000186652	-0.948742	2.55e-08	5.1e-05	protein_coding	49.0914	20.4352	55.5781	16.2123
PAG1	ENSG00000076641	-0.89818	4.31e-08	7.75e-05	protein_coding	3.80568	1.4302	3.45872	1.32709
EPX	ENSG00000121053	-0.930061	6.3e-08	0.00010311	protein_coding	2.37902	0.677076	2.24138	0.804134
HLA-DRA	ENSG00000204287	0.53672	8.24e-08	0.000123542	protein_coding	0.29042	2.23273	0.0505429	0.90058
TNRC6B	ENSG00000100354	0.729533	2.22e-07	0.000306659	protein_coding	1.75188	3.23685	1.70298	3.27925
SLC12A7	ENSG00000113504	0.753907	2.66e-07	0.000341791	protein_coding	0.363747	1.52846	0.354174	1.73127
TGM3	ENSG00000125780	0.800036	3.78e-07	0.000453542	protein_coding	2.26715	4.73639	1.8051	4.58387
S100A9	ENSG00000163220	0.842613	5.08e-07	0.000571167	protein_coding	20.196	95.2982	19.7925	43.5316
DEFA1B	ENSG00000240247	0.0113926	8.49e-07	0.000898185	protein_coding	0	0	0	10.6824
CD300LB	ENSG00000178789	0.776984	1.36e-06	0.00136131	protein_coding	3.45623	8.98547	3.7667	7.43081
KLHL4	ENSG00000102271	0.692061	1.6e-06	0.00151748	protein_coding	0.135117	0.564529	0.0952115	0.442362
KCNH2	ENSG00000055118	-0.799431	1.75e-06	0.0015772	protein_coding	31.0903	13.9371	24.0451	10.0537
MMP2	ENSG00000087245	-0.739753	2.35e-06	0.00201173	protein_coding	8.95909	4.83861	8.39121	3.6017
CXCR2P1	ENSG00000229754	0.578237	2.67e-06	0.00218068	pseudogene	0.170501	1.23565	0.135517	0.470639
HDC	ENSG00000140287	-0.774135	4.46e-06	0.00349265	protein_coding	13.2765	6.1971	13.4096	6.00114
GRAMD1B	ENSG00000023171	-0.657627	5.13e-06	0.00384594	protein_coding	6.95293	3.80588	6.43871	3.77602
OGDHL	ENSG00000197444	0.66696	6.38e-06	0.00459184	protein_coding	4.77558	9.34869	5.8699	9.82278
AIF1L	ENSG00000126878	-0.645288	8.03e-06	0.0055592	protein_coding	0.988118	0.315517	1.01345	0.229868
HTRA3	ENSG00000170801	-0.681098	1.14e-05	0.00761447	protein_coding	60.2134	27.2876	50.8809	30.9263
SPARC	ENSG00000113140	-0.684723	1.28e-05	0.00794904	protein_coding	82.4908	48.7077	76.7134	35.2506
PRRT4	ENSG00000224940	-0.566121	1.24e-05	0.00794904	protein_coding	33.1099	21.3595	36.637	22.8548
CXorf21	ENSG00000120280	0.694304	1.52e-05	0.00910042	protein_coding	7.56053	16.4974	5.09798	10.4233
FBP1	ENSG00000165140	0.651876	2.04e-05	0.0118264	protein_coding	4.89045	8.69273	3.81555	7.45647
CD74	ENSG00000019582	0.677684	2.24e-05	0.0126116	protein_coding	16.1745	36.1247	11.3476	23.7832
S100A8	ENSG00000143546	0.655273	2.36e-05	0.012856	protein_coding	5.59157	18.717	2.60062	8.28921
EFR3B	ENSG00000084710	0.702493	2.48e-05	0.0131412	protein_coding	0.797594	1.83159	0.779911	1.56313
CCR2	ENSG00000121807	0.628362	2.69e-05	0.0138544	protein_coding	1.52382	6.2668	1.2862	3.05644
MIR663A	ENSG00000227195	-0.726253	2.78e-05	0.0138967	processed_transcript	201.796	95.4504	172.322	74.3142
ICAM3	ENSG00000076662	0.561594	3.13e-05	0.0152384	protein_coding	130.186	197.119	117.194	195.262
DNMT3B	ENSG00000088305	0.586859	3.34e-05	0.015838	protein_coding	15.6426	24.4114	14.6062	25.3619
STS	ENSG00000101846	0.661475	4.89e-05	0.0225516	protein_coding	1.68877	3.61842	1.35153	2.44642
CILP2	ENSG00000160161	-0.675362	5.98e-05	0.0254409	protein_coding	2.37886	1.41939	2.52888	0.828687
PTAFR	ENSG00000169403	0.538512	6.08e-05	0.0254409	protein_coding	10.4402	15.5266	7.52215	12.2892
GPR183	ENSG00000169508	0.653629	5.91e-05	0.0254409	protein_coding	2.55548	6.05344	1.99873	4.03048
C20orf112	ENSG00000197183	-0.645335	5.91e-05	0.0254409	protein_coding	7.0197	3.2589	7.11757	4.45278
CD48	ENSG00000117091	-0.651636	6.5e-05	0.0258454	protein_coding	52.3186	21.0559	38.2771	24.1862
PHLDA1	ENSG00000139289	0.594941	6.61e-05	0.0258454	protein_coding	2.58347	4.22698	1.97055	3.46432
ANXA8L2	ENSG00000186807	0.516529	6.48e-05	0.0258454	protein_coding	47.2058	69.5402	43.6788	67.985
RP11-496I2.6	ENSG00000257977	0.361744	8.45e-05	0.0323644	pseudogene	0	3.59617	0.684682	2.20599
PLD4	ENSG00000166428	0.638216	8.89e-05	0.0333157	protein_coding	10.1624	20.219	7.91555	14.9536
CHI3L1	ENSG00000133048	0.564183	0.000117196	0.043035	protein_coding	77.5374	125.049	66.1499	107.961
ITGA3	ENSG00000005884	-0.628779	0.00013486	0.0485307	protein_coding	1.54552	0.783692	1.83306	0.763718
MMP14	ENSG00000157227	-0.672949	0.000145394	0.0512956	protein_coding	3.38994	1.40805	4.10043	1.91357
GFI1B	ENSG00000165702	0.643226	0.000149365	0.0516831	protein_coding	2.20376	3.63211	1.98518	5.03978
CCDC109B	ENSG00000005059	0.602426	0.000168374	0.0561639	protein_coding	5.45796	10.1977	4.32592	7.58015
RP11-872D17.8	ENSG00000254979	-0.632521	0.000168557	0.0561639	protein_coding	34.2281	17.9118	32.4485	17.5919
TIE1	ENSG00000066056	-0.646449	0.000187744	0.0604354	protein_coding	3.54486	1.1664	3.09659	1.61334
ABCA13	ENSG00000179869	-0.621891	0.000188095	0.0604354	protein_coding	0.411205	0.186318	0.903665	0.159707
BMP2	ENSG00000125845	0.617385	0.000224258	0.0695703	protein_coding	0.352837	0.97932	0.211062	0.588589
RAB3C	ENSG00000152932	0.616432	0.000222227	0.0695703	protein_coding	6.63897	19.1029	9.3208	12.1113
WWC3	ENSG00000047644	-0.644965	0.000232283	0.0708383	protein_coding	1.55914	0.736058	1.19396	0.423727
AHNAK	ENSG00000124942	0.504304	0.000241834	0.0725221	protein_coding	30.564	47.4883	26.7392	39.4985
CD79A	ENSG00000105369	0.618799	0.000275109	0.078572	protein_coding	7.17418	12.1942	5.09292	11.8056
TENC1	ENSG00000111077	0.531353	0.000273921	0.078572	protein_coding	0.147589	1.06672	0.341	0.958467
GCNT2	ENSG00000111846	0.598609	0.000270062	0.078572	protein_coding	3.31866	7.37957	3.52861	5.31887
PPP1R16B	ENSG00000101445	-0.561704	0.00029724	0.0835663	protein_coding	3.04659	1.9051	2.49254	1.4121
CA2	ENSG00000104267	-0.548581	0.000326233	0.0889381	protein_coding	17.0581	9.24859	16.2318	11.21
AFF1	ENSG00000172493	0.520988	0.00032314	0.0889381	protein_coding	12.9446	21.442	11.8663	17.2686
STRA6	ENSG00000137868	-0.631806	0.000337363	0.0905996	protein_coding	4.66864	1.73692	3.63925	1.7434
KLF4	ENSG00000136826	0.597196	0.000371065	0.0981849	protein_coding	3.13471	6.48057	2.74812	4.61922
TSPAN2	ENSG00000134198	0.60339	0.000377919	0.0985492	protein_coding	1.09724	2.45657	1.36029	3.00102

## Sheet: sg5
Supplemental Table 7: Genes differentially expressed in ARID1A-deficient NB4 cells (sg5)
Gene name	Ensembl_id	log2FoldChange	pvalue	padj	Biotype	LacZ_Dox_E1	sg5_Dox_E1	LacZ_Dox_E2	sg5_Dox_E2
FAM65B	ENSG00000111913	1.79522	6.09e-35	1.27e-30	protein_coding	0.749926	5.81022	0.716699	6.14572
CUX2	ENSG00000111249	1.17417	3.49e-14	3.64e-10	protein_coding	0.240777	0.91034	0.183319	1.04156
EPX	ENSG00000121053	-1.10468	3.21e-11	2.23e-07	protein_coding	2.37902	0.619902	2.24138	0.502928
COL27A1	ENSG00000196739	-0.919166	5.02e-11	2.62e-07	protein_coding	11.9955	5.05794	12.3683	5.88201
PAG1	ENSG00000076641	-1.01277	3.2e-10	1.33e-06	protein_coding	3.80568	1.22513	3.45872	1.18103
SLPI	ENSG00000124107	0.945946	3.14e-09	1.09e-05	protein_coding	40.4546	100.053	38.0382	114.772
PRRT4	ENSG00000224940	-0.722695	6.55e-09	1.95e-05	protein_coding	33.1099	18.6663	36.637	20.2699
GRIK3	ENSG00000163873	-0.958054	1.03e-08	2.4e-05	protein_coding	1.1082	0.340967	0.876923	0.185471
PRG2	ENSG00000186652	-0.972446	1.04e-08	2.4e-05	protein_coding	49.0914	18.2724	55.5781	17.3807
HLA-DRA	ENSG00000204287	0.57658	1.67e-08	3.49e-05	protein_coding	0.29042	2.11668	0.0505429	1.25482
CXorf21	ENSG00000120280	0.879136	2.59e-08	4.92e-05	protein_coding	7.56053	14.1507	5.09798	17.7503
HDC	ENSG00000140287	-0.903025	4.32e-08	7.52e-05	protein_coding	13.2765	4.76178	13.4096	5.87609
MIR663A	ENSG00000227195	-0.890457	9.92e-08	0.000159247	processed_transcript	201.796	93.3463	172.322	48.1778
CD300LB	ENSG00000178789	0.849029	1.08e-07	0.000160296	protein_coding	3.45623	7.662	3.7667	9.8295
DEFA1B	ENSG00000240247	0.0137956	2.16e-07	0.000300402	protein_coding	0	3.43431	0	9.50884
MMP9	ENSG00000100985	-0.827988	2.73e-07	0.000356645	protein_coding	199.507	85.9555	155.994	68.2323
HSPG2	ENSG00000142798	-0.816099	4.34e-07	0.000532361	protein_coding	9.35741	3.89951	8.4527	3.444
CCR2	ENSG00000121807	0.754813	4.97e-07	0.000576363	protein_coding	1.52382	3.74963	1.2862	7.00631
FBP1	ENSG00000165140	0.743784	9.2e-07	0.000959865	protein_coding	4.89045	10.688	3.81555	7.07286
LOXHD1	ENSG00000167210	-0.818729	9.08e-07	0.000959865	protein_coding	1.2945	0.482807	1.15918	0.311927
EGR1	ENSG00000120738	-0.832756	1.25e-06	0.00120143	protein_coding	3.73872	1.9827	6.79143	1.41833
TGM3	ENSG00000125780	0.76999	1.27e-06	0.00120143	protein_coding	2.26715	5.57928	1.8051	3.66856
RP11-872D17.8	ENSG00000254979	-0.785045	1.37e-06	0.00123993	protein_coding	34.2281	12.9575	32.4485	17.5091
C20orf112	ENSG00000197183	-0.756908	1.43e-06	0.00124342	protein_coding	7.0197	3.18675	7.11757	3.70192
ITGA2B	ENSG00000005961	-0.785876	1.86e-06	0.00149653	protein_coding	8.49012	2.92997	6.66892	1.66375
KCNH2	ENSG00000055118	-0.80318	1.86e-06	0.00149653	protein_coding	31.0903	9.73433	24.0451	13.5424
STRA6	ENSG00000137868	-0.790242	2.02e-06	0.00156082	protein_coding	4.66864	1.82978	3.63925	0.886883
HTRA3	ENSG00000170801	-0.713296	3.51e-06	0.00261426	protein_coding	60.2134	34.529	50.8809	22.384
SLC12A7	ENSG00000113504	0.666035	3.76e-06	0.00270521	protein_coding	0.363747	1.73912	0.354174	1.10923
STS	ENSG00000101846	0.733522	4.63e-06	0.00322371	protein_coding	1.68877	2.90851	1.35153	3.43825
MMP14	ENSG00000157227	-0.785605	5.45e-06	0.00367056	protein_coding	3.38994	1.5813	4.10043	1.23747
OGDHL	ENSG00000197444	0.660724	7.85e-06	0.00512064	protein_coding	4.77558	9.70021	5.8699	9.31838
CD48	ENSG00000117091	-0.685352	1.79e-05	0.0113259	protein_coding	52.3186	29.7152	38.2771	15.3329
IER2	ENSG00000160888	-0.62027	2.5e-05	0.0153362	protein_coding	61.8231	45.0161	83.6703	38.5117
SLC1A3	ENSG00000079215	0.654612	3.03e-05	0.0180741	protein_coding	3.74417	6.27326	3.32164	6.8983
CILP2	ENSG00000160161	-0.698968	3.27e-05	0.0189484	protein_coding	2.37886	0.917948	2.52888	1.24306
S100A8	ENSG00000143546	0.59733	3.64e-05	0.0205481	protein_coding	5.59157	10.7979	2.60062	12.1635
S100A9	ENSG00000163220	0.65694	4e-05	0.0219581	protein_coding	20.196	49.1742	19.7925	52.7855
CACNA1E	ENSG00000198216	-0.720864	4.26e-05	0.0228027	protein_coding	0.543564	0.243657	0.493889	0.197968
PTAFR	ENSG00000169403	0.546919	4.44e-05	0.0231488	protein_coding	10.4402	15.8504	7.52215	12.198
EVA1B	ENSG00000142694	-0.659063	5.17e-05	0.0262988	protein_coding	10.6542	6.30369	11.1589	4.8127
CD74	ENSG00000019582	0.653382	5.3e-05	0.0263212	protein_coding	16.1745	40.3573	11.3476	19.2509
GPR183	ENSG00000169508	0.641674	6.85e-05	0.0332223	protein_coding	2.55548	4.43352	1.99873	5.29611
KLHL4	ENSG00000102271	0.568786	7.17e-05	0.0339951	protein_coding	0.135117	0.637672	0.0952115	0.226133
DAB2IP	ENSG00000136848	-0.596836	7.59e-05	0.0346963	protein_coding	7.21229	4.6461	7.5406	4.03468
RP11-496I2.6	ENSG00000257977	0.369844	7.65e-05	0.0346963	pseudogene	0	2.9439	0.684682	2.97654
GRAMD1B	ENSG00000023171	-0.580099	8.17e-05	0.035087	protein_coding	6.95293	3.98961	6.43871	4.12133
TNFAIP3	ENSG00000118503	-0.632369	8.24e-05	0.035087	protein_coding	25.0451	10.6849	15.0649	11.0467
UPP1	ENSG00000183696	-0.646366	8.18e-05	0.035087	protein_coding	2.84253	1.43815	3.10937	0.949394
RNF175	ENSG00000145428	-0.663746	8.58e-05	0.0358052	protein_coding	3.18538	1.46734	2.45221	0.935394
DBN1	ENSG00000113758	-0.601565	9.04e-05	0.0362741	protein_coding	31.5861	21.7273	35.5767	17.3003
BMP2	ENSG00000125845	0.646118	8.95e-05	0.0362741	protein_coding	0.352837	0.732516	0.211062	0.865952
MCAM	ENSG00000076706	-0.571107	9.58e-05	0.0370296	protein_coding	22.322	12.4003	20.8351	14.0139
LINC01091	ENSG00000249464	-0.614018	9.54e-05	0.0370296	lincRNA	0.590389	0.14524	0.470786	0.0934246
PPP1R16B	ENSG00000101445	-0.595158	0.000103397	0.0376235	protein_coding	3.04659	2.0195	2.49254	1.23039
AIM1	ENSG00000112297	0.517411	0.000101685	0.0376235	protein_coding	10.7059	17.4187	9.8558	14.0041
SPARC	ENSG00000113140	-0.62167	0.00010456	0.0376235	protein_coding	82.4908	40.6958	76.7134	47.1684
CXCR2P1	ENSG00000229754	0.436727	0.000103693	0.0376235	pseudogene	0.170501	0.824317	0.135517	0.449175
ARL11	ENSG00000152213	0.623412	0.000110336	0.0390291	protein_coding	9.2446	12.8631	7.34814	17.7771
PIK3R3	ENSG00000117461	0.611359	0.000122609	0.0399725	protein_coding	3.70453	6.46881	3.95929	7.23655
CCL5	ENSG00000161570	-0.483979	0.000117082	0.0399725	protein_coding	134.845	88.8721	108.619	76.9065
ANXA8	ENSG00000165390	0.565508	0.000115509	0.0399725	protein_coding	44.5406	63.5359	34.5665	65.8899
GAPT	ENSG00000175857	0.530759	0.000124495	0.0399725	protein_coding	22.6427	32.7037	20.2949	33.7932
LIN28B	ENSG00000187772	-0.664052	0.000121243	0.0399725	protein_coding	0.433279	0.126393	0.382382	0.110632
TGIF2-C20orf24	ENSG00000259399	0.660064	0.000120225	0.0399725	protein_coding	4.61383	7.83832	3.34228	10.191
NFKBIE	ENSG00000146232	-0.540655	0.000141303	0.0446816	protein_coding	16.3778	10.0886	15.9678	10.4207
ZBTB46	ENSG00000130584	-0.532502	0.000162103	0.048682	protein_coding	7.74865	4.77038	7.8539	5.21773
AC008738.1	ENSG00000230259	0.046816	0.000163284	0.048682	pseudogene	0	1.75694	0	25.9017
RP11-80H5.5	ENSG00000249962	-0.0832446	0.000162976	0.048682	pseudogene	2.58911	0	4.08476	0
RP11-298P3.4	ENSG00000270008	0.126067	0.000162754	0.048682	processed_transcript	0	0.687747	0	0.515142
PTPRU	ENSG00000060656	-0.539655	0.000170481	0.0494159	protein_coding	1.06567	0.20771	0.55675	0.18781
ADAM15	ENSG00000143537	-0.508653	0.000168165	0.0494159	protein_coding	158.553	96.5783	167.226	119.305
MRC2	ENSG00000011028	-0.49531	0.000189968	0.05431	protein_coding	65.4398	47.9783	75.7695	46.442
RTN4RL2	ENSG00000186907	-0.637631	0.000205716	0.0580174	protein_coding	2.81296	1.55599	3.74273	1.27711
DPH3P1	ENSG00000233838	0.441827	0.000215063	0.0598449	pseudogene	0.410522	1.03997	0.212123	1.5119
ASPHD2	ENSG00000128203	-0.63017	0.000222978	0.0612308	protein_coding	0.963907	0.397503	0.874153	0.340653
RHPN1-AS1	ENSG00000254389	0.58221	0.000244255	0.0662027	antisense	0.331239	1.636	0.351691	1.03971
SLA	ENSG00000155926	0.597446	0.000249357	0.066719	protein_coding	8.29088	12.6683	7.22163	15.0013
IL32	ENSG00000008517	-0.627974	0.000255349	0.0674574	protein_coding	8.98031	4.13848	7.42452	3.57184
RP11-54O7.18	ENSG00000273443	-0.517488	0.000261696	0.06827	lincRNA	1.98634	0.402982	1.71509	0.435095
ICAM3	ENSG00000076662	0.500823	0.000281283	0.0698854	protein_coding	130.186	210.415	117.194	164.452
AFF3	ENSG00000144218	0.547443	0.000281071	0.0698854	protein_coding	1.13437	1.95979	1.12604	1.82085
PLD4	ENSG00000166428	0.596756	0.0002779	0.0698854	protein_coding	10.1624	21.3277	7.91555	12.6713
LINC00273	ENSG00000256642	-0.616593	0.000274195	0.0698854	lincRNA	3.02352	1.68931	4.00581	0.654618
RAB3C	ENSG00000152932	0.605139	0.00029092	0.0705988	protein_coding	6.63897	15.0356	9.3208	15.5401
MS4A7	ENSG00000166927	0.597875	0.000287968	0.0705988	protein_coding	18.447	34.352	12.5363	22.8615
ACOX2	ENSG00000168306	0.546591	0.000306023	0.0734103	protein_coding	10.7432	18.0865	10.3917	16.4108
CLEC4D	ENSG00000166527	-0.628703	0.000313297	0.0734663	protein_coding	3.49337	1.35364	3.68731	1.48477
ZNF791	ENSG00000173875	-0.595001	0.000311989	0.0734663	protein_coding	5.52584	3.49567	9.78455	4.76116
MMP25	ENSG00000008516	-0.599987	0.000324044	0.0735997	protein_coding	8.5052	5.40355	8.95869	3.39722
FURIN	ENSG00000140564	-0.544232	0.000324445	0.0735997	protein_coding	33.3758	24.97	40.7896	21.1294
SHANK1	ENSG00000161681	0.638624	0.000321777	0.0735997	protein_coding	3.78323	5.90373	3.96054	10.9381
DNMT3B	ENSG00000088305	0.51603	0.000356743	0.0800562	protein_coding	15.6426	20.4031	14.6062	26.5628
ANXA8L2	ENSG00000186807	0.468643	0.000383296	0.0850999	protein_coding	47.2058	67.9342	43.6788	64.444
GHRL	ENSG00000157017	-0.619739	0.000411125	0.0893769	protein_coding	8.29305	3.79891	6.01978	2.02957
RP5-850E9.3	ENSG00000270299	0.171419	0.000410395	0.0893769	protein_coding	0	0.0803169	0	0.299547
CXCR4	ENSG00000121966	0.501706	0.000424822	0.0914023	protein_coding	44.9523	63.4175	39.0082	63.8763
AHDC1	ENSG00000126705	-0.504214	0.000433125	0.092238	protein_coding	5.22252	3.50739	6.12912	3.90925
LINC00877	ENSG00000241163	-0.332361	0.000440851	0.092935	lincRNA	0.795014	0.117175	0.467316	0.0629937
WNT7B	ENSG00000188064	0.582517	0.000453003	0.0945417	protein_coding	1.07951	2.04814	0.963596	3.25726
NUDT7	ENSG00000140876	0.580955	0.00046468	0.0960185	protein_coding	7.59503	14.3346	5.91841	10.5706
LINC00599	ENSG00000253230	-0.583801	0.000473135	0.0968071	lincRNA	7.00319	4.46777	7.38653	3.32446
RP11-436G20.1	ENSG00000228243	0.155803	0.000489209	0.0991242	pseudogene	0	1.16148	0	0.726441
GLIPR2	ENSG00000122694	0.529218	0.000495141	0.0993615	protein_coding	11.4943	16.9521	9.80757	16.9362
